# Supplementary material for: Analyzing alternative splicing in Alzheimer’s disease postmortem brain: a cell-level perspective
Source: Front Mol Neurosci. 2023 Sep 20;16:1237874. doi: 10.3389/fnmol.2023.1237874 (PMC10548223; doi:10.3389/fnmol.2023.1237874)
Supplement: Supplementary file 1 [file Data_Sheet_1.ZIP]

Archive with 17 entries (16 files):
- suptables/
- suptables/tableS7.xlsx
- __MACOSX/suptables/._tableS7.xlsx
- suptables/.DS_Store
- __MACOSX/suptables/._.DS_Store
- suptables/tableS6.xlsx
- __MACOSX/suptables/._tableS6.xlsx
- suptables/tableS1.xlsx
- __MACOSX/suptables/._tableS1.xlsx
- suptables/tableS3.xlsx
- __MACOSX/suptables/._tableS3.xlsx
- suptables/tableS2.xlsx
- __MACOSX/suptables/._tableS2.xlsx
- suptables/tableS5.xlsx
- __MACOSX/suptables/._tableS5.xlsx
- suptables/tableS4.xlsx
- __MACOSX/suptables/._tableS4.xlsx
