# Supplementary material for: Analyzing alternative splicing in Alzheimer’s disease postmortem brain: a cell-level perspective
Source: Front Mol Neurosci. 2023 Sep 20;16:1237874. doi: 10.3389/fnmol.2023.1237874 (PMC10548223; doi:10.3389/fnmol.2023.1237874)
Supplement: Supplementary file 1 [file Data_Sheet_1.ZIP › suptables/tableS7.xlsx]

## Sheet: Micro_ADH
ensembl_gene_id	pval	logFC	ci.hi	ci.lo	gene_biotype	gene	percentage_gene_gc_content	padj	contrast	reference	FCRO	model	variance	variance_rank
ENSG00000147408	1.16241e-24	-7.46254	-6.95063	-7.97446	protein_coding	CSGALNACT1	41.74	3.84757e-21	diagnosisADH	CTR	874	~diagnosis+(1|manifest)+sex+age+PMI+APOE+pc_mito	31.6024	7
ENSG00000151474	1.01451e-21	-4.629	-4.1037	-5.15429	protein_coding	FRMD4A	43.78	1.67901e-18	diagnosisADH	CTR	2052	~diagnosis+(1|manifest)+sex+age+PMI+APOE+pc_mito	17.4133	24
ENSG00000184005	3.58239e-20	-5.03726	-4.47184	-5.60268	protein_coding	ST6GALNAC3	38.78	3.95257e-17	diagnosisADH	CTR	2450	~diagnosis+(1|manifest)+sex+age+PMI+APOE+pc_mito	21.7983	14
ENSG00000204389	1.01343e-19	3.22828	3.71852	2.73805	protein_coding	HSPA1A	59.78	8.38611e-17	diagnosisADH	CTR	2150	~diagnosis+(1|manifest)+sex+age+PMI+APOE+pc_mito	43.9696	3
ENSG00000065413	1.58251e-18	-4.29949	-3.75334	-4.84564	protein_coding	ANKRD44	40.24	8.73017e-16	diagnosisADH	CTR	997	~diagnosis+(1|manifest)+sex+age+PMI+APOE+pc_mito	9.33465	115
ENSG00000096060	1.34801e-18	-3.22701	-2.72721	-3.7268	protein_coding	FKBP5	41.97	8.73017e-16	diagnosisADH	CTR	768	~diagnosis+(1|manifest)+sex+age+PMI+APOE+pc_mito	26.4899	12
ENSG00000128573	1.8534e-18	-5.02757	-4.50497	-5.55017	protein_coding	FOXP2	34.83	8.76395e-16	diagnosisADH	CTR	263	~diagnosis+(1|manifest)+sex+age+PMI+APOE+pc_mito	9.9567	95
ENSG00000048740	5.55826e-18	-3.72136	-3.19651	-4.24621	protein_coding	CELF2	41.91	2.29973e-15	diagnosisADH	CTR	559	~diagnosis+(1|manifest)+sex+age+PMI+APOE+pc_mito	11.0973	71
ENSG00000182601	2.119e-17	-5.6229	-5.05158	-6.19422	protein_coding	HS3ST4	42.13	7.7932e-15	diagnosisADH	CTR	1243	~diagnosis+(1|manifest)+sex+age+PMI+APOE+pc_mito	13.7304	42
ENSG00000107099	2.87326e-17	-4.44015	-3.87879	-5.00152	protein_coding	DOCK8	41.5	9.51049e-15	diagnosisADH	CTR	375	~diagnosis+(1|manifest)+sex+age+PMI+APOE+pc_mito	7.81979	164
ENSG00000168675	3.64171e-17	-4.31189	-3.75608	-4.86769	protein_coding	LDLRAD4	46.44	1.03829e-14	diagnosisADH	CTR	1002	~diagnosis+(1|manifest)+sex+age+PMI+APOE+pc_mito	12.7233	51
ENSG00000188641	3.76419e-17	3.46889	4.00067	2.93711	protein_coding	DPYD	35.1	1.03829e-14	diagnosisADH	CTR	667	~diagnosis+(1|manifest)+sex+age+PMI+APOE+pc_mito	19.5757	18
ENSG00000148655	4.9266e-17	-3.36087	-2.84859	-3.87315	protein_coding	LRMDA	41.11	1.25439e-14	diagnosisADH	CTR	2748	~diagnosis+(1|manifest)+sex+age+PMI+APOE+pc_mito	15.8709	28
ENSG00000080824	8.43669e-17	2.73693	3.28173	2.19213	protein_coding	HSP90AA1	47.25	1.99467e-14	diagnosisADH	CTR	2444	~diagnosis+(1|manifest)+sex+age+PMI+APOE+pc_mito	48.6006	2
ENSG00000084070	9.97471e-17	-4.83597	-4.28696	-5.38499	protein_coding	SMAP2	41.95	2.20109e-14	diagnosisADH	CTR	338	~diagnosis+(1|manifest)+sex+age+PMI+APOE+pc_mito	9.80405	100
ENSG00000068305	1.88054e-16	-3.11749	-2.60992	-3.62505	protein_coding	MEF2A	36.86	3.89036e-14	diagnosisADH	CTR	1791	~diagnosis+(1|manifest)+sex+age+PMI+APOE+pc_mito	10.7777	79
ENSG00000144724	2.85137e-16	2.8331	3.36181	2.30438	protein_coding	PTPRG	40.79	5.55179e-14	diagnosisADH	CTR	1107	~diagnosis+(1|manifest)+sex+age+PMI+APOE+pc_mito	14.5323	37
ENSG00000184588	3.79582e-16	2.49172	3.09563	1.88781	protein_coding	PDE4B	37.45	6.98008e-14	diagnosisADH	CTR	3198	~diagnosis+(1|manifest)+sex+age+PMI+APOE+pc_mito	6.09412	236
ENSG00000070214	4.3489e-16	2.39833	2.9791	1.81756	protein_coding	SLC44A1	38.86	7.57625e-14	diagnosisADH	CTR	2589	~diagnosis+(1|manifest)+sex+age+PMI+APOE+pc_mito	9.56806	110
ENSG00000170017	1.07116e-15	3.19508	3.76357	2.62659	protein_coding	ALCAM	35.29	1.77277e-13	diagnosisADH	CTR	1007	~diagnosis+(1|manifest)+sex+age+PMI+APOE+pc_mito	5.87608	251
ENSG00000005893	1.18761e-15	2.30404	2.84433	1.76374	protein_coding	LAMP2	38.79	1.8719e-13	diagnosisADH	CTR	2899	~diagnosis+(1|manifest)+sex+age+PMI+APOE+pc_mito	8.02499	155
ENSG00000059377	1.42083e-15	-4.70993	-4.15856	-5.2613	protein_coding	TBXAS1	44.8	1.90281e-13	diagnosisADH	CTR	2943	~diagnosis+(1|manifest)+sex+age+PMI+APOE+pc_mito	6.89827	199
ENSG00000157827	1.43717e-15	2.3539	2.88971	1.8181	protein_coding	FMNL2	40.57	1.90281e-13	diagnosisADH	CTR	3008	~diagnosis+(1|manifest)+sex+age+PMI+APOE+pc_mito	5.08233	315
ENSG00000164176	1.30457e-15	2.44719	2.98743	1.90696	protein_coding	EDIL3	35.47	1.90281e-13	diagnosisADH	CTR	711	~diagnosis+(1|manifest)+sex+age+PMI+APOE+pc_mito	10.8168	77
ENSG00000198879	1.35563e-15	-3.80548	-3.25218	-4.35879	protein_coding	SFMBT2	43.68	1.90281e-13	diagnosisADH	CTR	2929	~diagnosis+(1|manifest)+sex+age+PMI+APOE+pc_mito	11.7917	59
ENSG00000067798	2.1951e-15	-4.05251	-3.48984	-4.61517	protein_coding	NAV3	35.89	2.69103e-13	diagnosisADH	CTR	340	~diagnosis+(1|manifest)+sex+age+PMI+APOE+pc_mito	11.0396	72
ENSG00000155849	2.1765e-15	-1.84631	-1.43426	-2.25835	protein_coding	ELMO1	41.67	2.69103e-13	diagnosisADH	CTR	2387	~diagnosis+(1|manifest)+sex+age+PMI+APOE+pc_mito	12.2796	53
ENSG00000118785	2.35305e-15	2.79032	3.3874	2.19324	protein_coding	SPP1	36.31	2.78164e-13	diagnosisADH	CTR	171	~diagnosis+(1|manifest)+sex+age+PMI+APOE+pc_mito	16.5238	26
ENSG00000010327	3.2144e-15	2.17605	2.74714	1.60497	protein_coding	STAB1	60.65	3.66885e-13	diagnosisADH	CTR	497	~diagnosis+(1|manifest)+sex+age+PMI+APOE+pc_mito	9.61454	109
ENSG00000123104	3.35512e-15	-3.24088	-2.70496	-3.77681	protein_coding	ITPR2	38.26	3.70182e-13	diagnosisADH	CTR	19	~diagnosis+(1|manifest)+sex+age+PMI+APOE+pc_mito	9.37676	113
ENSG00000138639	4.01661e-15	-3.74442	-3.20965	-4.27919	protein_coding	ARHGAP24	36.75	4.2887e-13	diagnosisADH	CTR	562	~diagnosis+(1|manifest)+sex+age+PMI+APOE+pc_mito	11.7498	60
ENSG00000047365	5.23978e-15	2.16246	2.72775	1.59717	protein_coding	ARAP2	35.53	5.41989e-13	diagnosisADH	CTR	2062	~diagnosis+(1|manifest)+sex+age+PMI+APOE+pc_mito	5.24854	298
ENSG00000145416	5.98674e-15	2.15146	2.70875	1.59417	protein_coding	MARCH1	35.61	6.00488e-13	diagnosisADH	CTR	214	~diagnosis+(1|manifest)+sex+age+PMI+APOE+pc_mito	5.64784	265
ENSG00000273409	9.97412e-15	-2.62123	-2.3326	-2.90987	lncRNA	LINC02712	37.02	9.71009e-13	diagnosisADH	CTR	2585	~diagnosis+(1|manifest)+sex+age+PMI+APOE+pc_mito	5.42425	281
ENSG00000179104	1.03668e-14	2.60853	3.11151	2.10555	protein_coding	TMTC2	37.42	9.80402e-13	diagnosisADH	CTR	873	~diagnosis+(1|manifest)+sex+age+PMI+APOE+pc_mito	6.72488	214
ENSG00000081189	1.14399e-14	-3.71788	-3.16451	-4.27125	protein_coding	MEF2C	36.05	1.05183e-12	diagnosisADH	CTR	2667	~diagnosis+(1|manifest)+sex+age+PMI+APOE+pc_mito	7.5246	177
ENSG00000151552	1.19294e-14	2.17345	2.67909	1.66781	protein_coding	QDPR	45.07	1.0672e-12	diagnosisADH	CTR	1010	~diagnosis+(1|manifest)+sex+age+PMI+APOE+pc_mito	9.06462	121
ENSG00000204388	1.4189e-14	1.97692	2.37422	1.57963	protein_coding	HSPA1B	58.76	1.23594e-12	diagnosisADH	CTR	2187	~diagnosis+(1|manifest)+sex+age+PMI+APOE+pc_mito	33.7764	6
ENSG00000184226	1.52491e-14	0.00616613	0.67056	-0.658228	protein_coding	PCDH9	34.66	1.29422e-12	diagnosisADH	CTR	3164	~diagnosis+(1|manifest)+sex+age+PMI+APOE+pc_mito	9.89042	97
ENSG00000187514	1.67739e-14	1.73813	2.29151	1.18474	protein_coding	PTMA	61.71	1.38804e-12	diagnosisADH	CTR	5	~diagnosis+(1|manifest)+sex+age+PMI+APOE+pc_mito	3.69321	502
ENSG00000053254	2.49862e-14	-3.25541	-2.72938	-3.78143	protein_coding	FOXN3	44.31	2.01718e-12	diagnosisADH	CTR	18	~diagnosis+(1|manifest)+sex+age+PMI+APOE+pc_mito	9.07583	120
ENSG00000183023	3.75353e-14	-4.16072	-3.58805	-4.73339	protein_coding	SLC8A1	37.43	2.95814e-12	diagnosisADH	CTR	30	~diagnosis+(1|manifest)+sex+age+PMI+APOE+pc_mito	5.58685	271
ENSG00000090104	4.3792e-14	-4.57627	-4.12774	-5.0248	protein_coding	RGS1	33.81	3.29435e-12	diagnosisADH	CTR	3050	~diagnosis+(1|manifest)+sex+age+PMI+APOE+pc_mito	27.4025	11
ENSG00000154654	4.35752e-14	1.95443	2.5376	1.37127	protein_coding	NCAM2	34.02	3.29435e-12	diagnosisADH	CTR	2204	~diagnosis+(1|manifest)+sex+age+PMI+APOE+pc_mito	9.3488	114
ENSG00000128512	5.55239e-14	-1.48283	-1.11924	-1.84642	protein_coding	DOCK4	39.18	4.08409e-12	diagnosisADH	CTR	2660	~diagnosis+(1|manifest)+sex+age+PMI+APOE+pc_mito	10.9924	73
ENSG00000197959	5.71124e-14	1.98761	2.52616	1.44906	protein_coding	DNM3	37.28	4.10961e-12	diagnosisADH	CTR	2720	~diagnosis+(1|manifest)+sex+age+PMI+APOE+pc_mito	4.58707	370
ENSG00000137941	7.56332e-14	2.05571	2.57219	1.53923	protein_coding	TTLL7	35.53	5.32651e-12	diagnosisADH	CTR	1742	~diagnosis+(1|manifest)+sex+age+PMI+APOE+pc_mito	9.13655	118
ENSG00000151150	1.01056e-13	2.24056	2.78448	1.69664	protein_coding	ANK3	37.75	6.96869e-12	diagnosisADH	CTR	749	~diagnosis+(1|manifest)+sex+age+PMI+APOE+pc_mito	7.54359	175
ENSG00000073921	1.05578e-13	-2.68182	-2.13803	-3.22561	protein_coding	PICALM	37.29	7.13192e-12	diagnosisADH	CTR	2651	~diagnosis+(1|manifest)+sex+age+PMI+APOE+pc_mito	5.66663	263
ENSG00000188001	1.10435e-13	2.96122	3.45018	2.47226	protein_coding	TPRG1	39.36	7.31083e-12	diagnosisADH	CTR	94	~diagnosis+(1|manifest)+sex+age+PMI+APOE+pc_mito	7.91676	159
ENSG00000042980	1.30229e-13	-4.67043	-4.12171	-5.21915	protein_coding	ADAM28	35.71	8.28959e-12	diagnosisADH	CTR	2714	~diagnosis+(1|manifest)+sex+age+PMI+APOE+pc_mito	7.86236	161
ENSG00000169306	1.2788e-13	1.83908	2.44967	1.22849	protein_coding	IL1RAPL1	36.16	8.28959e-12	diagnosisADH	CTR	2314	~diagnosis+(1|manifest)+sex+age+PMI+APOE+pc_mito	9.45653	111
ENSG00000152894	1.35028e-13	1.7768	2.24511	1.30849	protein_coding	PTPRK	35.41	8.43287e-12	diagnosisADH	CTR	1954	~diagnosis+(1|manifest)+sex+age+PMI+APOE+pc_mito	5.95705	244
ENSG00000196369	1.41641e-13	-4.13119	-3.55399	-4.7084	protein_coding	SRGAP2B	42.03	8.68205e-12	diagnosisADH	CTR	1167	~diagnosis+(1|manifest)+sex+age+PMI+APOE+pc_mito	6.79259	211
ENSG00000141298	1.54134e-13	-2.58976	-2.09439	-3.08514	protein_coding	SSH2	40.66	9.27606e-12	diagnosisADH	CTR	216	~diagnosis+(1|manifest)+sex+age+PMI+APOE+pc_mito	7.27501	184
ENSG00000197971	2.10944e-13	1.74162	2.34262	1.14063	protein_coding	MBP	48.31	1.24683e-11	diagnosisADH	CTR	947	~diagnosis+(1|manifest)+sex+age+PMI+APOE+pc_mito	4.7273	352
ENSG00000122545	2.23133e-13	1.67063	2.24851	1.09275	protein_coding	SEPTIN7	36.13	1.29574e-11	diagnosisADH	CTR	1193	~diagnosis+(1|manifest)+sex+age+PMI+APOE+pc_mito	4.18572	422
ENSG00000046653	2.30153e-13	1.56853	2.1182	1.01885	protein_coding	GPM6B	41.49	1.31346e-11	diagnosisADH	CTR	1546	~diagnosis+(1|manifest)+sex+age+PMI+APOE+pc_mito	7.66699	169
ENSG00000051523	2.73506e-13	-2.0811	-1.54703	-2.61517	protein_coding	CYBA	61.63	1.50884e-11	diagnosisADH	CTR	1244	~diagnosis+(1|manifest)+sex+age+PMI+APOE+pc_mito	3.18721	588
ENSG00000136250	2.7219e-13	-4.30831	-3.77495	-4.84167	protein_coding	AOAH	41.56	1.50884e-11	diagnosisADH	CTR	1086	~diagnosis+(1|manifest)+sex+age+PMI+APOE+pc_mito	4.77915	347
ENSG00000182168	2.90512e-13	1.48488	1.94913	1.02063	protein_coding	UNC5C	37.41	1.57639e-11	diagnosisADH	CTR	2317	~diagnosis+(1|manifest)+sex+age+PMI+APOE+pc_mito	3.60561	524
ENSG00000142192	3.04398e-13	1.72774	2.2136	1.24188	protein_coding	APP	39.73	1.62509e-11	diagnosisADH	CTR	792	~diagnosis+(1|manifest)+sex+age+PMI+APOE+pc_mito	2.44358	763
ENSG00000080822	3.19857e-13	1.64603	2.15163	1.14043	protein_coding	CLDND1	38.91	1.65514e-11	diagnosisADH	CTR	1333	~diagnosis+(1|manifest)+sex+age+PMI+APOE+pc_mito	7.56315	173
ENSG00000081913	3.33688e-13	1.65487	2.1998	1.10993	protein_coding	PHLPP1	39.46	1.65514e-11	diagnosisADH	CTR	1705	~diagnosis+(1|manifest)+sex+age+PMI+APOE+pc_mito	8.6997	129
ENSG00000142512	3.21493e-13	-1.45619	-1.24	-1.67239	protein_coding	SIGLEC10	53.94	1.65514e-11	diagnosisADH	CTR	1058	~diagnosis+(1|manifest)+sex+age+PMI+APOE+pc_mito	4.12781	433
ENSG00000155886	3.35029e-13	1.96481	2.48606	1.44357	protein_coding	SLC24A2	39.68	1.65514e-11	diagnosisADH	CTR	3201	~diagnosis+(1|manifest)+sex+age+PMI+APOE+pc_mito	7.55496	174
ENSG00000253988	3.28274e-13	-1.84859	-1.59889	-2.09829	lncRNA	AC079015.1	36.85	1.65514e-11	diagnosisADH	CTR	2172	~diagnosis+(1|manifest)+sex+age+PMI+APOE+pc_mito	7.84589	162
ENSG00000100242	3.68595e-13	1.90241	2.36458	1.44024	protein_coding	SUN2	54.74	1.79419e-11	diagnosisADH	CTR	1657	~diagnosis+(1|manifest)+sex+age+PMI+APOE+pc_mito	5.9548	245
ENSG00000135525	3.82793e-13	2.0677	2.55462	1.58077	protein_coding	MAP7	39.29	1.8363e-11	diagnosisADH	CTR	2262	~diagnosis+(1|manifest)+sex+age+PMI+APOE+pc_mito	7.76058	165
ENSG00000134294	3.9301e-13	1.82895	2.35765	1.30025	protein_coding	SLC38A2	38.31	1.84996e-11	diagnosisADH	CTR	3052	~diagnosis+(1|manifest)+sex+age+PMI+APOE+pc_mito	3.43864	550
ENSG00000178568	3.96818e-13	1.83439	2.36312	1.30567	protein_coding	ERBB4	34.69	1.84996e-11	diagnosisADH	CTR	479	~diagnosis+(1|manifest)+sex+age+PMI+APOE+pc_mito	5.7175	259
ENSG00000111912	5.43296e-13	1.8037	2.33059	1.27682	protein_coding	NCOA7	39.05	2.49765e-11	diagnosisADH	CTR	2074	~diagnosis+(1|manifest)+sex+age+PMI+APOE+pc_mito	3.45703	547
ENSG00000079819	5.70671e-13	-2.84944	-2.30531	-3.39357	protein_coding	EPB41L2	38.6	2.5526e-11	diagnosisADH	CTR	3284	~diagnosis+(1|manifest)+sex+age+PMI+APOE+pc_mito	5.15631	309
ENSG00000134352	5.6686e-13	-4.14001	-3.60908	-4.67093	protein_coding	IL6ST	37.44	2.5526e-11	diagnosisADH	CTR	378	~diagnosis+(1|manifest)+sex+age+PMI+APOE+pc_mito	11.1143	70
ENSG00000229140	7.23524e-13	2.74153	3.29052	2.19254	lncRNA	CCDC26	38.39	3.19315e-11	diagnosisADH	CTR	1541	~diagnosis+(1|manifest)+sex+age+PMI+APOE+pc_mito	18.2885	22
ENSG00000167552	7.38044e-13	1.54448	1.99866	1.0903	protein_coding	TUBA1A	48.23	3.21438e-11	diagnosisADH	CTR	2948	~diagnosis+(1|manifest)+sex+age+PMI+APOE+pc_mito	3.95244	466
ENSG00000149294	8.07327e-13	1.70602	2.21206	1.19999	protein_coding	NCAM1	41.71	3.47046e-11	diagnosisADH	CTR	7	~diagnosis+(1|manifest)+sex+age+PMI+APOE+pc_mito	6.48794	224
ENSG00000114757	8.97513e-13	1.6319	2.11875	1.14505	protein_coding	PEX5L	38.14	3.77945e-11	diagnosisADH	CTR	2175	~diagnosis+(1|manifest)+sex+age+PMI+APOE+pc_mito	5.80909	257
ENSG00000143153	9.13463e-13	1.65937	2.15296	1.16578	protein_coding	ATP1B1	43.48	3.77945e-11	diagnosisADH	CTR	393	~diagnosis+(1|manifest)+sex+age+PMI+APOE+pc_mito	5.05958	319
ENSG00000278996	9.0264e-13	1.86772	2.4466	1.28884	lncRNA	FP671120.4	61.22	3.77945e-11	diagnosisADH	CTR	291	~diagnosis+(1|manifest)+sex+age+PMI+APOE+pc_mito	9.823	99
ENSG00000078124	9.49656e-13	2.09374	2.63245	1.55503	protein_coding	ACER3	38.74	3.88069e-11	diagnosisADH	CTR	2555	~diagnosis+(1|manifest)+sex+age+PMI+APOE+pc_mito	7.33532	180
ENSG00000182985	1.09163e-12	1.85746	2.35564	1.35929	protein_coding	CADM1	38.54	4.40646e-11	diagnosisADH	CTR	2207	~diagnosis+(1|manifest)+sex+age+PMI+APOE+pc_mito	4.91747	334
ENSG00000203747	1.11781e-12	-1.74894	-1.34118	-2.15671	protein_coding	FCGR3A	44.74	4.45779e-11	diagnosisADH	CTR	2886	~diagnosis+(1|manifest)+sex+age+PMI+APOE+pc_mito	10.2655	90
ENSG00000183230	1.28837e-12	1.62853	2.18807	1.06898	protein_coding	CTNNA3	36.18	5.07678e-11	diagnosisADH	CTR	1515	~diagnosis+(1|manifest)+sex+age+PMI+APOE+pc_mito	7.86383	160
ENSG00000106829	1.46325e-12	1.6203	2.1697	1.07089	protein_coding	TLE4	39.28	5.69808e-11	diagnosisADH	CTR	2808	~diagnosis+(1|manifest)+sex+age+PMI+APOE+pc_mito	4.99576	328
ENSG00000123066	1.65745e-12	-2.47734	-1.93989	-3.01479	protein_coding	MED13L	37.34	6.36081e-11	diagnosisADH	CTR	867	~diagnosis+(1|manifest)+sex+age+PMI+APOE+pc_mito	4.46883	382
ENSG00000164830	1.67188e-12	-3.64952	-3.06105	-4.23799	protein_coding	OXR1	36.58	6.36081e-11	diagnosisADH	CTR	764	~diagnosis+(1|manifest)+sex+age+PMI+APOE+pc_mito	11.3084	68
ENSG00000171877	1.95771e-12	1.8749	2.36809	1.38171	protein_coding	FRMD5	41.23	7.36367e-11	diagnosisADH	CTR	78	~diagnosis+(1|manifest)+sex+age+PMI+APOE+pc_mito	6.79776	210
ENSG00000184574	2.09496e-12	-1.27736	-1.07461	-1.4801	protein_coding	LPAR5	51.24	7.79138e-11	diagnosisADH	CTR	1460	~diagnosis+(1|manifest)+sex+age+PMI+APOE+pc_mito	2.14466	870
ENSG00000167851	2.16716e-12	-1.28634	-1.08253	-1.49016	protein_coding	CD300A	52.04	7.97033e-11	diagnosisADH	CTR	1281	~diagnosis+(1|manifest)+sex+age+PMI+APOE+pc_mito	2.75731	668
ENSG00000157483	2.43618e-12	1.83536	2.40763	1.26309	protein_coding	MYO1E	43.51	8.86128e-11	diagnosisADH	CTR	359	~diagnosis+(1|manifest)+sex+age+PMI+APOE+pc_mito	4.81224	339
ENSG00000170396	2.61966e-12	1.58429	2.01854	1.15004	protein_coding	ZNF804A	34.02	9.42507e-11	diagnosisADH	CTR	1260	~diagnosis+(1|manifest)+sex+age+PMI+APOE+pc_mito	4.30305	408
ENSG00000064042	3.02861e-12	1.54726	1.98493	1.10958	protein_coding	LIMCH1	40.5	1.07793e-10	diagnosisADH	CTR	2744	~diagnosis+(1|manifest)+sex+age+PMI+APOE+pc_mito	5.07817	316
ENSG00000152128	3.13731e-12	-1.92507	-1.38779	-2.46235	protein_coding	TMEM163	43.72	1.10473e-10	diagnosisADH	CTR	627	~diagnosis+(1|manifest)+sex+age+PMI+APOE+pc_mito	28.9222	10
ENSG00000123560	3.60743e-12	1.66685	2.30479	1.0289	protein_coding	PLP1	44.51	1.2569e-10	diagnosisADH	CTR	839	~diagnosis+(1|manifest)+sex+age+PMI+APOE+pc_mito	13.0391	47
ENSG00000033170	3.97762e-12	1.57612	2.07077	1.08148	protein_coding	FUT8	37.41	1.35731e-10	diagnosisADH	CTR	251	~diagnosis+(1|manifest)+sex+age+PMI+APOE+pc_mito	4.51198	378
ENSG00000266028	3.956e-12	-3.0108	-2.4626	-3.559	protein_coding	SRGAP2	42.75	1.35731e-10	diagnosisADH	CTR	1982	~diagnosis+(1|manifest)+sex+age+PMI+APOE+pc_mito	5.15957	308
ENSG00000145362	4.18563e-12	1.58871	2.14924	1.02817	protein_coding	ANK2	37.08	1.41372e-10	diagnosisADH	CTR	182	~diagnosis+(1|manifest)+sex+age+PMI+APOE+pc_mito	4.06712	445
ENSG00000164124	4.48412e-12	1.7866	2.29946	1.27374	protein_coding	TMEM144	37.8	1.49923e-10	diagnosisADH	CTR	403	~diagnosis+(1|manifest)+sex+age+PMI+APOE+pc_mito	6.78315	212
ENSG00000120694	4.60388e-12	1.25316	1.65816	0.84815	protein_coding	HSPH1	36.81	1.52389e-10	diagnosisADH	CTR	855	~diagnosis+(1|manifest)+sex+age+PMI+APOE+pc_mito	42.1947	4
ENSG00000159399	4.94849e-12	-1.28744	-1.08101	-1.49386	protein_coding	HK2	47.62	1.62173e-10	diagnosisADH	CTR	1600	~diagnosis+(1|manifest)+sex+age+PMI+APOE+pc_mito	5.25651	295
ENSG00000120594	5.15743e-12	-1.58761	-1.19344	-1.98177	protein_coding	PLXDC2	37.34	1.67364e-10	diagnosisADH	CTR	97	~diagnosis+(1|manifest)+sex+age+PMI+APOE+pc_mito	5.2662	294
ENSG00000182578	5.51138e-12	-2.75247	-2.17189	-3.33305	protein_coding	CSF1R	48.1	1.77113e-10	diagnosisADH	CTR	2395	~diagnosis+(1|manifest)+sex+age+PMI+APOE+pc_mito	5.40269	284
ENSG00000112851	5.87292e-12	1.24789	1.84934	0.646433	protein_coding	ERBIN	37.27	1.86917e-10	diagnosisADH	CTR	505	~diagnosis+(1|manifest)+sex+age+PMI+APOE+pc_mito	3.56689	532
ENSG00000055208	5.98781e-12	-1.44417	-0.850695	-2.03765	protein_coding	TAB2	38.87	1.88759e-10	diagnosisADH	CTR	2060	~diagnosis+(1|manifest)+sex+age+PMI+APOE+pc_mito	1.90944	976
ENSG00000019582	6.97242e-12	-1.77073	-1.15261	-2.38886	protein_coding	CD74	53.07	2.17724e-10	diagnosisADH	CTR	391	~diagnosis+(1|manifest)+sex+age+PMI+APOE+pc_mito	9.94111	96
ENSG00000117154	7.41731e-12	-3.98324	-3.52316	-4.44332	protein_coding	IGSF21	49.91	2.29451e-10	diagnosisADH	CTR	2249	~diagnosis+(1|manifest)+sex+age+PMI+APOE+pc_mito	6.93104	196
ENSG00000137642	8.09459e-12	-3.67905	-3.10894	-4.24916	protein_coding	SORL1	43.54	2.48084e-10	diagnosisADH	CTR	297	~diagnosis+(1|manifest)+sex+age+PMI+APOE+pc_mito	8.13527	152
ENSG00000248905	8.51439e-12	-0.847857	-0.242158	-1.45356	protein_coding	FMN1	39.64	2.58556e-10	diagnosisADH	CTR	2420	~diagnosis+(1|manifest)+sex+age+PMI+APOE+pc_mito	7.84103	163
ENSG00000187147	9.7125e-12	1.62488	2.09475	1.155	protein_coding	RNF220	47.21	2.92258e-10	diagnosisADH	CTR	2578	~diagnosis+(1|manifest)+sex+age+PMI+APOE+pc_mito	4.66362	358
ENSG00000112576	9.82043e-12	-4.27135	-3.82033	-4.72237	protein_coding	CCND3	47.06	2.92843e-10	diagnosisADH	CTR	1870	~diagnosis+(1|manifest)+sex+age+PMI+APOE+pc_mito	9.61915	108
ENSG00000113916	1.01613e-11	1.0548	1.42844	0.681157	protein_coding	BCL6	47.68	3.00302e-10	diagnosisADH	CTR	2520	~diagnosis+(1|manifest)+sex+age+PMI+APOE+pc_mito	8.34491	142
ENSG00000130066	1.02953e-11	-1.72097	-1.17276	-2.26917	protein_coding	SAT1	43.75	3.01285e-10	diagnosisADH	CTR	183	~diagnosis+(1|manifest)+sex+age+PMI+APOE+pc_mito	6.83004	208
ENSG00000275395	1.03766e-11	1.19862	1.63938	0.757859	protein_coding	FCGBP	51.41	3.01285e-10	diagnosisADH	CTR	1882	~diagnosis+(1|manifest)+sex+age+PMI+APOE+pc_mito	11.9475	56
ENSG00000075711	1.05468e-11	1.2588	1.82187	0.695716	protein_coding	DLG1	36.59	3.03564e-10	diagnosisADH	CTR	632	~diagnosis+(1|manifest)+sex+age+PMI+APOE+pc_mito	2.28314	817
ENSG00000156113	1.07652e-11	-1.56237	-0.96705	-2.1577	protein_coding	KCNMA1	43.94	3.07181e-10	diagnosisADH	CTR	347	~diagnosis+(1|manifest)+sex+age+PMI+APOE+pc_mito	4.42325	388
ENSG00000134882	1.11167e-11	-1.70468	-1.21807	-2.19128	protein_coding	UBAC2	41.75	3.11833e-10	diagnosisADH	CTR	2690	~diagnosis+(1|manifest)+sex+age+PMI+APOE+pc_mito	0.979107	1710
ENSG00000157985	1.11132e-11	1.38984	1.88388	0.895801	protein_coding	AGAP1	47.33	3.11833e-10	diagnosisADH	CTR	922	~diagnosis+(1|manifest)+sex+age+PMI+APOE+pc_mito	3.64439	513
ENSG00000129534	1.53137e-11	-3.76396	-3.36127	-4.16665	protein_coding	MIS18BP1	37.65	4.25953e-10	diagnosisADH	CTR	1940	~diagnosis+(1|manifest)+sex+age+PMI+APOE+pc_mito	6.02859	239
ENSG00000157557	1.60027e-11	-2.40823	-1.96822	-2.84823	protein_coding	ETS2	46.16	4.41408e-10	diagnosisADH	CTR	3237	~diagnosis+(1|manifest)+sex+age+PMI+APOE+pc_mito	2.13543	878
ENSG00000152377	1.67352e-11	1.36289	1.80781	0.917974	protein_coding	SPOCK1	42.8	4.57798e-10	diagnosisADH	CTR	1301	~diagnosis+(1|manifest)+sex+age+PMI+APOE+pc_mito	4.03821	454
ENSG00000175161	1.72806e-11	0.304551	0.926736	-0.317635	protein_coding	CADM2	34	4.68842e-10	diagnosisADH	CTR	534	~diagnosis+(1|manifest)+sex+age+PMI+APOE+pc_mito	6.42718	226
ENSG00000137491	1.76566e-11	-2.59052	-2.00752	-3.17353	protein_coding	SLCO2B1	47.99	4.75149e-10	diagnosisADH	CTR	1313	~diagnosis+(1|manifest)+sex+age+PMI+APOE+pc_mito	2.08765	900
ENSG00000075539	2.01912e-11	0.985919	1.58217	0.389668	protein_coding	FRYL	36.94	5.38974e-10	diagnosisADH	CTR	1915	~diagnosis+(1|manifest)+sex+age+PMI+APOE+pc_mito	4.36985	395
ENSG00000151702	2.19533e-11	-2.08583	-1.51832	-2.65334	protein_coding	FLI1	46.48	5.81323e-10	diagnosisADH	CTR	2474	~diagnosis+(1|manifest)+sex+age+PMI+APOE+pc_mito	2.00373	937
ENSG00000135540	2.2828e-11	-4.25492	-3.70042	-4.80941	protein_coding	NHSL1	40.97	5.99687e-10	diagnosisADH	CTR	643	~diagnosis+(1|manifest)+sex+age+PMI+APOE+pc_mito	16.1462	27
ENSG00000075420	2.33764e-11	1.42788	1.99099	0.86477	protein_coding	FNDC3B	39.76	6.09259e-10	diagnosisADH	CTR	1047	~diagnosis+(1|manifest)+sex+age+PMI+APOE+pc_mito	2.40083	778
ENSG00000007237	2.46282e-11	1.48228	1.9689	0.995649	protein_coding	GAS7	47.97	6.36869e-10	diagnosisADH	CTR	2345	~diagnosis+(1|manifest)+sex+age+PMI+APOE+pc_mito	3.5146	539
ENSG00000136404	3.31345e-11	-1.53915	-1.05805	-2.02025	protein_coding	TM6SF1	43.49	8.50195e-10	diagnosisADH	CTR	2954	~diagnosis+(1|manifest)+sex+age+PMI+APOE+pc_mito	1.66943	1108
ENSG00000128805	3.46267e-11	-4.2747	-3.73615	-4.81325	protein_coding	ARHGAP22	47.75	8.74918e-10	diagnosisADH	CTR	865	~diagnosis+(1|manifest)+sex+age+PMI+APOE+pc_mito	6.9698	194
ENSG00000148908	3.4552e-11	-1.95315	-1.58565	-2.32065	protein_coding	RGS10	49.42	8.74918e-10	diagnosisADH	CTR	629	~diagnosis+(1|manifest)+sex+age+PMI+APOE+pc_mito	3.09919	601
ENSG00000146090	3.82211e-11	-2.9842	-2.5847	-3.3837	protein_coding	RASGEF1C	49.98	9.58422e-10	diagnosisADH	CTR	1324	~diagnosis+(1|manifest)+sex+age+PMI+APOE+pc_mito	5.86375	254
ENSG00000166925	3.95673e-11	1.16789	1.61657	0.719207	protein_coding	TSC22D4	58	9.8472e-10	diagnosisADH	CTR	69	~diagnosis+(1|manifest)+sex+age+PMI+APOE+pc_mito	2.93165	634
ENSG00000104043	4.29193e-11	-3.76458	-3.19218	-4.33697	protein_coding	ATP8B4	38.4	1.06017e-09	diagnosisADH	CTR	556	~diagnosis+(1|manifest)+sex+age+PMI+APOE+pc_mito	5.87302	253
ENSG00000221869	5.31499e-11	-3.82316	-3.38274	-4.26357	protein_coding	CEBPD	65.97	1.30316e-09	diagnosisADH	CTR	686	~diagnosis+(1|manifest)+sex+age+PMI+APOE+pc_mito	12.9206	48
ENSG00000079950	5.60215e-11	-2.62426	-2.09506	-3.15345	protein_coding	STX7	37.41	1.36347e-09	diagnosisADH	CTR	193	~diagnosis+(1|manifest)+sex+age+PMI+APOE+pc_mito	2.21446	843
ENSG00000096384	5.96743e-11	1.47456	1.96396	0.98515	protein_coding	HSP90AB1	49.1	1.44176e-09	diagnosisADH	CTR	3088	~diagnosis+(1|manifest)+sex+age+PMI+APOE+pc_mito	14.5713	36
ENSG00000139083	6.40745e-11	-1.75123	-1.16026	-2.34221	protein_coding	ETV6	43.19	1.53686e-09	diagnosisADH	CTR	647	~diagnosis+(1|manifest)+sex+age+PMI+APOE+pc_mito	5.87909	250
ENSG00000169760	6.73642e-11	1.24629	1.75838	0.734195	protein_coding	NLGN1	35.49	1.60414e-09	diagnosisADH	CTR	1237	~diagnosis+(1|manifest)+sex+age+PMI+APOE+pc_mito	5.05511	321
ENSG00000138670	7.18099e-11	1.38347	1.92571	0.841232	protein_coding	RASGEF1B	39.05	1.69779e-09	diagnosisADH	CTR	710	~diagnosis+(1|manifest)+sex+age+PMI+APOE+pc_mito	19.9972	16
ENSG00000134516	7.69259e-11	-2.01036	-1.42432	-2.5964	protein_coding	DOCK2	43.39	1.79936e-09	diagnosisADH	CTR	2784	~diagnosis+(1|manifest)+sex+age+PMI+APOE+pc_mito	1.44757	1252
ENSG00000140836	7.71932e-11	-2.10287	-1.52068	-2.68507	protein_coding	ZFHX3	43.39	1.79936e-09	diagnosisADH	CTR	847	~diagnosis+(1|manifest)+sex+age+PMI+APOE+pc_mito	2.39061	784
ENSG00000121933	8.03654e-11	-1.81776	-1.47966	-2.15586	protein_coding	TMIGD3	41.45	1.86021e-09	diagnosisADH	CTR	2097	~diagnosis+(1|manifest)+sex+age+PMI+APOE+pc_mito	3.33168	569
ENSG00000106211	8.24251e-11	1.04256	1.4202	0.664923	protein_coding	HSPB1	63.65	1.89463e-09	diagnosisADH	CTR	2304	~diagnosis+(1|manifest)+sex+age+PMI+APOE+pc_mito	34.2934	5
ENSG00000196218	8.74895e-11	-1.01877	-0.543255	-1.49429	protein_coding	RYR1	52.14	1.99717e-09	diagnosisADH	CTR	964	~diagnosis+(1|manifest)+sex+age+PMI+APOE+pc_mito	1.06966	1598
ENSG00000198108	8.90997e-11	1.34312	1.91215	0.774089	protein_coding	CHSY3	35.96	2.02e-09	diagnosisADH	CTR	1457	~diagnosis+(1|manifest)+sex+age+PMI+APOE+pc_mito	2.82457	655
ENSG00000124406	9.18112e-11	1.09183	1.59953	0.584122	protein_coding	ATP8A1	38.15	2.05728e-09	diagnosisADH	CTR	429	~diagnosis+(1|manifest)+sex+age+PMI+APOE+pc_mito	3.85733	481
ENSG00000132475	9.26087e-11	1.18815	1.6589	0.717401	protein_coding	H3F3B	47.38	2.05728e-09	diagnosisADH	CTR	2564	~diagnosis+(1|manifest)+sex+age+PMI+APOE+pc_mito	1.60984	1139
ENSG00000197442	9.2415e-11	-2.15424	-1.59114	-2.71735	protein_coding	MAP3K5	39.89	2.05728e-09	diagnosisADH	CTR	544	~diagnosis+(1|manifest)+sex+age+PMI+APOE+pc_mito	2.43074	766
ENSG00000143776	9.37736e-11	1.16443	1.58495	0.743901	protein_coding	CDC42BPA	36.66	2.06927e-09	diagnosisADH	CTR	2945	~diagnosis+(1|manifest)+sex+age+PMI+APOE+pc_mito	4.10589	437
ENSG00000184384	1.0061e-10	-1.57262	-1.02787	-2.11738	protein_coding	MAML2	40.05	2.20542e-09	diagnosisADH	CTR	1918	~diagnosis+(1|manifest)+sex+age+PMI+APOE+pc_mito	2.40028	779
ENSG00000156475	1.03689e-10	1.16483	1.69669	0.632963	protein_coding	PPP2R2B	39.61	2.25796e-09	diagnosisADH	CTR	1503	~diagnosis+(1|manifest)+sex+age+PMI+APOE+pc_mito	5.38023	286
ENSG00000188580	1.10215e-10	1.13832	1.65367	0.622974	protein_coding	NKAIN2	36.1	2.38438e-09	diagnosisADH	CTR	712	~diagnosis+(1|manifest)+sex+age+PMI+APOE+pc_mito	5.00682	324
ENSG00000187391	1.29836e-10	0.883416	1.46711	0.299719	protein_coding	MAGI2	36.83	2.77262e-09	diagnosisADH	CTR	2514	~diagnosis+(1|manifest)+sex+age+PMI+APOE+pc_mito	6.05892	238
ENSG00000249437	1.29683e-10	-1.77279	-1.18651	-2.35908	protein_coding	NAIP	43.19	2.77262e-09	diagnosisADH	CTR	1598	~diagnosis+(1|manifest)+sex+age+PMI+APOE+pc_mito	7.52963	176
ENSG00000089041	1.31375e-10	1.27829	1.7838	0.772783	protein_coding	P2RX7	46.29	2.7875e-09	diagnosisADH	CTR	260	~diagnosis+(1|manifest)+sex+age+PMI+APOE+pc_mito	3.48702	543
ENSG00000153208	1.32785e-10	-3.78085	-3.22358	-4.33811	protein_coding	MERTK	43.61	2.79949e-09	diagnosisADH	CTR	2919	~diagnosis+(1|manifest)+sex+age+PMI+APOE+pc_mito	7.04683	191
ENSG00000071051	1.345e-10	-0.64017	-0.0416009	-1.23874	protein_coding	NCK2	44.54	2.79998e-09	diagnosisADH	CTR	3303	~diagnosis+(1|manifest)+sex+age+PMI+APOE+pc_mito	10.558	85
ENSG00000100380	1.33967e-10	0.865077	1.24348	0.48667	protein_coding	ST13	38.21	2.79998e-09	diagnosisADH	CTR	1571	~diagnosis+(1|manifest)+sex+age+PMI+APOE+pc_mito	4.66136	359
ENSG00000148429	1.36321e-10	-1.5525	-1.0175	-2.0875	protein_coding	USP6NL	38.22	2.82014e-09	diagnosisADH	CTR	29	~diagnosis+(1|manifest)+sex+age+PMI+APOE+pc_mito	2.10839	893
ENSG00000138640	1.53966e-10	-3.98593	-3.47075	-4.50112	protein_coding	FAM13A	38.27	3.1654e-09	diagnosisADH	CTR	2124	~diagnosis+(1|manifest)+sex+age+PMI+APOE+pc_mito	10.6684	81
ENSG00000105339	1.60816e-10	-1.83398	-1.28214	-2.38583	protein_coding	DENND3	51.59	3.2858e-09	diagnosisADH	CTR	1702	~diagnosis+(1|manifest)+sex+age+PMI+APOE+pc_mito	11.2286	69
ENSG00000073969	1.66199e-10	-4.03465	-3.52776	-4.54154	protein_coding	NSF	38.62	3.35439e-09	diagnosisADH	CTR	2521	~diagnosis+(1|manifest)+sex+age+PMI+APOE+pc_mito	8.20943	146
ENSG00000112893	1.66089e-10	-0.518532	0.0909003	-1.12796	protein_coding	MAN2A1	36.58	3.35439e-09	diagnosisADH	CTR	530	~diagnosis+(1|manifest)+sex+age+PMI+APOE+pc_mito	5.3202	290
ENSG00000130203	1.6969e-10	-0.626622	-0.00427317	-1.24897	protein_coding	APOE	61.06	3.40409e-09	diagnosisADH	CTR	1153	~diagnosis+(1|manifest)+sex+age+PMI+APOE+pc_mito	3.59786	527
ENSG00000044574	1.82758e-10	0.930583	1.29895	0.562214	protein_coding	HSPA5	44.05	3.64414e-09	diagnosisADH	CTR	578	~diagnosis+(1|manifest)+sex+age+PMI+APOE+pc_mito	9.77023	102
ENSG00000173369	1.86209e-10	-1.39229	-0.821445	-1.96314	protein_coding	C1QB	51.05	3.69072e-09	diagnosisADH	CTR	218	~diagnosis+(1|manifest)+sex+age+PMI+APOE+pc_mito	5.87543	252
ENSG00000153814	1.87327e-10	1.04006	1.62751	0.452608	protein_coding	JAZF1	41.44	3.69079e-09	diagnosisADH	CTR	626	~diagnosis+(1|manifest)+sex+age+PMI+APOE+pc_mito	4.25686	415
ENSG00000233927	1.90273e-10	1.4999	1.98774	1.01206	protein_coding	RPS28	57.12	3.72666e-09	diagnosisADH	CTR	1485	~diagnosis+(1|manifest)+sex+age+PMI+APOE+pc_mito	4.06337	447
ENSG00000243927	1.93494e-10	0.973404	1.31738	0.629427	protein_coding	MRPS6	40.3	3.76745e-09	diagnosisADH	CTR	2038	~diagnosis+(1|manifest)+sex+age+PMI+APOE+pc_mito	7.5761	171
ENSG00000260314	1.99867e-10	-2.67558	-2.33389	-3.01726	protein_coding	MRC1	39.22	3.86877e-09	diagnosisADH	CTR	2909	~diagnosis+(1|manifest)+sex+age+PMI+APOE+pc_mito	5.71919	258
ENSG00000170315	2.03129e-10	1.11504	1.5378	0.692285	protein_coding	UBB	51.44	3.90904e-09	diagnosisADH	CTR	1016	~diagnosis+(1|manifest)+sex+age+PMI+APOE+pc_mito	2.99641	626
ENSG00000125257	2.19216e-10	-3.94645	-3.39966	-4.49323	protein_coding	ABCC4	42.34	4.19425e-09	diagnosisADH	CTR	2443	~diagnosis+(1|manifest)+sex+age+PMI+APOE+pc_mito	10.7974	78
ENSG00000132170	2.21855e-10	1.24611	1.6921	0.800126	protein_coding	PPARG	38.71	4.22034e-09	diagnosisADH	CTR	2134	~diagnosis+(1|manifest)+sex+age+PMI+APOE+pc_mito	2.61319	706
ENSG00000110172	2.4496e-10	0.936878	1.32707	0.546685	protein_coding	CHORDC1	35.44	4.63324e-09	diagnosisADH	CTR	1455	~diagnosis+(1|manifest)+sex+age+PMI+APOE+pc_mito	15.2237	30
ENSG00000140548	2.56426e-10	-1.13925	-0.622258	-1.65625	protein_coding	ZNF710	50.7	4.82256e-09	diagnosisADH	CTR	801	~diagnosis+(1|manifest)+sex+age+PMI+APOE+pc_mito	0.993962	1688
ENSG00000117450	2.60819e-10	0.851337	1.23744	0.465229	protein_coding	PRDX1	47.46	4.87747e-09	diagnosisADH	CTR	1643	~diagnosis+(1|manifest)+sex+age+PMI+APOE+pc_mito	1.79269	1032
ENSG00000004478	2.70529e-10	0.960179	1.31036	0.609999	protein_coding	FKBP4	51.53	5.03063e-09	diagnosisADH	CTR	2476	~diagnosis+(1|manifest)+sex+age+PMI+APOE+pc_mito	11.3918	66
ENSG00000080503	2.73181e-10	-1.78299	-1.26451	-2.30147	protein_coding	SMARCA2	40.37	5.05156e-09	diagnosisADH	CTR	3247	~diagnosis+(1|manifest)+sex+age+PMI+APOE+pc_mito	1.20652	1437
ENSG00000152518	2.79114e-10	-3.48399	-3.01368	-3.9543	protein_coding	ZFP36L2	55.93	5.09241e-09	diagnosisADH	CTR	1718	~diagnosis+(1|manifest)+sex+age+PMI+APOE+pc_mito	9.65954	107
ENSG00000156299	2.80006e-10	-3.38353	-2.89371	-3.87335	protein_coding	TIAM1	43.86	5.09241e-09	diagnosisADH	CTR	2190	~diagnosis+(1|manifest)+sex+age+PMI+APOE+pc_mito	4.44518	385
ENSG00000215386	2.78524e-10	-2.27698	-1.70389	-2.85008	lncRNA	MIR99AHG	35.52	5.09241e-09	diagnosisADH	CTR	1719	~diagnosis+(1|manifest)+sex+age+PMI+APOE+pc_mito	4.43735	387
ENSG00000146555	2.99891e-10	-3.964	-3.39523	-4.53277	protein_coding	SDK1	43.12	5.42172e-09	diagnosisADH	CTR	2940	~diagnosis+(1|manifest)+sex+age+PMI+APOE+pc_mito	10.7543	80
ENSG00000151322	3.01389e-10	1.25455	1.81922	0.689883	protein_coding	NPAS3	38.23	5.42172e-09	diagnosisADH	CTR	2335	~diagnosis+(1|manifest)+sex+age+PMI+APOE+pc_mito	7.72347	168
ENSG00000205336	3.07725e-10	-1.26504	-0.737487	-1.7926	protein_coding	ADGRG1	55.51	5.50579e-09	diagnosisADH	CTR	1372	~diagnosis+(1|manifest)+sex+age+PMI+APOE+pc_mito	2.77696	665
ENSG00000198223	3.41335e-10	-3.1978	-2.78844	-3.60715	protein_coding	CSF2RA	50.88	6.0743e-09	diagnosisADH	CTR	836	~diagnosis+(1|manifest)+sex+age+PMI+APOE+pc_mito	9.87245	98
ENSG00000187098	3.4419e-10	1.604	2.14114	1.06686	protein_coding	MITF	38.57	6.09235e-09	diagnosisADH	CTR	2680	~diagnosis+(1|manifest)+sex+age+PMI+APOE+pc_mito	3.3256	570
ENSG00000109654	3.48921e-10	1.10231	1.57694	0.627682	protein_coding	TRIM2	42.05	6.14323e-09	diagnosisADH	CTR	2727	~diagnosis+(1|manifest)+sex+age+PMI+APOE+pc_mito	3.64494	512
ENSG00000178695	3.50825e-10	-1.81624	-1.36961	-2.26287	protein_coding	KCTD12	43.65	6.14407e-09	diagnosisADH	CTR	985	~diagnosis+(1|manifest)+sex+age+PMI+APOE+pc_mito	1.92752	970
ENSG00000131773	3.69558e-10	-3.27286	-2.76029	-3.78544	protein_coding	KHDRBS3	38.22	6.43809e-09	diagnosisADH	CTR	2306	~diagnosis+(1|manifest)+sex+age+PMI+APOE+pc_mito	4.32946	402
ENSG00000145685	3.82209e-10	-2.16073	-1.56652	-2.75494	protein_coding	LHFPL2	43.31	6.62361e-09	diagnosisADH	CTR	1490	~diagnosis+(1|manifest)+sex+age+PMI+APOE+pc_mito	2.00639	935
ENSG00000092964	3.92122e-10	1.01302	1.58655	0.43948	protein_coding	DPYSL2	44.97	6.72499e-09	diagnosisADH	CTR	871	~diagnosis+(1|manifest)+sex+age+PMI+APOE+pc_mito	2.34019	799
ENSG00000139679	3.92054e-10	-1.27453	-0.695226	-1.85383	protein_coding	LPAR6	36.98	6.72499e-09	diagnosisADH	CTR	1539	~diagnosis+(1|manifest)+sex+age+PMI+APOE+pc_mito	5.0558	320
ENSG00000169783	4.01699e-10	1.52931	2.0983	0.96032	protein_coding	LINGO1	54.75	6.85374e-09	diagnosisADH	CTR	1814	~diagnosis+(1|manifest)+sex+age+PMI+APOE+pc_mito	13.1464	45
ENSG00000197622	4.13391e-10	0.880644	1.37111	0.390178	protein_coding	CDC42SE1	46.96	7.01704e-09	diagnosisADH	CTR	3219	~diagnosis+(1|manifest)+sex+age+PMI+APOE+pc_mito	2.37981	786
ENSG00000155792	4.18303e-10	-2.79806	-2.36763	-3.22848	protein_coding	DEPTOR	43.18	7.0642e-09	diagnosisADH	CTR	971	~diagnosis+(1|manifest)+sex+age+PMI+APOE+pc_mito	6.83509	207
ENSG00000131724	4.21841e-10	-3.55486	-3.0593	-4.05041	protein_coding	IL13RA1	40.57	7.08779e-09	diagnosisADH	CTR	1609	~diagnosis+(1|manifest)+sex+age+PMI+APOE+pc_mito	6.01454	241
ENSG00000169313	4.3272e-10	-3.88568	-3.31881	-4.45254	protein_coding	P2RY12	35.77	7.23386e-09	diagnosisADH	CTR	121	~diagnosis+(1|manifest)+sex+age+PMI+APOE+pc_mito	9.74762	103
ENSG00000159842	4.38874e-10	-1.98654	-1.41039	-2.56269	protein_coding	ABR	55.27	7.29986e-09	diagnosisADH	CTR	3307	~diagnosis+(1|manifest)+sex+age+PMI+APOE+pc_mito	1.73027	1070
ENSG00000079215	4.53092e-10	-2.35719	-1.8666	-2.84779	protein_coding	SLC1A3	40.36	7.49867e-09	diagnosisADH	CTR	1964	~diagnosis+(1|manifest)+sex+age+PMI+APOE+pc_mito	11.4575	65
ENSG00000151718	4.55384e-10	-0.97828	-0.53303	-1.42353	protein_coding	WWC2	39.32	7.49912e-09	diagnosisADH	CTR	750	~diagnosis+(1|manifest)+sex+age+PMI+APOE+pc_mito	0.604883	2334
ENSG00000071073	4.64121e-10	-1.17757	-0.577234	-1.77791	protein_coding	MGAT4A	40.02	7.60516e-09	diagnosisADH	CTR	1998	~diagnosis+(1|manifest)+sex+age+PMI+APOE+pc_mito	3.97323	462
ENSG00000163513	5.01875e-10	-2.1873	-1.64344	-2.73115	protein_coding	TGFBR2	40.81	8.18328e-09	diagnosisADH	CTR	1106	~diagnosis+(1|manifest)+sex+age+PMI+APOE+pc_mito	1.99715	939
ENSG00000162545	5.33865e-10	0.862654	1.24338	0.48193	protein_coding	CAMK2N1	57.49	8.66221e-09	diagnosisADH	CTR	1040	~diagnosis+(1|manifest)+sex+age+PMI+APOE+pc_mito	3.24275	582
ENSG00000184156	5.4695e-10	-3.65729	-3.06869	-4.24589	protein_coding	KCNQ3	43.58	8.83125e-09	diagnosisADH	CTR	570	~diagnosis+(1|manifest)+sex+age+PMI+APOE+pc_mito	7.35361	179
ENSG00000012983	5.49717e-10	1.01022	1.54062	0.479823	protein_coding	MAP4K5	37.27	8.83282e-09	diagnosisADH	CTR	2126	~diagnosis+(1|manifest)+sex+age+PMI+APOE+pc_mito	2.91169	638
ENSG00000152270	5.64996e-10	-3.63488	-3.08247	-4.18729	protein_coding	PDE3B	36.95	9.03448e-09	diagnosisADH	CTR	2350	~diagnosis+(1|manifest)+sex+age+PMI+APOE+pc_mito	5.71329	260
ENSG00000136205	5.75094e-10	-1.83188	-1.36283	-2.30093	protein_coding	TNS3	48.46	9.15174e-09	diagnosisADH	CTR	148	~diagnosis+(1|manifest)+sex+age+PMI+APOE+pc_mito	4.32185	404
ENSG00000151240	5.81067e-10	1.2653	1.74312	0.787473	protein_coding	DIP2C	48.43	9.20255e-09	diagnosisADH	CTR	2854	~diagnosis+(1|manifest)+sex+age+PMI+APOE+pc_mito	2.7137	676
ENSG00000099622	6.2584e-10	-1.97737	-1.48298	-2.47175	protein_coding	CIRBP	62.55	9.86443e-09	diagnosisADH	CTR	2003	~diagnosis+(1|manifest)+sex+age+PMI+APOE+pc_mito	4.17434	424
ENSG00000048052	6.35981e-10	-0.417331	0.151149	-0.985811	protein_coding	HDAC9	36.13	9.88309e-09	diagnosisADH	CTR	3207	~diagnosis+(1|manifest)+sex+age+PMI+APOE+pc_mito	5.14819	311
ENSG00000153707	6.35252e-10	0.984351	1.55451	0.414196	protein_coding	PTPRD	35.53	9.88309e-09	diagnosisADH	CTR	394	~diagnosis+(1|manifest)+sex+age+PMI+APOE+pc_mito	5.21635	302
ENSG00000167996	6.33529e-10	0.723826	1.35029	0.0973675	protein_coding	FTH1	50.4	9.88309e-09	diagnosisADH	CTR	1003	~diagnosis+(1|manifest)+sex+age+PMI+APOE+pc_mito	9.73137	104
ENSG00000161791	6.47242e-10	-2.3338	-1.8134	-2.8542	protein_coding	FMNL3	48.38	9.99352e-09	diagnosisADH	CTR	1367	~diagnosis+(1|manifest)+sex+age+PMI+APOE+pc_mito	3.23473	583
ENSG00000281593	6.49126e-10	-1.50722	-1.02739	-1.98706	protein_coding	AC006978.2	38.17	9.99352e-09	diagnosisADH	CTR	402	~diagnosis+(1|manifest)+sex+age+PMI+APOE+pc_mito	1.68773	1097
ENSG00000118515	6.62258e-10	1.12704	1.67778	0.576298	protein_coding	SGK1	42.27	1.01017e-08	diagnosisADH	CTR	157	~diagnosis+(1|manifest)+sex+age+PMI+APOE+pc_mito	4.31758	405
ENSG00000136717	6.593e-10	1.18637	1.77342	0.599321	protein_coding	BIN1	59.64	1.01017e-08	diagnosisADH	CTR	2159	~diagnosis+(1|manifest)+sex+age+PMI+APOE+pc_mito	9.41549	112
ENSG00000104852	6.76774e-10	-1.17971	-0.650447	-1.70898	protein_coding	SNRNP70	53.38	1.02758e-08	diagnosisADH	CTR	558	~diagnosis+(1|manifest)+sex+age+PMI+APOE+pc_mito	0.616489	2312
ENSG00000100354	6.84449e-10	-1.98072	-1.4112	-2.55024	protein_coding	TNRC6B	42.15	1.03449e-08	diagnosisADH	CTR	142	~diagnosis+(1|manifest)+sex+age+PMI+APOE+pc_mito	1.94743	963
ENSG00000112335	7.23681e-10	0.854034	1.22463	0.483439	protein_coding	SNX3	41.15	1.08774e-08	diagnosisADH	CTR	934	~diagnosis+(1|manifest)+sex+age+PMI+APOE+pc_mito	4.26878	413
ENSG00000112799	7.26255e-10	-1.92021	-1.41879	-2.42163	protein_coding	LY86	44.39	1.08774e-08	diagnosisADH	CTR	262	~diagnosis+(1|manifest)+sex+age+PMI+APOE+pc_mito	1.55423	1181
ENSG00000086062	7.36842e-10	-0.89426	-0.449048	-1.33947	protein_coding	B4GALT1	47.1	1.09862e-08	diagnosisADH	CTR	967	~diagnosis+(1|manifest)+sex+age+PMI+APOE+pc_mito	0.949196	1761
ENSG00000108953	7.63615e-10	0.917299	1.40823	0.426366	protein_coding	YWHAE	44.73	1.13344e-08	diagnosisADH	CTR	3221	~diagnosis+(1|manifest)+sex+age+PMI+APOE+pc_mito	1.63362	1126
ENSG00000129667	7.80834e-10	-1.48211	-0.905987	-2.05824	protein_coding	RHBDF2	57.78	1.14869e-08	diagnosisADH	CTR	1175	~diagnosis+(1|manifest)+sex+age+PMI+APOE+pc_mito	3.03357	613
ENSG00000153922	7.79072e-10	-1.03302	-0.582878	-1.48316	protein_coding	CHD1	35.16	1.14869e-08	diagnosisADH	CTR	2020	~diagnosis+(1|manifest)+sex+age+PMI+APOE+pc_mito	0.582345	2384
ENSG00000175899	7.85727e-10	-3.32713	-2.80852	-3.84574	protein_coding	A2M	37.18	1.15078e-08	diagnosisADH	CTR	607	~diagnosis+(1|manifest)+sex+age+PMI+APOE+pc_mito	6.53862	220
ENSG00000151914	8.18288e-10	1.04859	1.63858	0.458588	protein_coding	DST	38.07	1.19319e-08	diagnosisADH	CTR	1065	~diagnosis+(1|manifest)+sex+age+PMI+APOE+pc_mito	3.93493	468
ENSG00000077063	8.28428e-10	-3.38239	-2.85177	-3.913	protein_coding	CTTNBP2	38.77	1.20267e-08	diagnosisADH	CTR	1356	~diagnosis+(1|manifest)+sex+age+PMI+APOE+pc_mito	4.29301	409
ENSG00000109323	8.47141e-10	-2.30949	-1.81043	-2.80855	protein_coding	MANBA	39.25	1.21915e-08	diagnosisADH	CTR	1727	~diagnosis+(1|manifest)+sex+age+PMI+APOE+pc_mito	2.44165	765
ENSG00000154330	8.46973e-10	-1.86554	-1.35701	-2.37408	protein_coding	PGM5	40.29	1.21915e-08	diagnosisADH	CTR	469	~diagnosis+(1|manifest)+sex+age+PMI+APOE+pc_mito	3.16189	591
ENSG00000116679	8.63421e-10	0.979643	1.42396	0.535324	protein_coding	IVNS1ABP	37.25	1.2372e-08	diagnosisADH	CTR	2832	~diagnosis+(1|manifest)+sex+age+PMI+APOE+pc_mito	1.46314	1245
ENSG00000173020	8.7664e-10	-1.3152	-0.875402	-1.75499	protein_coding	GRK2	60.92	1.25072e-08	diagnosisADH	CTR	2604	~diagnosis+(1|manifest)+sex+age+PMI+APOE+pc_mito	1.12834	1519
ENSG00000123338	8.82849e-10	-1.4798	-1.02032	-1.93928	protein_coding	NCKAP1L	42.59	1.25418e-08	diagnosisADH	CTR	40	~diagnosis+(1|manifest)+sex+age+PMI+APOE+pc_mito	2.19129	855
ENSG00000186417	8.89265e-10	-3.89631	-3.32411	-4.46851	protein_coding	GLDN	44.75	1.25789e-08	diagnosisADH	CTR	2440	~diagnosis+(1|manifest)+sex+age+PMI+APOE+pc_mito	13.058	46
ENSG00000125730	8.96525e-10	-1.30831	-0.711681	-1.90493	protein_coding	C3	51.26	1.26276e-08	diagnosisADH	CTR	968	~diagnosis+(1|manifest)+sex+age+PMI+APOE+pc_mito	10.4808	86
ENSG00000091138	9.05196e-10	1.52892	2.10687	0.950969	protein_coding	SLC26A3	39.28	1.26422e-08	diagnosisADH	CTR	2446	~diagnosis+(1|manifest)+sex+age+PMI+APOE+pc_mito	20.1236	15
ENSG00000136141	9.0291e-10	-1.35738	-0.774942	-1.93983	protein_coding	LRCH1	40.02	1.26422e-08	diagnosisADH	CTR	832	~diagnosis+(1|manifest)+sex+age+PMI+APOE+pc_mito	1.18397	1455
ENSG00000133800	9.23233e-10	-2.06942	-1.72361	-2.41523	protein_coding	LYVE1	43.43	1.27862e-08	diagnosisADH	CTR	261	~diagnosis+(1|manifest)+sex+age+PMI+APOE+pc_mito	6.14248	233
ENSG00000197859	9.21369e-10	-2.60292	-2.24681	-2.95904	protein_coding	ADAMTSL2	59.43	1.27862e-08	diagnosisADH	CTR	1782	~diagnosis+(1|manifest)+sex+age+PMI+APOE+pc_mito	5.61983	270
ENSG00000077420	9.35797e-10	-2.74858	-2.15983	-3.33732	protein_coding	APBB1IP	41.53	1.28672e-08	diagnosisADH	CTR	1381	~diagnosis+(1|manifest)+sex+age+PMI+APOE+pc_mito	3.67391	506
ENSG00000162511	9.36855e-10	-0.00849957	0.570036	-0.587035	protein_coding	LAPTM5	52.6	1.28672e-08	diagnosisADH	CTR	2980	~diagnosis+(1|manifest)+sex+age+PMI+APOE+pc_mito	2.69872	685
ENSG00000141506	9.45778e-10	-1.27839	-0.753771	-1.803	protein_coding	PIK3R5	47.52	1.28828e-08	diagnosisADH	CTR	1914	~diagnosis+(1|manifest)+sex+age+PMI+APOE+pc_mito	1.76942	1049
ENSG00000171914	9.44495e-10	-2.47237	-2.00825	-2.93649	protein_coding	TLN2	43.6	1.28828e-08	diagnosisADH	CTR	2698	~diagnosis+(1|manifest)+sex+age+PMI+APOE+pc_mito	5.91623	247
ENSG00000166833	9.54328e-10	-2.93707	-2.52122	-3.35291	protein_coding	NAV2	44.51	1.2946e-08	diagnosisADH	CTR	926	~diagnosis+(1|manifest)+sex+age+PMI+APOE+pc_mito	5.63272	266
ENSG00000082074	9.69877e-10	-3.59278	-3.01559	-4.16997	protein_coding	FYB1	37.96	1.31032e-08	diagnosisADH	CTR	2390	~diagnosis+(1|manifest)+sex+age+PMI+APOE+pc_mito	5.14262	312
ENSG00000150782	9.8089e-10	-1.50419	-1.04121	-1.96718	protein_coding	IL18	39.22	1.31982e-08	diagnosisADH	CTR	1266	~diagnosis+(1|manifest)+sex+age+PMI+APOE+pc_mito	2.6139	705
ENSG00000129084	1.01742e-09	-2.20628	-1.79996	-2.6126	protein_coding	PSMA1	40.21	1.36342e-08	diagnosisADH	CTR	2898	~diagnosis+(1|manifest)+sex+age+PMI+APOE+pc_mito	3.48887	542
ENSG00000129657	1.03328e-09	-2.38426	-1.93963	-2.82889	protein_coding	SEC14L1	46.7	1.37909e-08	diagnosisADH	CTR	514	~diagnosis+(1|manifest)+sex+age+PMI+APOE+pc_mito	3.27885	578
ENSG00000033867	1.07078e-09	-3.46843	-2.92816	-4.0087	protein_coding	SLC4A7	36.85	1.4234e-08	diagnosisADH	CTR	583	~diagnosis+(1|manifest)+sex+age+PMI+APOE+pc_mito	5.1764	306
ENSG00000152583	1.0903e-09	-2.13519	-1.79176	-2.47861	protein_coding	SPARCL1	39.78	1.44356e-08	diagnosisADH	CTR	3077	~diagnosis+(1|manifest)+sex+age+PMI+APOE+pc_mito	8.55371	135
ENSG00000143119	1.10617e-09	-1.2211	-0.701941	-1.74026	protein_coding	CD53	39.53	1.44721e-08	diagnosisADH	CTR	504	~diagnosis+(1|manifest)+sex+age+PMI+APOE+pc_mito	1.76752	1050
ENSG00000197520	1.10054e-09	-2.96854	-2.57395	-3.36313	protein_coding	FAM177B	39.61	1.44721e-08	diagnosisADH	CTR	311	~diagnosis+(1|manifest)+sex+age+PMI+APOE+pc_mito	8.16617	147
ENSG00000238113	1.10594e-09	-3.28309	-2.8684	-3.69778	lncRNA	LINC01410	40.99	1.44721e-08	diagnosisADH	CTR	2483	~diagnosis+(1|manifest)+sex+age+PMI+APOE+pc_mito	8.91805	124
ENSG00000122862	1.12332e-09	-2.38572	-1.94985	-2.8216	protein_coding	SRGN	42.48	1.46385e-08	diagnosisADH	CTR	248	~diagnosis+(1|manifest)+sex+age+PMI+APOE+pc_mito	10.2997	88
ENSG00000091592	1.16801e-09	-1.68651	-1.37845	-1.99458	protein_coding	NLRP1	46.74	1.51613e-08	diagnosisADH	CTR	1621	~diagnosis+(1|manifest)+sex+age+PMI+APOE+pc_mito	1.95419	959
ENSG00000257093	1.17489e-09	-0.942019	-0.55941	-1.32463	protein_coding	DENND11	43.52	1.51909e-08	diagnosisADH	CTR	2799	~diagnosis+(1|manifest)+sex+age+PMI+APOE+pc_mito	2.11456	889
ENSG00000118217	1.23549e-09	-3.33621	-2.80386	-3.86855	protein_coding	ATF6	37.21	1.57895e-08	diagnosisADH	CTR	2932	~diagnosis+(1|manifest)+sex+age+PMI+APOE+pc_mito	3.61053	520
ENSG00000159189	1.23151e-09	-1.56093	-0.990394	-2.13147	protein_coding	C1QC	54.67	1.57895e-08	diagnosisADH	CTR	2287	~diagnosis+(1|manifest)+sex+age+PMI+APOE+pc_mito	6.30662	229
ENSG00000198382	1.23215e-09	-1.69966	-1.1373	-2.26202	protein_coding	UVRAG	38.74	1.57895e-08	diagnosisADH	CTR	1456	~diagnosis+(1|manifest)+sex+age+PMI+APOE+pc_mito	1.38264	1295
ENSG00000162924	1.24811e-09	-0.909422	-0.444109	-1.37473	protein_coding	REL	37.61	1.58894e-08	diagnosisADH	CTR	721	~diagnosis+(1|manifest)+sex+age+PMI+APOE+pc_mito	1.70906	1084
ENSG00000110436	1.256e-09	-2.31752	-1.98997	-2.64507	protein_coding	SLC1A2	42.2	1.59286e-08	diagnosisADH	CTR	412	~diagnosis+(1|manifest)+sex+age+PMI+APOE+pc_mito	3.61154	519
ENSG00000258168	1.33236e-09	-1.98096	-1.66567	-2.29625	lncRNA	AC025569.1	40.31	1.68325e-08	diagnosisADH	CTR	2435	~diagnosis+(1|manifest)+sex+age+PMI+APOE+pc_mito	4.38038	392
ENSG00000087086	1.49791e-09	1.35554	1.93055	0.780519	protein_coding	FTL	55.82	1.88043e-08	diagnosisADH	CTR	706	~diagnosis+(1|manifest)+sex+age+PMI+APOE+pc_mito	12.7673	50
ENSG00000145390	1.4998e-09	-3.41209	-2.88161	-3.94257	protein_coding	USP53	36.03	1.88043e-08	diagnosisADH	CTR	2129	~diagnosis+(1|manifest)+sex+age+PMI+APOE+pc_mito	6.23715	230
ENSG00000170776	1.50572e-09	-2.5058	-1.92302	-3.08857	protein_coding	AKAP13	39.92	1.88073e-08	diagnosisADH	CTR	1753	~diagnosis+(1|manifest)+sex+age+PMI+APOE+pc_mito	2.09648	898
ENSG00000166501	1.52598e-09	-2.2195	-1.73342	-2.70558	protein_coding	PRKCB	43.77	1.89887e-08	diagnosisADH	CTR	731	~diagnosis+(1|manifest)+sex+age+PMI+APOE+pc_mito	4.63955	363
ENSG00000159216	1.55104e-09	-2.08749	-1.5139	-2.66108	protein_coding	RUNX1	41.54	1.92019e-08	diagnosisADH	CTR	1943	~diagnosis+(1|manifest)+sex+age+PMI+APOE+pc_mito	9.79814	101
ENSG00000197872	1.55471e-09	-2.45053	-2.05863	-2.84243	protein_coding	FAM49A	42.98	1.92019e-08	diagnosisADH	CTR	720	~diagnosis+(1|manifest)+sex+age+PMI+APOE+pc_mito	2.89126	645
ENSG00000185774	1.57018e-09	-1.67006	-1.14241	-2.19771	protein_coding	KCNIP4	37.71	1.93208e-08	diagnosisADH	CTR	1213	~diagnosis+(1|manifest)+sex+age+PMI+APOE+pc_mito	5.95915	243
ENSG00000076641	1.58069e-09	-0.589326	0.00319811	-1.18185	protein_coding	PAG1	40.56	1.93324e-08	diagnosisADH	CTR	1284	~diagnosis+(1|manifest)+sex+age+PMI+APOE+pc_mito	5.68815	261
ENSG00000168172	1.58281e-09	-1.45229	-1.04316	-1.86142	protein_coding	HOOK3	40.46	1.93324e-08	diagnosisADH	CTR	1428	~diagnosis+(1|manifest)+sex+age+PMI+APOE+pc_mito	1.3411	1321
ENSG00000109790	1.65272e-09	-1.14152	-0.597868	-1.68518	protein_coding	KLHL5	36.93	2.01122e-08	diagnosisADH	CTR	3040	~diagnosis+(1|manifest)+sex+age+PMI+APOE+pc_mito	2.53457	729
ENSG00000079691	1.71005e-09	-1.32277	-0.904491	-1.74106	protein_coding	CARMIL1	39.54	2.07336e-08	diagnosisADH	CTR	2466	~diagnosis+(1|manifest)+sex+age+PMI+APOE+pc_mito	2.14079	874
ENSG00000116191	1.71925e-09	-1.10476	-0.742203	-1.46732	protein_coding	RALGPS2	36.82	2.0769e-08	diagnosisADH	CTR	1444	~diagnosis+(1|manifest)+sex+age+PMI+APOE+pc_mito	2.03057	922
ENSG00000134569	1.75291e-09	-1.39027	-0.90114	-1.8794	protein_coding	LRP4	48.69	2.10258e-08	diagnosisADH	CTR	2840	~diagnosis+(1|manifest)+sex+age+PMI+APOE+pc_mito	6.01309	242
ENSG00000277443	1.75321e-09	-1.5008	-1.06167	-1.93993	protein_coding	MARCKS	48.52	2.10258e-08	diagnosisADH	CTR	2026	~diagnosis+(1|manifest)+sex+age+PMI+APOE+pc_mito	1.87908	986
ENSG00000100650	1.88935e-09	-0.956079	-0.47296	-1.4392	protein_coding	SRSF5	43.68	2.25123e-08	diagnosisADH	CTR	1154	~diagnosis+(1|manifest)+sex+age+PMI+APOE+pc_mito	1.36007	1309
ENSG00000138185	1.89076e-09	-1.37104	-0.844845	-1.89724	protein_coding	ENTPD1	40.86	2.25123e-08	diagnosisADH	CTR	3223	~diagnosis+(1|manifest)+sex+age+PMI+APOE+pc_mito	3.71018	497
ENSG00000090376	1.93097e-09	-3.11911	-2.62233	-3.6159	protein_coding	IRAK3	39.98	2.29086e-08	diagnosisADH	CTR	2364	~diagnosis+(1|manifest)+sex+age+PMI+APOE+pc_mito	3.57457	531
ENSG00000082397	2.08368e-09	-1.07538	-0.56229	-1.58847	protein_coding	EPB41L3	39.83	2.45682e-08	diagnosisADH	CTR	2656	~diagnosis+(1|manifest)+sex+age+PMI+APOE+pc_mito	2.52858	730
ENSG00000118308	2.0857e-09	-1.15955	-0.728683	-1.59041	protein_coding	LRMP	38.54	2.45682e-08	diagnosisADH	CTR	2157	~diagnosis+(1|manifest)+sex+age+PMI+APOE+pc_mito	1.27808	1374
ENSG00000145819	2.13442e-09	-2.78037	-2.22759	-3.33315	protein_coding	ARHGAP26	42.17	2.47893e-08	diagnosisADH	CTR	2706	~diagnosis+(1|manifest)+sex+age+PMI+APOE+pc_mito	9.66112	106
ENSG00000153815	2.13426e-09	-1.32322	-0.768622	-1.87783	protein_coding	CMIP	51.33	2.47893e-08	diagnosisADH	CTR	3016	~diagnosis+(1|manifest)+sex+age+PMI+APOE+pc_mito	1.30495	1347
ENSG00000159023	2.13267e-09	-1.20361	-0.728465	-1.67876	protein_coding	EPB41	41.87	2.47893e-08	diagnosisADH	CTR	118	~diagnosis+(1|manifest)+sex+age+PMI+APOE+pc_mito	1.29233	1360
ENSG00000169398	2.11612e-09	1.17012	1.72221	0.618028	protein_coding	PTK2	40.07	2.47893e-08	diagnosisADH	CTR	1772	~diagnosis+(1|manifest)+sex+age+PMI+APOE+pc_mito	4.64906	361
ENSG00000073849	2.14493e-09	-3.31691	-2.74197	-3.89185	protein_coding	ST6GAL1	44.38	2.48242e-08	diagnosisADH	CTR	1337	~diagnosis+(1|manifest)+sex+age+PMI+APOE+pc_mito	6.6008	219
ENSG00000165322	2.15801e-09	-2.46637	-1.93324	-2.99949	protein_coding	ARHGAP12	36.94	2.48885e-08	diagnosisADH	CTR	1264	~diagnosis+(1|manifest)+sex+age+PMI+APOE+pc_mito	3.60896	522
ENSG00000048707	2.17017e-09	-1.32239	-0.835599	-1.80917	protein_coding	VPS13D	42.34	2.49419e-08	diagnosisADH	CTR	2719	~diagnosis+(1|manifest)+sex+age+PMI+APOE+pc_mito	0.857191	1877
ENSG00000075884	2.26635e-09	-3.11837	-2.54997	-3.68677	protein_coding	ARHGAP15	36.48	2.58676e-08	diagnosisADH	CTR	2464	~diagnosis+(1|manifest)+sex+age+PMI+APOE+pc_mito	7.25081	185
ENSG00000187715	2.2604e-09	-2.19276	-1.83924	-2.54629	protein_coding	KBTBD12	39.28	2.58676e-08	diagnosisADH	CTR	2001	~diagnosis+(1|manifest)+sex+age+PMI+APOE+pc_mito	3.44324	548
ENSG00000140694	2.29697e-09	-0.736969	-0.354063	-1.11987	protein_coding	PARN	41.91	2.6127e-08	diagnosisADH	CTR	376	~diagnosis+(1|manifest)+sex+age+PMI+APOE+pc_mito	0.581468	2390
ENSG00000196814	2.36805e-09	-1.52966	-1.02309	-2.03623	protein_coding	MVB12B	47.23	2.68433e-08	diagnosisADH	CTR	1212	~diagnosis+(1|manifest)+sex+age+PMI+APOE+pc_mito	1.34586	1318
ENSG00000166598	2.38568e-09	0.841242	1.29768	0.384801	protein_coding	HSP90B1	39.78	2.69508e-08	diagnosisADH	CTR	1472	~diagnosis+(1|manifest)+sex+age+PMI+APOE+pc_mito	10.8367	76
ENSG00000164327	2.43557e-09	-1.1083	-0.59634	-1.62025	protein_coding	RICTOR	35.53	2.74209e-08	diagnosisADH	CTR	2064	~diagnosis+(1|manifest)+sex+age+PMI+APOE+pc_mito	1.71681	1080
ENSG00000100599	2.45913e-09	-2.20315	-1.6513	-2.755	protein_coding	RIN3	49.34	2.74991e-08	diagnosisADH	CTR	2956	~diagnosis+(1|manifest)+sex+age+PMI+APOE+pc_mito	7.19132	187
ENSG00000152818	2.4557e-09	-2.51589	-1.97851	-3.05327	protein_coding	UTRN	38	2.74991e-08	diagnosisADH	CTR	676	~diagnosis+(1|manifest)+sex+age+PMI+APOE+pc_mito	4.70996	354
ENSG00000248309	2.48228e-09	-2.97699	-2.48096	-3.47301	lncRNA	MEF2C-AS1	35.98	2.76645e-08	diagnosisADH	CTR	1833	~diagnosis+(1|manifest)+sex+age+PMI+APOE+pc_mito	3.60851	523
ENSG00000132359	2.52797e-09	-1.06459	-0.692433	-1.43675	protein_coding	RAP1GAP2	51.49	2.79852e-08	diagnosisADH	CTR	2416	~diagnosis+(1|manifest)+sex+age+PMI+APOE+pc_mito	1.24526	1401
ENSG00000197965	2.5232e-09	-1.98146	-1.5254	-2.43752	protein_coding	MPZL1	41.24	2.79852e-08	diagnosisADH	CTR	1038	~diagnosis+(1|manifest)+sex+age+PMI+APOE+pc_mito	1.69635	1089
ENSG00000011258	2.58296e-09	-1.00181	-0.581005	-1.42262	protein_coding	MBTD1	39.5	2.84986e-08	diagnosisADH	CTR	3227	~diagnosis+(1|manifest)+sex+age+PMI+APOE+pc_mito	0.627848	2293
ENSG00000154978	2.6236e-09	-1.16636	-0.68783	-1.64489	protein_coding	VOPP1	46.42	2.88509e-08	diagnosisADH	CTR	1631	~diagnosis+(1|manifest)+sex+age+PMI+APOE+pc_mito	0.918748	1803
ENSG00000140262	2.76142e-09	0.77556	1.2177	0.333423	protein_coding	TCF12	37.17	3.02659e-08	diagnosisADH	CTR	3167	~diagnosis+(1|manifest)+sex+age+PMI+APOE+pc_mito	3.4613	546
ENSG00000259678	2.82451e-09	-1.3789	-0.982213	-1.77558	lncRNA	AC066613.2	37.79	3.08552e-08	diagnosisADH	CTR	2532	~diagnosis+(1|manifest)+sex+age+PMI+APOE+pc_mito	3.43588	551
ENSG00000106799	2.83633e-09	0.538142	1.1318	-0.0555214	protein_coding	TGFBR1	39.03	3.08824e-08	diagnosisADH	CTR	3241	~diagnosis+(1|manifest)+sex+age+PMI+APOE+pc_mito	8.88476	125
ENSG00000033122	2.85767e-09	0.874594	1.29498	0.454208	protein_coding	LRRC7	35.36	3.10127e-08	diagnosisADH	CTR	1825	~diagnosis+(1|manifest)+sex+age+PMI+APOE+pc_mito	2.44217	764
ENSG00000168906	2.91562e-09	0.996404	1.48082	0.511989	protein_coding	MAT2A	44.47	3.15383e-08	diagnosisADH	CTR	1119	~diagnosis+(1|manifest)+sex+age+PMI+APOE+pc_mito	0.958797	1743
ENSG00000105366	2.98177e-09	-1.37397	-1.00336	-1.74457	protein_coding	SIGLEC8	51.85	3.21487e-08	diagnosisADH	CTR	1968	~diagnosis+(1|manifest)+sex+age+PMI+APOE+pc_mito	5.00207	325
ENSG00000100784	2.99181e-09	-1.10154	-0.697967	-1.50511	protein_coding	RPS6KA5	38.79	3.21522e-08	diagnosisADH	CTR	324	~diagnosis+(1|manifest)+sex+age+PMI+APOE+pc_mito	1.49308	1219
ENSG00000106617	3.02455e-09	-2.37061	-1.92419	-2.81702	protein_coding	PRKAG2	48.91	3.23989e-08	diagnosisADH	CTR	641	~diagnosis+(1|manifest)+sex+age+PMI+APOE+pc_mito	3.49451	541
ENSG00000003402	3.04018e-09	-1.4461	-0.995081	-1.89712	protein_coding	CFLAR	44.35	3.24612e-08	diagnosisADH	CTR	2022	~diagnosis+(1|manifest)+sex+age+PMI+APOE+pc_mito	2.88337	646
ENSG00000167522	3.06475e-09	-1.19843	-0.665501	-1.73136	protein_coding	ANKRD11	51.19	3.26184e-08	diagnosisADH	CTR	2993	~diagnosis+(1|manifest)+sex+age+PMI+APOE+pc_mito	1.78624	1035
ENSG00000163728	3.16725e-09	-1.42211	-1.00792	-1.8363	protein_coding	TTC14	35.08	3.36012e-08	diagnosisADH	CTR	2091	~diagnosis+(1|manifest)+sex+age+PMI+APOE+pc_mito	0.87564	1858
ENSG00000138767	3.22897e-09	-1.17092	-0.744584	-1.59727	protein_coding	CNOT6L	36.25	3.41467e-08	diagnosisADH	CTR	3273	~diagnosis+(1|manifest)+sex+age+PMI+APOE+pc_mito	1.3867	1291
ENSG00000101974	3.24896e-09	-1.19476	-0.756692	-1.63284	protein_coding	ATP11C	39.51	3.4174e-08	diagnosisADH	CTR	2021	~diagnosis+(1|manifest)+sex+age+PMI+APOE+pc_mito	0.945388	1769
ENSG00000242086	3.25221e-09	-1.33011	-0.877825	-1.78239	lncRNA	MUC20-OT1	48.33	3.4174e-08	diagnosisADH	CTR	520	~diagnosis+(1|manifest)+sex+age+PMI+APOE+pc_mito	1.34106	1322
ENSG00000196935	3.32772e-09	-3.24317	-2.66358	-3.82276	protein_coding	SRGAP1	39.42	3.48569e-08	diagnosisADH	CTR	1467	~diagnosis+(1|manifest)+sex+age+PMI+APOE+pc_mito	7.29609	182
ENSG00000153310	3.35869e-09	-1.84703	-1.2603	-2.43376	protein_coding	FAM49B	42.04	3.49599e-08	diagnosisADH	CTR	955	~diagnosis+(1|manifest)+sex+age+PMI+APOE+pc_mito	2.65543	696
ENSG00000153944	3.35708e-09	-0.848283	-0.380579	-1.31599	protein_coding	MSI2	47.5	3.49599e-08	diagnosisADH	CTR	1039	~diagnosis+(1|manifest)+sex+age+PMI+APOE+pc_mito	0.827457	1920
ENSG00000117335	3.39454e-09	-0.764555	-0.398688	-1.13042	protein_coding	CD46	38.21	3.52223e-08	diagnosisADH	CTR	28	~diagnosis+(1|manifest)+sex+age+PMI+APOE+pc_mito	0.443385	2799
ENSG00000152520	3.40709e-09	-1.96451	-1.39542	-2.5336	protein_coding	PAN3	37.49	3.52421e-08	diagnosisADH	CTR	1197	~diagnosis+(1|manifest)+sex+age+PMI+APOE+pc_mito	1.45251	1250
ENSG00000179583	3.4311e-09	-0.940779	-0.478778	-1.40278	protein_coding	CIITA	50.13	3.53799e-08	diagnosisADH	CTR	1380	~diagnosis+(1|manifest)+sex+age+PMI+APOE+pc_mito	2.26142	822
ENSG00000139132	3.48741e-09	-2.40381	-1.81437	-2.99324	protein_coding	FGD4	40.83	3.58489e-08	diagnosisADH	CTR	3083	~diagnosis+(1|manifest)+sex+age+PMI+APOE+pc_mito	3.1248	596
ENSG00000141480	3.5457e-09	-1.20654	-0.717519	-1.69557	protein_coding	ARRB2	56.58	3.61966e-08	diagnosisADH	CTR	1739	~diagnosis+(1|manifest)+sex+age+PMI+APOE+pc_mito	1.87197	990
ENSG00000143669	3.56499e-09	-1.11368	-0.573255	-1.65411	protein_coding	LYST	37.77	3.61966e-08	diagnosisADH	CTR	2942	~diagnosis+(1|manifest)+sex+age+PMI+APOE+pc_mito	1.47752	1234
ENSG00000171310	3.56421e-09	-2.98291	-2.41963	-3.54619	protein_coding	CHST11	46.04	3.61966e-08	diagnosisADH	CTR	1139	~diagnosis+(1|manifest)+sex+age+PMI+APOE+pc_mito	11.5193	63
ENSG00000243449	3.55228e-09	0.831915	1.22006	0.443769	protein_coding	C4orf48	69.21	3.61966e-08	diagnosisADH	CTR	2088	~diagnosis+(1|manifest)+sex+age+PMI+APOE+pc_mito	1.49264	1220
ENSG00000188511	3.59175e-09	-1.36544	-1.03542	-1.69546	lncRNA	C22orf34	51.01	3.63568e-08	diagnosisADH	CTR	42	~diagnosis+(1|manifest)+sex+age+PMI+APOE+pc_mito	4.14509	429
ENSG00000038945	3.64411e-09	-1.16285	-0.643949	-1.68176	protein_coding	MSR1	35.52	3.67744e-08	diagnosisADH	CTR	2603	~diagnosis+(1|manifest)+sex+age+PMI+APOE+pc_mito	15.0976	32
ENSG00000107719	3.72275e-09	-3.06516	-2.50939	-3.62092	protein_coding	PALD1	52.22	3.74538e-08	diagnosisADH	CTR	208	~diagnosis+(1|manifest)+sex+age+PMI+APOE+pc_mito	5.53946	272
ENSG00000140575	3.75742e-09	0.991724	1.40956	0.573886	protein_coding	IQGAP1	40.76	3.7688e-08	diagnosisADH	CTR	1277	~diagnosis+(1|manifest)+sex+age+PMI+APOE+pc_mito	2.98439	629
ENSG00000163932	3.77839e-09	-0.828097	-0.521385	-1.13481	protein_coding	PRKCD	56.58	3.77839e-08	diagnosisADH	CTR	3197	~diagnosis+(1|manifest)+sex+age+PMI+APOE+pc_mito	1.08846	1573
ENSG00000043462	3.82153e-09	0.998402	1.48895	0.507851	protein_coding	LCP2	44.62	3.80684e-08	diagnosisADH	CTR	2404	~diagnosis+(1|manifest)+sex+age+PMI+APOE+pc_mito	4.68191	356
ENSG00000174469	3.82984e-09	-0.844549	-0.338817	-1.35028	protein_coding	CNTNAP2	37.52	3.80684e-08	diagnosisADH	CTR	2816	~diagnosis+(1|manifest)+sex+age+PMI+APOE+pc_mito	1.75268	1057
ENSG00000111885	3.84552e-09	-2.95922	-2.46856	-3.44988	protein_coding	MAN1A1	37.6	3.81098e-08	diagnosisADH	CTR	2452	~diagnosis+(1|manifest)+sex+age+PMI+APOE+pc_mito	4.61333	365
ENSG00000196498	3.85836e-09	-0.967331	-0.523909	-1.41075	protein_coding	NCOR2	57.37	3.81229e-08	diagnosisADH	CTR	1098	~diagnosis+(1|manifest)+sex+age+PMI+APOE+pc_mito	0.891582	1838
ENSG00000136111	3.92719e-09	-2.71193	-2.21015	-3.21371	protein_coding	TBC1D4	38.11	3.86875e-08	diagnosisADH	CTR	1511	~diagnosis+(1|manifest)+sex+age+PMI+APOE+pc_mito	3.64867	510
ENSG00000177189	3.96337e-09	-2.22454	-1.70437	-2.74472	protein_coding	RPS6KA3	37.68	3.89281e-08	diagnosisADH	CTR	2610	~diagnosis+(1|manifest)+sex+age+PMI+APOE+pc_mito	1.99805	938
ENSG00000080546	4.00012e-09	-1.18055	-0.690393	-1.6707	protein_coding	SESN1	37.66	3.91728e-08	diagnosisADH	CTR	427	~diagnosis+(1|manifest)+sex+age+PMI+APOE+pc_mito	1.41483	1273
ENSG00000101901	4.08564e-09	-0.845179	-0.379222	-1.31114	protein_coding	ALG13	37.51	3.98846e-08	diagnosisADH	CTR	588	~diagnosis+(1|manifest)+sex+age+PMI+APOE+pc_mito	0.540645	2508
ENSG00000135077	4.09691e-09	-0.906005	-0.462404	-1.34961	protein_coding	HAVCR2	42.36	3.98846e-08	diagnosisADH	CTR	587	~diagnosis+(1|manifest)+sex+age+PMI+APOE+pc_mito	1.18393	1456
ENSG00000135298	4.25684e-09	-0.567138	-0.0176772	-1.1166	protein_coding	ADGRB3	35.14	4.13201e-08	diagnosisADH	CTR	224	~diagnosis+(1|manifest)+sex+age+PMI+APOE+pc_mito	3.24788	581
ENSG00000253535	4.3146e-09	-2.52746	-2.12026	-2.93465	lncRNA	AC120193.1	37.52	4.17582e-08	diagnosisADH	CTR	2054	~diagnosis+(1|manifest)+sex+age+PMI+APOE+pc_mito	8.3341	143
ENSG00000134308	4.33223e-09	0.948393	1.35127	0.545514	protein_coding	YWHAQ	40.32	4.18066e-08	diagnosisADH	CTR	2153	~diagnosis+(1|manifest)+sex+age+PMI+APOE+pc_mito	1.39865	1284
ENSG00000147202	4.36974e-09	-2.75587	-2.17931	-3.33244	protein_coding	DIAPH2	37	4.20461e-08	diagnosisADH	CTR	2337	~diagnosis+(1|manifest)+sex+age+PMI+APOE+pc_mito	2.49951	743
ENSG00000114013	4.5662e-09	-2.65357	-2.18978	-3.11736	protein_coding	CD86	40.77	4.3809e-08	diagnosisADH	CTR	3166	~diagnosis+(1|manifest)+sex+age+PMI+APOE+pc_mito	3.53824	536
ENSG00000123106	4.80936e-09	-1.31398	-0.785041	-1.84291	protein_coding	CCDC91	35.52	4.60086e-08	diagnosisADH	CTR	2679	~diagnosis+(1|manifest)+sex+age+PMI+APOE+pc_mito	1.17741	1462
ENSG00000130522	4.83327e-09	0.782603	1.28391	0.281292	protein_coding	JUND	69.93	4.60418e-08	diagnosisADH	CTR	894	~diagnosis+(1|manifest)+sex+age+PMI+APOE+pc_mito	1.65588	1115
ENSG00000164190	4.84065e-09	-1.10204	-0.518127	-1.68596	protein_coding	NIPBL	35.04	4.60418e-08	diagnosisADH	CTR	2633	~diagnosis+(1|manifest)+sex+age+PMI+APOE+pc_mito	1.68404	1099
ENSG00000132424	4.89087e-09	-0.703254	-0.142775	-1.26373	protein_coding	PNISR	36.01	4.63862e-08	diagnosisADH	CTR	1166	~diagnosis+(1|manifest)+sex+age+PMI+APOE+pc_mito	2.71151	677
ENSG00000128699	5.02568e-09	-0.909349	-0.535801	-1.2829	protein_coding	ORMDL1	37.52	4.75285e-08	diagnosisADH	CTR	217	~diagnosis+(1|manifest)+sex+age+PMI+APOE+pc_mito	1.59251	1148
ENSG00000175471	5.07294e-09	1.05642	1.4634	0.64944	protein_coding	MCTP1	37.29	4.78389e-08	diagnosisADH	CTR	2936	~diagnosis+(1|manifest)+sex+age+PMI+APOE+pc_mito	3.75062	491
ENSG00000136238	5.1332e-09	-1.39094	-0.942203	-1.83969	protein_coding	RAC1	45.86	4.80406e-08	diagnosisADH	CTR	197	~diagnosis+(1|manifest)+sex+age+PMI+APOE+pc_mito	1.03134	1642
ENSG00000151320	5.12365e-09	0.860502	1.3083	0.412701	protein_coding	AKAP6	37.92	4.80406e-08	diagnosisADH	CTR	92	~diagnosis+(1|manifest)+sex+age+PMI+APOE+pc_mito	3.16814	589
ENSG00000162946	5.13788e-09	-2.56792	-1.98187	-3.15397	protein_coding	DISC1	42.18	4.80406e-08	diagnosisADH	CTR	3042	~diagnosis+(1|manifest)+sex+age+PMI+APOE+pc_mito	1.8028	1025
ENSG00000083845	5.22615e-09	0.925574	1.33415	0.516996	protein_coding	RPS5	51.15	4.87284e-08	diagnosisADH	CTR	1704	~diagnosis+(1|manifest)+sex+age+PMI+APOE+pc_mito	1.49041	1226
ENSG00000178980	5.24747e-09	0.932786	1.36685	0.498723	protein_coding	SELENOW	54.38	4.87896e-08	diagnosisADH	CTR	2473	~diagnosis+(1|manifest)+sex+age+PMI+APOE+pc_mito	2.65749	694
ENSG00000115419	5.39086e-09	-1.13275	-0.605596	-1.6599	protein_coding	GLS	35.11	4.99824e-08	diagnosisADH	CTR	895	~diagnosis+(1|manifest)+sex+age+PMI+APOE+pc_mito	2.36049	791
ENSG00000185811	5.42148e-09	-1.29028	-0.729979	-1.85058	protein_coding	IKZF1	43.45	5.01259e-08	diagnosisADH	CTR	2341	~diagnosis+(1|manifest)+sex+age+PMI+APOE+pc_mito	3.27883	579
ENSG00000187605	5.43838e-09	-1.71537	-1.30341	-2.12733	protein_coding	TET3	46.75	5.01422e-08	diagnosisADH	CTR	1408	~diagnosis+(1|manifest)+sex+age+PMI+APOE+pc_mito	1.46705	1242
ENSG00000165029	5.56325e-09	-1.60747	-1.26537	-1.94958	protein_coding	ABCA1	43.42	5.1151e-08	diagnosisADH	CTR	1182	~diagnosis+(1|manifest)+sex+age+PMI+APOE+pc_mito	3.40502	560
ENSG00000182095	5.60682e-09	-1.25076	-0.74732	-1.7542	protein_coding	TNRC18	54.68	5.14088e-08	diagnosisADH	CTR	2627	~diagnosis+(1|manifest)+sex+age+PMI+APOE+pc_mito	1.57888	1158
ENSG00000176884	5.64064e-09	-2.26504	-1.83858	-2.69149	protein_coding	GRIN1	62	5.1576e-08	diagnosisADH	CTR	3274	~diagnosis+(1|manifest)+sex+age+PMI+APOE+pc_mito	1.92789	969
ENSG00000071189	5.70931e-09	-1.12214	-0.565274	-1.679	protein_coding	SNX13	35.09	5.20601e-08	diagnosisADH	CTR	2574	~diagnosis+(1|manifest)+sex+age+PMI+APOE+pc_mito	1.01462	1664
ENSG00000104067	5.79814e-09	0.783087	1.22887	0.337301	protein_coding	TJP1	40.21	5.26427e-08	diagnosisADH	CTR	283	~diagnosis+(1|manifest)+sex+age+PMI+APOE+pc_mito	2.30685	810
ENSG00000124151	5.80501e-09	-2.88936	-2.35805	-3.42066	protein_coding	NCOA3	41.15	5.26427e-08	diagnosisADH	CTR	2526	~diagnosis+(1|manifest)+sex+age+PMI+APOE+pc_mito	4.47877	380
ENSG00000163539	5.87881e-09	0.398549	0.970293	-0.173196	protein_coding	CLASP2	36.82	5.31663e-08	diagnosisADH	CTR	1287	~diagnosis+(1|manifest)+sex+age+PMI+APOE+pc_mito	2.52727	731
ENSG00000006831	5.92778e-09	0.896906	1.37634	0.417468	protein_coding	ADIPOR2	39.4	5.34631e-08	diagnosisADH	CTR	1628	~diagnosis+(1|manifest)+sex+age+PMI+APOE+pc_mito	1.74259	1062
ENSG00000129636	6.22305e-09	-1.38733	-0.845523	-1.92914	protein_coding	ITFG1	37.51	5.58436e-08	diagnosisADH	CTR	2183	~diagnosis+(1|manifest)+sex+age+PMI+APOE+pc_mito	0.70739	2130
ENSG00000135720	6.22855e-09	0.634137	1.0031	0.265175	protein_coding	DYNC1LI2	44.86	5.58436e-08	diagnosisADH	CTR	2318	~diagnosis+(1|manifest)+sex+age+PMI+APOE+pc_mito	1.15448	1487
ENSG00000172340	6.24233e-09	-1.47351	-0.941343	-2.00568	protein_coding	SUCLG2	39.38	5.58436e-08	diagnosisADH	CTR	1218	~diagnosis+(1|manifest)+sex+age+PMI+APOE+pc_mito	1.5585	1178
ENSG00000181804	6.40955e-09	-2.42576	-1.89626	-2.95526	protein_coding	SLC9A9	39.27	5.7185e-08	diagnosisADH	CTR	1481	~diagnosis+(1|manifest)+sex+age+PMI+APOE+pc_mito	4.15163	428
ENSG00000006062	6.45865e-09	-0.581686	-0.272645	-0.890727	protein_coding	MAP3K14	49.97	5.74681e-08	diagnosisADH	CTR	3154	~diagnosis+(1|manifest)+sex+age+PMI+APOE+pc_mito	0.526114	2559
ENSG00000198771	6.63181e-09	-1.88724	-1.43833	-2.33615	protein_coding	RCSD1	46.59	5.88506e-08	diagnosisADH	CTR	1937	~diagnosis+(1|manifest)+sex+age+PMI+APOE+pc_mito	2.0302	923
ENSG00000171943	6.6688e-09	-2.10451	-1.52114	-2.68787	protein_coding	SRGAP2C	41.92	5.90207e-08	diagnosisADH	CTR	3155	~diagnosis+(1|manifest)+sex+age+PMI+APOE+pc_mito	2.7425	671
ENSG00000162402	6.86235e-09	-1.96488	-1.45619	-2.47357	protein_coding	USP24	37.85	6.05717e-08	diagnosisADH	CTR	3079	~diagnosis+(1|manifest)+sex+age+PMI+APOE+pc_mito	1.51296	1207
ENSG00000123636	7.08084e-09	-2.04092	-1.46195	-2.6199	protein_coding	BAZ2B	36.16	6.2334e-08	diagnosisADH	CTR	2099	~diagnosis+(1|manifest)+sex+age+PMI+APOE+pc_mito	3.90593	476
ENSG00000163565	7.2055e-09	-1.90691	-1.35649	-2.45734	protein_coding	IFI16	38.34	6.32631e-08	diagnosisADH	CTR	2631	~diagnosis+(1|manifest)+sex+age+PMI+APOE+pc_mito	2.58956	715
ENSG00000128872	7.28317e-09	-0.972905	-0.607618	-1.33819	protein_coding	TMOD2	41.49	6.37759e-08	diagnosisADH	CTR	2830	~diagnosis+(1|manifest)+sex+age+PMI+APOE+pc_mito	1.41852	1269
ENSG00000172243	7.31531e-09	-1.45353	-1.03478	-1.87228	protein_coding	CLEC7A	37.42	6.38883e-08	diagnosisADH	CTR	2992	~diagnosis+(1|manifest)+sex+age+PMI+APOE+pc_mito	5.24477	300
ENSG00000107738	7.37378e-09	-2.89683	-2.3986	-3.39507	protein_coding	VSIR	53.86	6.42295e-08	diagnosisADH	CTR	104	~diagnosis+(1|manifest)+sex+age+PMI+APOE+pc_mito	4.12305	434
ENSG00000096968	7.40021e-09	-1.65028	-1.10381	-2.19676	protein_coding	JAK2	37.67	6.42905e-08	diagnosisADH	CTR	354	~diagnosis+(1|manifest)+sex+age+PMI+APOE+pc_mito	1.61904	1132
ENSG00000100077	7.46108e-09	-2.36338	-1.8572	-2.86956	protein_coding	GRK3	40.6	6.43129e-08	diagnosisADH	CTR	3110	~diagnosis+(1|manifest)+sex+age+PMI+APOE+pc_mito	1.79676	1028
ENSG00000123933	7.44108e-09	-2.01742	-1.60035	-2.43448	protein_coding	MXD4	62.79	6.43129e-08	diagnosisADH	CTR	34	~diagnosis+(1|manifest)+sex+age+PMI+APOE+pc_mito	2.96059	630
ENSG00000140497	7.45342e-09	-0.836204	-0.455324	-1.21708	protein_coding	SCAMP2	51.05	6.43129e-08	diagnosisADH	CTR	269	~diagnosis+(1|manifest)+sex+age+PMI+APOE+pc_mito	0.482298	2672
ENSG00000054523	7.49314e-09	0.966155	1.44149	0.490821	protein_coding	KIF1B	41.99	6.44215e-08	diagnosisADH	CTR	3035	~diagnosis+(1|manifest)+sex+age+PMI+APOE+pc_mito	1.79239	1033
ENSG00000038219	7.51701e-09	-1.03523	-0.628739	-1.44172	protein_coding	BOD1L1	38.88	6.44594e-08	diagnosisADH	CTR	1890	~diagnosis+(1|manifest)+sex+age+PMI+APOE+pc_mito	0.866445	1866
ENSG00000101577	7.53741e-09	-1.89613	-1.41944	-2.37282	protein_coding	LPIN2	41.63	6.44673e-08	diagnosisADH	CTR	584	~diagnosis+(1|manifest)+sex+age+PMI+APOE+pc_mito	1.42125	1267
ENSG00000198431	7.60642e-09	1.03901	1.55248	0.525539	protein_coding	TXNRD1	42.37	6.48899e-08	diagnosisADH	CTR	2616	~diagnosis+(1|manifest)+sex+age+PMI+APOE+pc_mito	1.27219	1377
ENSG00000160305	7.68544e-09	-2.00858	-1.52519	-2.49197	protein_coding	DIP2A	44.88	6.53954e-08	diagnosisADH	CTR	333	~diagnosis+(1|manifest)+sex+age+PMI+APOE+pc_mito	2.70677	681
ENSG00000143870	7.73862e-09	0.753753	1.10745	0.400055	protein_coding	PDIA6	46.27	6.56791e-08	diagnosisADH	CTR	2056	~diagnosis+(1|manifest)+sex+age+PMI+APOE+pc_mito	2.94709	632
ENSG00000113448	7.76937e-09	-2.37154	-1.92909	-2.81399	protein_coding	PDE4D	37.37	6.57714e-08	diagnosisADH	CTR	1667	~diagnosis+(1|manifest)+sex+age+PMI+APOE+pc_mito	3.30511	573
ENSG00000006459	7.96066e-09	-1.8412	-1.47521	-2.2072	protein_coding	KDM7A	39.15	6.72189e-08	diagnosisADH	CTR	684	~diagnosis+(1|manifest)+sex+age+PMI+APOE+pc_mito	1.52646	1199
ENSG00000064999	8.00975e-09	-1.80242	-1.22799	-2.37685	protein_coding	ANKS1A	44.93	6.74612e-08	diagnosisADH	CTR	2133	~diagnosis+(1|manifest)+sex+age+PMI+APOE+pc_mito	3.00592	623
ENSG00000176597	8.07369e-09	-1.85612	-1.48671	-2.22552	protein_coding	B3GNT5	42.14	6.78272e-08	diagnosisADH	CTR	524	~diagnosis+(1|manifest)+sex+age+PMI+APOE+pc_mito	3.2004	585
ENSG00000113532	8.29415e-09	-0.964356	-0.392939	-1.53577	protein_coding	ST8SIA4	34.13	6.95029e-08	diagnosisADH	CTR	1955	~diagnosis+(1|manifest)+sex+age+PMI+APOE+pc_mito	0.933646	1780
ENSG00000134644	8.34139e-09	-1.4352	-0.924693	-1.94571	protein_coding	PUM1	41.05	6.97222e-08	diagnosisADH	CTR	430	~diagnosis+(1|manifest)+sex+age+PMI+APOE+pc_mito	0.913007	1810
ENSG00000150867	8.5327e-09	-0.048728	0.552381	-0.649837	protein_coding	PIP4K2A	41.89	7.11417e-08	diagnosisADH	CTR	1338	~diagnosis+(1|manifest)+sex+age+PMI+APOE+pc_mito	4.277	412
ENSG00000138081	8.60344e-09	-1.04742	-0.481861	-1.61298	protein_coding	FBXO11	39.46	7.15512e-08	diagnosisADH	CTR	2987	~diagnosis+(1|manifest)+sex+age+PMI+APOE+pc_mito	0.621823	2305
ENSG00000100280	8.68874e-09	-2.06204	-1.5866	-2.53747	protein_coding	AP1B1	49.33	7.20796e-08	diagnosisADH	CTR	1839	~diagnosis+(1|manifest)+sex+age+PMI+APOE+pc_mito	1.51653	1205
ENSG00000198408	8.7956e-09	-1.2637	-0.822849	-1.70454	protein_coding	OGA	41.92	7.27836e-08	diagnosisADH	CTR	2165	~diagnosis+(1|manifest)+sex+age+PMI+APOE+pc_mito	1.28426	1365
ENSG00000027075	8.82227e-09	-2.27303	-1.81835	-2.72771	protein_coding	PRKCH	42.48	7.27872e-08	diagnosisADH	CTR	885	~diagnosis+(1|manifest)+sex+age+PMI+APOE+pc_mito	5.40765	283
ENSG00000081237	8.84002e-09	-2.8761	-2.28877	-3.46344	protein_coding	PTPRC	34.25	7.27872e-08	diagnosisADH	CTR	1766	~diagnosis+(1|manifest)+sex+age+PMI+APOE+pc_mito	3.41886	557
ENSG00000146192	8.90567e-09	-1.06619	-0.589366	-1.54301	protein_coding	FGD2	53.53	7.29648e-08	diagnosisADH	CTR	1249	~diagnosis+(1|manifest)+sex+age+PMI+APOE+pc_mito	2.96039	631
ENSG00000159322	8.88572e-09	-0.838809	-0.472303	-1.20532	protein_coding	ADPGK	43.53	7.29648e-08	diagnosisADH	CTR	2735	~diagnosis+(1|manifest)+sex+age+PMI+APOE+pc_mito	1.30127	1350
ENSG00000132669	8.99121e-09	-2.55304	-2.08255	-3.02352	protein_coding	RIN2	44.28	7.34837e-08	diagnosisADH	CTR	1786	~diagnosis+(1|manifest)+sex+age+PMI+APOE+pc_mito	3.72166	493
ENSG00000067715	9.04838e-09	-2.34087	-1.89998	-2.78175	protein_coding	SYT1	35.61	7.37688e-08	diagnosisADH	CTR	374	~diagnosis+(1|manifest)+sex+age+PMI+APOE+pc_mito	5.67479	262
ENSG00000143226	9.13178e-09	-1.1471	-0.780646	-1.51355	protein_coding	FCGR2A	43.82	7.42658e-08	diagnosisADH	CTR	687	~diagnosis+(1|manifest)+sex+age+PMI+APOE+pc_mito	6.66683	215
ENSG00000103335	9.21335e-09	-1.06808	-0.700864	-1.43529	protein_coding	PIEZO1	61.99	7.47455e-08	diagnosisADH	CTR	1334	~diagnosis+(1|manifest)+sex+age+PMI+APOE+pc_mito	0.703785	2137
ENSG00000115310	9.23755e-09	0.864656	1.44248	0.286835	protein_coding	RTN4	38.6	7.47587e-08	diagnosisADH	CTR	2765	~diagnosis+(1|manifest)+sex+age+PMI+APOE+pc_mito	2.11567	888
ENSG00000067900	9.38685e-09	-1.61121	-1.06457	-2.15785	protein_coding	ROCK1	36.91	7.57816e-08	diagnosisADH	CTR	240	~diagnosis+(1|manifest)+sex+age+PMI+APOE+pc_mito	2.17293	861
ENSG00000120029	9.41662e-09	-1.2656	-0.776904	-1.7543	protein_coding	ARMH3	42.35	7.5837e-08	diagnosisADH	CTR	1677	~diagnosis+(1|manifest)+sex+age+PMI+APOE+pc_mito	1.68217	1101
ENSG00000141837	9.46164e-09	-1.71898	-1.21624	-2.22172	protein_coding	CACNA1A	47.43	7.60147e-08	diagnosisADH	CTR	68	~diagnosis+(1|manifest)+sex+age+PMI+APOE+pc_mito	5.3808	285
ENSG00000128815	9.49226e-09	-1.46454	-0.973994	-1.95509	protein_coding	WDFY4	45.39	7.6076e-08	diagnosisADH	CTR	1254	~diagnosis+(1|manifest)+sex+age+PMI+APOE+pc_mito	1.24239	1407
ENSG00000118495	9.5931e-09	-1.54686	-1.1374	-1.95633	protein_coding	PLAGL1	40.32	7.66984e-08	diagnosisADH	CTR	1389	~diagnosis+(1|manifest)+sex+age+PMI+APOE+pc_mito	1.40982	1278
ENSG00000171055	9.63944e-09	-1.34462	-0.862853	-1.82638	protein_coding	FEZ2	40.54	7.68833e-08	diagnosisADH	CTR	986	~diagnosis+(1|manifest)+sex+age+PMI+APOE+pc_mito	1.80649	1023
ENSG00000135643	9.67544e-09	0.877196	1.29964	0.454754	protein_coding	KCNMB4	39.68	7.69849e-08	diagnosisADH	CTR	1387	~diagnosis+(1|manifest)+sex+age+PMI+APOE+pc_mito	2.47417	752
ENSG00000168918	9.70797e-09	-2.49524	-1.93395	-3.05653	protein_coding	INPP5D	48.79	7.70585e-08	diagnosisADH	CTR	2796	~diagnosis+(1|manifest)+sex+age+PMI+APOE+pc_mito	4.80925	342
ENSG00000107798	9.79764e-09	0.862656	1.29921	0.4261	protein_coding	LIPA	41.43	7.75842e-08	diagnosisADH	CTR	1647	~diagnosis+(1|manifest)+sex+age+PMI+APOE+pc_mito	1.01085	1669
ENSG00000082068	9.96184e-09	-0.716749	-0.152779	-1.28072	protein_coding	WDR70	38.99	7.86962e-08	diagnosisADH	CTR	81	~diagnosis+(1|manifest)+sex+age+PMI+APOE+pc_mito	0.744265	2058
ENSG00000185658	1.00814e-08	-1.32929	-0.793447	-1.86513	protein_coding	BRWD1	38.65	7.94508e-08	diagnosisADH	CTR	3068	~diagnosis+(1|manifest)+sex+age+PMI+APOE+pc_mito	0.465213	2734
ENSG00000134851	1.02114e-08	0.956974	1.51177	0.402175	protein_coding	TMEM165	38.82	8.02848e-08	diagnosisADH	CTR	361	~diagnosis+(1|manifest)+sex+age+PMI+APOE+pc_mito	3.30252	574
ENSG00000112685	1.04496e-08	-1.15587	-0.750916	-1.56083	protein_coding	EXOC2	40.51	8.19628e-08	diagnosisADH	CTR	189	~diagnosis+(1|manifest)+sex+age+PMI+APOE+pc_mito	0.659632	2234
ENSG00000102893	1.05474e-08	-1.21589	-0.735218	-1.69655	protein_coding	PHKB	38.19	8.25339e-08	diagnosisADH	CTR	1199	~diagnosis+(1|manifest)+sex+age+PMI+APOE+pc_mito	0.572423	2428
ENSG00000144455	1.07053e-08	-0.929372	-0.408786	-1.44996	protein_coding	SUMF1	39.53	8.35717e-08	diagnosisADH	CTR	2550	~diagnosis+(1|manifest)+sex+age+PMI+APOE+pc_mito	1.29573	1354
ENSG00000108518	1.09211e-08	0.808663	1.22565	0.391678	protein_coding	PFN1	57.98	8.48567e-08	diagnosisADH	CTR	648	~diagnosis+(1|manifest)+sex+age+PMI+APOE+pc_mito	2.08864	899
ENSG00000109794	1.08983e-08	-2.41897	-1.91968	-2.91825	protein_coding	FAM149A	44.16	8.48567e-08	diagnosisADH	CTR	2881	~diagnosis+(1|manifest)+sex+age+PMI+APOE+pc_mito	9.02759	122
ENSG00000145569	1.09829e-08	-1.47359	-1.14006	-1.80711	protein_coding	OTULINL	42.83	8.51368e-08	diagnosisADH	CTR	2305	~diagnosis+(1|manifest)+sex+age+PMI+APOE+pc_mito	2.64892	697
ENSG00000169032	1.10863e-08	-1.01811	-0.559237	-1.47699	protein_coding	MAP2K1	44.72	8.57377e-08	diagnosisADH	CTR	2069	~diagnosis+(1|manifest)+sex+age+PMI+APOE+pc_mito	1.87531	988
ENSG00000124813	1.15185e-08	-2.65714	-2.13575	-3.17854	protein_coding	RUNX2	40.23	8.84596e-08	diagnosisADH	CTR	2267	~diagnosis+(1|manifest)+sex+age+PMI+APOE+pc_mito	2.58692	716
ENSG00000164535	1.14945e-08	-1.47804	-1.06165	-1.89444	protein_coding	DAGLB	48.19	8.84596e-08	diagnosisADH	CTR	2136	~diagnosis+(1|manifest)+sex+age+PMI+APOE+pc_mito	1.95553	958
ENSG00000197329	1.14965e-08	-2.97853	-2.41957	-3.5375	protein_coding	PELI1	36.89	8.84596e-08	diagnosisADH	CTR	592	~diagnosis+(1|manifest)+sex+age+PMI+APOE+pc_mito	5.83014	256
ENSG00000110958	1.16808e-08	0.743844	1.19055	0.297134	protein_coding	PTGES3	44.13	8.93096e-08	diagnosisADH	CTR	1427	~diagnosis+(1|manifest)+sex+age+PMI+APOE+pc_mito	15.003	34
ENSG00000162819	1.17101e-08	-0.810003	-0.450498	-1.16951	protein_coding	BROX	36.81	8.93096e-08	diagnosisADH	CTR	2669	~diagnosis+(1|manifest)+sex+age+PMI+APOE+pc_mito	0.990878	1697
ENSG00000196588	1.1696e-08	-0.987123	-0.493638	-1.48061	protein_coding	MRTFA	43.58	8.93096e-08	diagnosisADH	CTR	1989	~diagnosis+(1|manifest)+sex+age+PMI+APOE+pc_mito	0.692746	2158
ENSG00000023516	1.18956e-08	-0.76281	-0.37733	-1.14829	protein_coding	AKAP11	36.45	9.05157e-08	diagnosisADH	CTR	2066	~diagnosis+(1|manifest)+sex+age+PMI+APOE+pc_mito	0.58013	2393
ENSG00000157933	1.20069e-08	-0.853639	-0.414096	-1.29318	protein_coding	SKI	57.61	9.11529e-08	diagnosisADH	CTR	2197	~diagnosis+(1|manifest)+sex+age+PMI+APOE+pc_mito	0.645375	2256
ENSG00000147050	1.21042e-08	-1.00944	-0.450143	-1.56874	protein_coding	KDM6A	38.54	9.16817e-08	diagnosisADH	CTR	1817	~diagnosis+(1|manifest)+sex+age+PMI+APOE+pc_mito	3.03412	612
ENSG00000117000	1.2229e-08	-0.753252	-0.333779	-1.17272	protein_coding	RLF	39.69	9.24157e-08	diagnosisADH	CTR	1004	~diagnosis+(1|manifest)+sex+age+PMI+APOE+pc_mito	1.2595	1388
ENSG00000131374	1.24591e-08	-0.812269	-0.243759	-1.38078	protein_coding	TBC1D5	37.62	9.37265e-08	diagnosisADH	CTR	2431	~diagnosis+(1|manifest)+sex+age+PMI+APOE+pc_mito	1.61498	1135
ENSG00000132405	1.24512e-08	-1.36187	-0.879801	-1.84393	protein_coding	TBC1D14	49.5	9.37265e-08	diagnosisADH	CTR	2528	~diagnosis+(1|manifest)+sex+age+PMI+APOE+pc_mito	5.44146	279
ENSG00000170571	1.25392e-08	-1.84609	-1.48672	-2.20546	protein_coding	EMB	36.85	9.41154e-08	diagnosisADH	CTR	957	~diagnosis+(1|manifest)+sex+age+PMI+APOE+pc_mito	2.24661	830
ENSG00000012779	1.28013e-08	-1.19087	-0.733385	-1.64835	protein_coding	ALOX5	47.73	9.58647e-08	diagnosisADH	CTR	390	~diagnosis+(1|manifest)+sex+age+PMI+APOE+pc_mito	3.52915	537
ENSG00000027697	1.28986e-08	-2.9603	-2.40497	-3.51563	protein_coding	IFNGR1	38.81	9.63758e-08	diagnosisADH	CTR	2789	~diagnosis+(1|manifest)+sex+age+PMI+APOE+pc_mito	6.76065	213
ENSG00000158195	1.29918e-08	-2.59351	-2.05719	-3.12982	protein_coding	WASF2	44.01	9.66358e-08	diagnosisADH	CTR	1447	~diagnosis+(1|manifest)+sex+age+PMI+APOE+pc_mito	3.90883	475
ENSG00000172985	1.29833e-08	0.0620753	0.662758	-0.538607	protein_coding	SH3RF3	48.61	9.66358e-08	diagnosisADH	CTR	318	~diagnosis+(1|manifest)+sex+age+PMI+APOE+pc_mito	15.4459	29
ENSG00000005020	1.32677e-08	-2.003	-1.40944	-2.59656	protein_coding	SKAP2	36.94	9.84665e-08	diagnosisADH	CTR	1488	~diagnosis+(1|manifest)+sex+age+PMI+APOE+pc_mito	2.11731	885
ENSG00000095564	1.37419e-08	-1.17929	-0.743007	-1.61557	protein_coding	BTAF1	37.37	1.01757e-07	diagnosisADH	CTR	549	~diagnosis+(1|manifest)+sex+age+PMI+APOE+pc_mito	1.13224	1513
ENSG00000144283	1.37937e-08	0.940547	1.37354	0.507558	protein_coding	PKP4	38.59	1.01913e-07	diagnosisADH	CTR	1362	~diagnosis+(1|manifest)+sex+age+PMI+APOE+pc_mito	2.28923	816
ENSG00000141252	1.39135e-08	-0.885817	-0.509702	-1.26193	protein_coding	VPS53	45.86	1.02569e-07	diagnosisADH	CTR	1960	~diagnosis+(1|manifest)+sex+age+PMI+APOE+pc_mito	0.594193	2359
ENSG00000064933	1.39837e-08	-1.59461	-1.1415	-2.04772	protein_coding	PMS1	36.81	1.02858e-07	diagnosisADH	CTR	1693	~diagnosis+(1|manifest)+sex+age+PMI+APOE+pc_mito	2.02047	930
ENSG00000052795	1.44284e-08	-0.576317	-0.0386425	-1.11399	protein_coding	FNIP2	40.58	1.05563e-07	diagnosisADH	CTR	2219	~diagnosis+(1|manifest)+sex+age+PMI+APOE+pc_mito	1.35234	1310
ENSG00000168216	1.44196e-08	-0.978812	-0.557581	-1.40004	protein_coding	LMBRD1	35.47	1.05563e-07	diagnosisADH	CTR	1401	~diagnosis+(1|manifest)+sex+age+PMI+APOE+pc_mito	1.02532	1649
ENSG00000181722	1.44471e-08	-1.96451	-1.38791	-2.54111	protein_coding	ZBTB20	36.07	1.05563e-07	diagnosisADH	CTR	1722	~diagnosis+(1|manifest)+sex+age+PMI+APOE+pc_mito	8.32222	144
ENSG00000173812	1.4481e-08	0.719503	1.23393	0.205075	protein_coding	EIF1	49.15	1.05577e-07	diagnosisADH	CTR	1352	~diagnosis+(1|manifest)+sex+age+PMI+APOE+pc_mito	1.10881	1541
ENSG00000164733	1.45394e-08	-2.55201	-2.0033	-3.10072	protein_coding	CTSB	52.13	1.0577e-07	diagnosisADH	CTR	2910	~diagnosis+(1|manifest)+sex+age+PMI+APOE+pc_mito	6.80933	209
ENSG00000273748	1.46998e-08	-1.30686	-0.964052	-1.64966	protein_coding	AL592183.1	38.41	1.06702e-07	diagnosisADH	CTR	557	~diagnosis+(1|manifest)+sex+age+PMI+APOE+pc_mito	2.13755	876
ENSG00000175048	1.53753e-08	-1.11081	-0.588412	-1.63322	protein_coding	ZDHHC14	45.59	1.11362e-07	diagnosisADH	CTR	1183	~diagnosis+(1|manifest)+sex+age+PMI+APOE+pc_mito	1.67239	1106
ENSG00000133195	1.59873e-08	0.822015	1.34438	0.299648	protein_coding	SLC39A11	45.91	1.15541e-07	diagnosisADH	CTR	3113	~diagnosis+(1|manifest)+sex+age+PMI+APOE+pc_mito	1.24744	1397
ENSG00000198589	1.60635e-08	-1.3939	-0.840111	-1.9477	protein_coding	LRBA	36.23	1.15839e-07	diagnosisADH	CTR	3261	~diagnosis+(1|manifest)+sex+age+PMI+APOE+pc_mito	1.88779	983
ENSG00000132002	1.62108e-08	0.985689	1.30413	0.667249	protein_coding	DNAJB1	52.01	1.16648e-07	diagnosisADH	CTR	1064	~diagnosis+(1|manifest)+sex+age+PMI+APOE+pc_mito	30.1956	9
ENSG00000065882	1.63472e-08	-2.34838	-1.81484	-2.88192	protein_coding	TBC1D1	42.84	1.17374e-07	diagnosisADH	CTR	1776	~diagnosis+(1|manifest)+sex+age+PMI+APOE+pc_mito	2.23254	834
ENSG00000170802	1.67444e-08	1.092	1.5665	0.617497	protein_coding	FOXN2	36.31	1.19965e-07	diagnosisADH	CTR	24	~diagnosis+(1|manifest)+sex+age+PMI+APOE+pc_mito	2.26834	820
ENSG00000131051	1.67826e-08	-0.900394	-0.372552	-1.42824	protein_coding	RBM39	40.28	1.19979e-07	diagnosisADH	CTR	1302	~diagnosis+(1|manifest)+sex+age+PMI+APOE+pc_mito	0.521799	2569
ENSG00000176204	1.70846e-08	-1.07912	-0.660347	-1.49789	protein_coding	LRRTM4	34.96	1.21875e-07	diagnosisADH	CTR	935	~diagnosis+(1|manifest)+sex+age+PMI+APOE+pc_mito	3.4169	559
ENSG00000139946	1.74621e-08	-2.26436	-1.84668	-2.68205	protein_coding	PELI2	39.92	1.243e-07	diagnosisADH	CTR	591	~diagnosis+(1|manifest)+sex+age+PMI+APOE+pc_mito	3.74483	492
ENSG00000160584	1.75497e-08	0.933244	1.52399	0.342502	protein_coding	SIK3	40.48	1.24656e-07	diagnosisADH	CTR	1448	~diagnosis+(1|manifest)+sex+age+PMI+APOE+pc_mito	1.82026	1016
ENSG00000134884	1.76924e-08	0.0598218	0.594422	-0.474779	protein_coding	ARGLU1	37.63	1.254e-07	diagnosisADH	CTR	2323	~diagnosis+(1|manifest)+sex+age+PMI+APOE+pc_mito	1.71266	1083
ENSG00000023287	1.77754e-08	-0.982877	-0.572841	-1.39291	protein_coding	RB1CC1	37.73	1.25719e-07	diagnosisADH	CTR	3235	~diagnosis+(1|manifest)+sex+age+PMI+APOE+pc_mito	0.904611	1826
ENSG00000090238	1.80481e-08	-0.571137	-0.112609	-1.02966	protein_coding	YPEL3	58.41	1.27037e-07	diagnosisADH	CTR	2382	~diagnosis+(1|manifest)+sex+age+PMI+APOE+pc_mito	2.20923	844
ENSG00000107249	1.80768e-08	-1.56405	-1.23436	-1.89375	protein_coding	GLIS3	40.19	1.27037e-07	diagnosisADH	CTR	1399	~diagnosis+(1|manifest)+sex+age+PMI+APOE+pc_mito	1.54254	1191
ENSG00000138756	1.80372e-08	-2.40672	-1.84484	-2.96861	protein_coding	BMP2K	35.68	1.27037e-07	diagnosisADH	CTR	3112	~diagnosis+(1|manifest)+sex+age+PMI+APOE+pc_mito	7.23039	186
ENSG00000162434	1.81153e-08	-1.24329	-0.841646	-1.64493	protein_coding	JAK1	42.71	1.27037e-07	diagnosisADH	CTR	523	~diagnosis+(1|manifest)+sex+age+PMI+APOE+pc_mito	0.82556	1923
ENSG00000171552	1.83011e-08	0.696524	1.06961	0.323435	protein_coding	BCL2L1	48.2	1.28069e-07	diagnosisADH	CTR	991	~diagnosis+(1|manifest)+sex+age+PMI+APOE+pc_mito	1.54467	1189
ENSG00000133812	1.87583e-08	-2.22332	-1.65534	-2.7913	protein_coding	SBF2	38.31	1.30992e-07	diagnosisADH	CTR	2427	~diagnosis+(1|manifest)+sex+age+PMI+APOE+pc_mito	2.11593	886
ENSG00000135250	1.89669e-08	0.843467	1.38813	0.298801	protein_coding	SRPK2	41.06	1.32169e-07	diagnosisADH	CTR	1475	~diagnosis+(1|manifest)+sex+age+PMI+APOE+pc_mito	1.4161	1270
ENSG00000054611	1.90234e-08	-2.77993	-2.21465	-3.34521	protein_coding	TBC1D22A	49.42	1.32284e-07	diagnosisADH	CTR	3254	~diagnosis+(1|manifest)+sex+age+PMI+APOE+pc_mito	4.41164	390
ENSG00000165025	1.90838e-08	-2.70938	-2.17882	-3.23994	protein_coding	SYK	44.17	1.32426e-07	diagnosisADH	CTR	3255	~diagnosis+(1|manifest)+sex+age+PMI+APOE+pc_mito	2.30268	812
ENSG00000101109	1.93415e-08	-0.928791	-0.431527	-1.42606	protein_coding	STK4	38.46	1.33796e-07	diagnosisADH	CTR	1913	~diagnosis+(1|manifest)+sex+age+PMI+APOE+pc_mito	0.859685	1873
ENSG00000129675	1.93621e-08	-1.60931	-1.14774	-2.07087	protein_coding	ARHGEF6	39.75	1.33796e-07	diagnosisADH	CTR	1873	~diagnosis+(1|manifest)+sex+age+PMI+APOE+pc_mito	1.75333	1055
ENSG00000127483	1.99322e-08	0.631698	1.17848	0.0849198	protein_coding	HP1BP3	41.17	1.37449e-07	diagnosisADH	CTR	219	~diagnosis+(1|manifest)+sex+age+PMI+APOE+pc_mito	5.0119	323
ENSG00000135905	2.02893e-08	0.989694	1.54235	0.43704	protein_coding	DOCK10	39.37	1.3962e-07	diagnosisADH	CTR	1826	~diagnosis+(1|manifest)+sex+age+PMI+APOE+pc_mito	3.0779	603
ENSG00000139793	2.04586e-08	0.453479	1.01177	-0.104815	protein_coding	MBNL2	40.24	1.40493e-07	diagnosisADH	CTR	1815	~diagnosis+(1|manifest)+sex+age+PMI+APOE+pc_mito	6.13454	235
ENSG00000070882	2.06636e-08	-1.10091	-0.554989	-1.64683	protein_coding	OSBPL3	40.72	1.41034e-07	diagnosisADH	CTR	130	~diagnosis+(1|manifest)+sex+age+PMI+APOE+pc_mito	5.43549	280
ENSG00000117020	2.07074e-08	-2.62275	-2.05258	-3.19293	protein_coding	AKT3	37.34	1.41034e-07	diagnosisADH	CTR	1658	~diagnosis+(1|manifest)+sex+age+PMI+APOE+pc_mito	5.19061	304
ENSG00000137710	2.0666e-08	0.763123	1.23256	0.293684	protein_coding	RDX	39.02	1.41034e-07	diagnosisADH	CTR	1222	~diagnosis+(1|manifest)+sex+age+PMI+APOE+pc_mito	2.20383	849
ENSG00000171587	2.07077e-08	-2.40551	-1.87872	-2.9323	protein_coding	DSCAM	40.93	1.41034e-07	diagnosisADH	CTR	1449	~diagnosis+(1|manifest)+sex+age+PMI+APOE+pc_mito	7.60619	170
ENSG00000197943	2.10526e-08	0.511247	1.07573	-0.0532339	protein_coding	PLCG2	46.99	1.43088e-07	diagnosisADH	CTR	1170	~diagnosis+(1|manifest)+sex+age+PMI+APOE+pc_mito	10.9111	75
ENSG00000196792	2.117e-08	-0.877581	-0.394408	-1.36075	protein_coding	STRN3	38.51	1.43592e-07	diagnosisADH	CTR	474	~diagnosis+(1|manifest)+sex+age+PMI+APOE+pc_mito	0.599096	2344
ENSG00000119397	2.18751e-08	-1.04787	-0.595951	-1.49978	protein_coding	CNTRL	38.88	1.4766e-07	diagnosisADH	CTR	2437	~diagnosis+(1|manifest)+sex+age+PMI+APOE+pc_mito	0.561414	2447
ENSG00000121741	2.19366e-08	-0.926173	-0.393299	-1.45905	protein_coding	ZMYM2	37.62	1.4766e-07	diagnosisADH	CTR	1749	~diagnosis+(1|manifest)+sex+age+PMI+APOE+pc_mito	1.12187	1526
ENSG00000130340	2.19363e-08	-1.11864	-0.68919	-1.5481	protein_coding	SNX9	42.45	1.4766e-07	diagnosisADH	CTR	3204	~diagnosis+(1|manifest)+sex+age+PMI+APOE+pc_mito	0.745082	2057
ENSG00000170142	2.19483e-08	-1.45785	-0.9665	-1.9492	protein_coding	UBE2E1	41.42	1.4766e-07	diagnosisADH	CTR	2152	~diagnosis+(1|manifest)+sex+age+PMI+APOE+pc_mito	0.559541	2454
ENSG00000115306	2.21234e-08	0.841811	1.22676	0.456859	protein_coding	SPTBN1	42.78	1.48536e-07	diagnosisADH	CTR	2397	~diagnosis+(1|manifest)+sex+age+PMI+APOE+pc_mito	2.45669	756
ENSG00000126217	2.22334e-08	-1.38192	-0.896745	-1.8671	protein_coding	MCF2L	54.36	1.48973e-07	diagnosisADH	CTR	790	~diagnosis+(1|manifest)+sex+age+PMI+APOE+pc_mito	1.97893	949
ENSG00000179218	2.23749e-08	0.877376	1.33029	0.42446	protein_coding	CALR	53.01	1.49618e-07	diagnosisADH	CTR	2628	~diagnosis+(1|manifest)+sex+age+PMI+APOE+pc_mito	6.06385	237
ENSG00000162636	2.29443e-08	-1.06989	-0.704016	-1.43577	protein_coding	FAM102B	39.64	1.53116e-07	diagnosisADH	CTR	215	~diagnosis+(1|manifest)+sex+age+PMI+APOE+pc_mito	1.31879	1340
ENSG00000066629	2.31322e-08	-1.14841	-0.861959	-1.43487	protein_coding	EML1	45.19	1.5406e-07	diagnosisADH	CTR	744	~diagnosis+(1|manifest)+sex+age+PMI+APOE+pc_mito	2.29702	813
ENSG00000170525	2.34526e-08	-1.30182	-0.95476	-1.64888	protein_coding	PFKFB3	50.91	1.5588e-07	diagnosisADH	CTR	2281	~diagnosis+(1|manifest)+sex+age+PMI+APOE+pc_mito	6.41691	228
ENSG00000107929	2.37558e-08	-0.708007	-0.19918	-1.21683	protein_coding	LARP4B	42.7	1.57263e-07	diagnosisADH	CTR	1053	~diagnosis+(1|manifest)+sex+age+PMI+APOE+pc_mito	0.986742	1700
ENSG00000273749	2.37393e-08	-2.28266	-1.7247	-2.84062	protein_coding	CYFIP1	48.83	1.57263e-07	diagnosisADH	CTR	2111	~diagnosis+(1|manifest)+sex+age+PMI+APOE+pc_mito	4.13926	430
ENSG00000168329	2.41683e-08	-1.31112	-0.920278	-1.70196	protein_coding	CX3CR1	46.15	1.59356e-07	diagnosisADH	CTR	2138	~diagnosis+(1|manifest)+sex+age+PMI+APOE+pc_mito	3.69587	501
ENSG00000248049	2.41501e-08	0.782444	1.1653	0.39959	lncRNA	UBA6-AS1	37.13	1.59356e-07	diagnosisADH	CTR	1124	~diagnosis+(1|manifest)+sex+age+PMI+APOE+pc_mito	1.60031	1142
ENSG00000107290	2.47211e-08	-1.78328	-1.27259	-2.29397	protein_coding	SETX	41	1.61626e-07	diagnosisADH	CTR	2257	~diagnosis+(1|manifest)+sex+age+PMI+APOE+pc_mito	1.43431	1261
ENSG00000135838	2.46256e-08	-0.993121	-0.44905	-1.53719	protein_coding	NPL	41.95	1.61626e-07	diagnosisADH	CTR	1528	~diagnosis+(1|manifest)+sex+age+PMI+APOE+pc_mito	2.1238	882
ENSG00000144668	2.4792e-08	-1.71108	-1.33086	-2.0913	protein_coding	ITGA9	44.64	1.61626e-07	diagnosisADH	CTR	1737	~diagnosis+(1|manifest)+sex+age+PMI+APOE+pc_mito	4.13787	431
ENSG00000160209	2.46809e-08	-0.670911	-0.328814	-1.01301	protein_coding	PDXK	57.26	1.61626e-07	diagnosisADH	CTR	2276	~diagnosis+(1|manifest)+sex+age+PMI+APOE+pc_mito	2.13675	877
ENSG00000163406	2.48054e-08	-2.01815	-1.61042	-2.42588	protein_coding	SLC15A2	39.94	1.61626e-07	diagnosisADH	CTR	1150	~diagnosis+(1|manifest)+sex+age+PMI+APOE+pc_mito	3.1139	597
ENSG00000170153	2.46564e-08	-2.16637	-1.68567	-2.64708	protein_coding	RNF150	38.46	1.61626e-07	diagnosisADH	CTR	739	~diagnosis+(1|manifest)+sex+age+PMI+APOE+pc_mito	11.3342	67
ENSG00000119535	2.49333e-08	-2.04253	-1.61491	-2.47015	protein_coding	CSF3R	53.16	1.6214e-07	diagnosisADH	CTR	2815	~diagnosis+(1|manifest)+sex+age+PMI+APOE+pc_mito	4.36166	397
ENSG00000270099	2.58213e-08	-1.03648	-0.634295	-1.43866	protein_coding	AL365273.2	39.76	1.67585e-07	diagnosisADH	CTR	923	~diagnosis+(1|manifest)+sex+age+PMI+APOE+pc_mito	3.02264	616
ENSG00000171862	2.59195e-08	-2.27872	-1.73866	-2.81879	protein_coding	PTEN	35.61	1.67894e-07	diagnosisADH	CTR	670	~diagnosis+(1|manifest)+sex+age+PMI+APOE+pc_mito	1.63031	1129
ENSG00000112701	2.60119e-08	-1.03277	-0.489841	-1.57569	protein_coding	SENP6	37.44	1.68163e-07	diagnosisADH	CTR	179	~diagnosis+(1|manifest)+sex+age+PMI+APOE+pc_mito	0.745663	2056
ENSG00000149311	2.61037e-08	-2.68376	-2.11392	-3.25361	protein_coding	ATM	37.52	1.68427e-07	diagnosisADH	CTR	773	~diagnosis+(1|manifest)+sex+age+PMI+APOE+pc_mito	5.45699	276
ENSG00000132912	2.65312e-08	-0.594859	-0.181241	-1.00848	protein_coding	DCTN4	38.73	1.70853e-07	diagnosisADH	CTR	3277	~diagnosis+(1|manifest)+sex+age+PMI+APOE+pc_mito	1.17894	1460
ENSG00000087253	2.69329e-08	-2.6518	-2.08646	-3.21714	protein_coding	LPCAT2	35.49	1.73103e-07	diagnosisADH	CTR	370	~diagnosis+(1|manifest)+sex+age+PMI+APOE+pc_mito	2.18598	856
ENSG00000143079	2.70403e-08	-1.89275	-1.44165	-2.34386	protein_coding	CTTNBP2NL	39.6	1.73456e-07	diagnosisADH	CTR	1589	~diagnosis+(1|manifest)+sex+age+PMI+APOE+pc_mito	1.91748	974
ENSG00000140455	2.7144e-08	-1.1248	-0.633258	-1.61635	protein_coding	USP3	38.44	1.73784e-07	diagnosisADH	CTR	757	~diagnosis+(1|manifest)+sex+age+PMI+APOE+pc_mito	0.942005	1772
ENSG00000196586	2.82067e-08	0.688732	1.09443	0.283036	protein_coding	MYO6	37.66	1.80239e-07	diagnosisADH	CTR	851	~diagnosis+(1|manifest)+sex+age+PMI+APOE+pc_mito	1.96347	954
ENSG00000170677	2.83279e-08	0.77414	1.30329	0.244985	protein_coding	SOCS6	39.07	1.80665e-07	diagnosisADH	CTR	1346	~diagnosis+(1|manifest)+sex+age+PMI+APOE+pc_mito	3.857	482
ENSG00000148120	2.84131e-08	0.76593	1.27304	0.258818	protein_coding	AOPEP	42.89	1.80861e-07	diagnosisADH	CTR	849	~diagnosis+(1|manifest)+sex+age+PMI+APOE+pc_mito	2.39107	783
ENSG00000151893	2.85711e-08	-1.1922	-0.818466	-1.56594	protein_coding	CACUL1	39.56	1.81517e-07	diagnosisADH	CTR	2665	~diagnosis+(1|manifest)+sex+age+PMI+APOE+pc_mito	1.05617	1615
ENSG00000237484	2.86556e-08	-2.08695	-1.59379	-2.58012	lncRNA	LINC01684	34.63	1.81705e-07	diagnosisADH	CTR	1556	~diagnosis+(1|manifest)+sex+age+PMI+APOE+pc_mito	4.9076	335
ENSG00000118263	2.89875e-08	-1.52834	-1.09226	-1.96443	protein_coding	KLF7	41.5	1.83458e-07	diagnosisADH	CTR	349	~diagnosis+(1|manifest)+sex+age+PMI+APOE+pc_mito	3.63684	515
ENSG00000168439	2.91483e-08	0.839815	1.15904	0.520591	protein_coding	STIP1	50.06	1.84124e-07	diagnosisADH	CTR	3178	~diagnosis+(1|manifest)+sex+age+PMI+APOE+pc_mito	8.87583	126
ENSG00000115091	3.00333e-08	-1.10331	-0.620784	-1.58583	protein_coding	ACTR3	36.57	1.89353e-07	diagnosisADH	CTR	800	~diagnosis+(1|manifest)+sex+age+PMI+APOE+pc_mito	0.686033	2177
ENSG00000147894	3.07681e-08	-1.12611	-0.770759	-1.48146	protein_coding	C9orf72	36.96	1.9338e-07	diagnosisADH	CTR	783	~diagnosis+(1|manifest)+sex+age+PMI+APOE+pc_mito	1.09479	1566
ENSG00000231607	3.07889e-08	-1.98717	-1.40211	-2.57224	lncRNA	DLEU2	38.87	1.9338e-07	diagnosisADH	CTR	1768	~diagnosis+(1|manifest)+sex+age+PMI+APOE+pc_mito	2.11162	890
ENSG00000196782	3.10471e-08	-2.54957	-1.97815	-3.121	protein_coding	MAML3	41.6	1.94632e-07	diagnosisADH	CTR	2179	~diagnosis+(1|manifest)+sex+age+PMI+APOE+pc_mito	5.62154	269
ENSG00000136536	3.11366e-08	-1.037	-0.546864	-1.52713	protein_coding	MARCH7	38.09	1.94825e-07	diagnosisADH	CTR	779	~diagnosis+(1|manifest)+sex+age+PMI+APOE+pc_mito	0.547167	2487
ENSG00000057704	3.17128e-08	-0.41656	0.00189573	-0.835016	protein_coding	TMCC3	43.11	1.97313e-07	diagnosisADH	CTR	2286	~diagnosis+(1|manifest)+sex+age+PMI+APOE+pc_mito	1.09694	1563
ENSG00000109906	3.16964e-08	-3.10594	-2.58405	-3.62783	protein_coding	ZBTB16	47.46	1.97313e-07	diagnosisADH	CTR	1561	~diagnosis+(1|manifest)+sex+age+PMI+APOE+pc_mito	14.2305	39
ENSG00000143702	3.17131e-08	-1.12437	-0.546405	-1.70232	protein_coding	CEP170	36.28	1.97313e-07	diagnosisADH	CTR	2822	~diagnosis+(1|manifest)+sex+age+PMI+APOE+pc_mito	1.77335	1046
ENSG00000023902	3.22701e-08	-0.785124	-0.378689	-1.19156	protein_coding	PLEKHO1	51.63	2.00402e-07	diagnosisADH	CTR	2484	~diagnosis+(1|manifest)+sex+age+PMI+APOE+pc_mito	0.509227	2594
ENSG00000118564	3.25795e-08	0.888946	1.34228	0.435608	protein_coding	FBXL5	37.86	2.01944e-07	diagnosisADH	CTR	1877	~diagnosis+(1|manifest)+sex+age+PMI+APOE+pc_mito	1.56177	1173
ENSG00000164603	3.27443e-08	-0.683835	-0.337061	-1.03061	protein_coding	BMT2	36.97	2.02586e-07	diagnosisADH	CTR	1057	~diagnosis+(1|manifest)+sex+age+PMI+APOE+pc_mito	1.71784	1078
ENSG00000101596	3.31312e-08	-0.770679	-0.312254	-1.2291	protein_coding	SMCHD1	36.8	2.04598e-07	diagnosisADH	CTR	576	~diagnosis+(1|manifest)+sex+age+PMI+APOE+pc_mito	0.667741	2207
ENSG00000168961	3.36319e-08	0.811389	1.30419	0.318588	protein_coding	LGALS9	52.27	2.07303e-07	diagnosisADH	CTR	428	~diagnosis+(1|manifest)+sex+age+PMI+APOE+pc_mito	1.84387	1005
ENSG00000066294	3.39419e-08	-1.2846	-0.856964	-1.71224	protein_coding	CD84	41.6	2.08051e-07	diagnosisADH	CTR	510	~diagnosis+(1|manifest)+sex+age+PMI+APOE+pc_mito	1.85199	1002
ENSG00000138688	3.39251e-08	-0.681201	-0.1357	-1.2267	protein_coding	KIAA1109	34.76	2.08051e-07	diagnosisADH	CTR	415	~diagnosis+(1|manifest)+sex+age+PMI+APOE+pc_mito	2.36391	790
ENSG00000146409	3.38603e-08	-0.979729	-0.647527	-1.31193	protein_coding	SLC18B1	39.67	2.08051e-07	diagnosisADH	CTR	2955	~diagnosis+(1|manifest)+sex+age+PMI+APOE+pc_mito	1.06543	1606
ENSG00000171298	3.52162e-08	-0.847913	-0.428156	-1.26767	protein_coding	GAA	58.33	2.15463e-07	diagnosisADH	CTR	2320	~diagnosis+(1|manifest)+sex+age+PMI+APOE+pc_mito	1.33739	1325
ENSG00000173120	3.60374e-08	-1.00064	-0.471232	-1.53005	protein_coding	KDM2A	42.99	2.20081e-07	diagnosisADH	CTR	1516	~diagnosis+(1|manifest)+sex+age+PMI+APOE+pc_mito	0.864112	1868
ENSG00000137936	3.61825e-08	-0.964643	-0.618721	-1.31056	protein_coding	BCAR3	45.08	2.2056e-07	diagnosisADH	CTR	2858	~diagnosis+(1|manifest)+sex+age+PMI+APOE+pc_mito	1.52118	1201
ENSG00000079156	3.70928e-08	-1.34985	-1.01837	-1.68134	protein_coding	OSBPL6	39.34	2.25693e-07	diagnosisADH	CTR	2767	~diagnosis+(1|manifest)+sex+age+PMI+APOE+pc_mito	1.48795	1227
ENSG00000097033	3.73328e-08	0.744844	1.16304	0.326652	protein_coding	SH3GLB1	36.11	2.26737e-07	diagnosisADH	CTR	2697	~diagnosis+(1|manifest)+sex+age+PMI+APOE+pc_mito	0.901391	1828
ENSG00000132639	3.74943e-08	-1.43751	-1.11321	-1.7618	protein_coding	SNAP25	40.89	2.273e-07	diagnosisADH	CTR	168	~diagnosis+(1|manifest)+sex+age+PMI+APOE+pc_mito	10.5978	84
ENSG00000075568	3.77031e-08	-0.752471	-0.243549	-1.26139	protein_coding	TMEM131	39.3	2.28148e-07	diagnosisADH	CTR	2298	~diagnosis+(1|manifest)+sex+age+PMI+APOE+pc_mito	0.521412	2571
ENSG00000003756	3.82062e-08	-0.517806	-0.0626958	-0.972917	protein_coding	RBM5	44.45	2.30771e-07	diagnosisADH	CTR	495	~diagnosis+(1|manifest)+sex+age+PMI+APOE+pc_mito	0.896928	1834
ENSG00000188994	3.84638e-08	-1.50002	-0.962584	-2.03746	protein_coding	ZNF292	37.68	2.31904e-07	diagnosisADH	CTR	2661	~diagnosis+(1|manifest)+sex+age+PMI+APOE+pc_mito	3.5631	533
ENSG00000163602	3.85749e-08	0.797246	1.24725	0.347238	protein_coding	RYBP	38.33	2.31936e-07	diagnosisADH	CTR	1446	~diagnosis+(1|manifest)+sex+age+PMI+APOE+pc_mito	1.11294	1535
ENSG00000187764	3.86093e-08	-1.11634	-0.677021	-1.55565	protein_coding	SEMA4D	51.34	2.31936e-07	diagnosisADH	CTR	2073	~diagnosis+(1|manifest)+sex+age+PMI+APOE+pc_mito	1.39945	1282
ENSG00000078304	3.87656e-08	-1.32153	-0.874573	-1.76848	protein_coding	PPP2R5C	44.63	2.32453e-07	diagnosisADH	CTR	2876	~diagnosis+(1|manifest)+sex+age+PMI+APOE+pc_mito	0.675083	2190
ENSG00000275066	3.88818e-08	-0.558657	-0.15078	-0.966533	protein_coding	SYNRG	40.77	2.32728e-07	diagnosisADH	CTR	369	~diagnosis+(1|manifest)+sex+age+PMI+APOE+pc_mito	0.53741	2521
ENSG00000169896	3.89778e-08	-1.19364	-0.812013	-1.57527	protein_coding	ITGAM	43.36	2.32882e-07	diagnosisADH	CTR	2563	~diagnosis+(1|manifest)+sex+age+PMI+APOE+pc_mito	1.80183	1026
ENSG00000105993	3.95039e-08	0.709417	1.16373	0.255106	protein_coding	DNAJB6	48.15	2.35557e-07	diagnosisADH	CTR	2025	~diagnosis+(1|manifest)+sex+age+PMI+APOE+pc_mito	6.92582	197
ENSG00000160219	3.95679e-08	-1.16414	-0.763072	-1.5652	protein_coding	GAB3	40.81	2.35557e-07	diagnosisADH	CTR	500	~diagnosis+(1|manifest)+sex+age+PMI+APOE+pc_mito	0.967445	1733
ENSG00000154822	3.99422e-08	-2.02896	-1.47132	-2.5866	protein_coding	PLCL2	39.07	2.37359e-07	diagnosisADH	CTR	1750	~diagnosis+(1|manifest)+sex+age+PMI+APOE+pc_mito	2.12197	883
ENSG00000108239	4.00862e-08	-0.949957	-0.436677	-1.46324	protein_coding	TBC1D12	38.52	2.37787e-07	diagnosisADH	CTR	1314	~diagnosis+(1|manifest)+sex+age+PMI+APOE+pc_mito	0.955936	1748
ENSG00000116711	4.11813e-08	-1.64178	-1.16684	-2.11671	protein_coding	PLA2G4A	36.1	2.43846e-07	diagnosisADH	CTR	2729	~diagnosis+(1|manifest)+sex+age+PMI+APOE+pc_mito	1.86726	995
ENSG00000006747	4.16114e-08	0.341363	0.932551	-0.249824	protein_coding	SCIN	38.46	2.45953e-07	diagnosisADH	CTR	406	~diagnosis+(1|manifest)+sex+age+PMI+APOE+pc_mito	8.43119	139
ENSG00000167978	4.16935e-08	-1.12121	-0.560787	-1.68164	protein_coding	SRRM2	52.69	2.45999e-07	diagnosisADH	CTR	2361	~diagnosis+(1|manifest)+sex+age+PMI+APOE+pc_mito	1.24876	1395
ENSG00000114796	4.19673e-08	-0.712871	-0.293863	-1.13188	protein_coding	KLHL24	38.98	2.47174e-07	diagnosisADH	CTR	2349	~diagnosis+(1|manifest)+sex+age+PMI+APOE+pc_mito	1.57639	1163
ENSG00000103363	4.25669e-08	0.76608	1.15614	0.376022	protein_coding	ELOB	55.52	2.5026e-07	diagnosisADH	CTR	2608	~diagnosis+(1|manifest)+sex+age+PMI+APOE+pc_mito	1.03798	1634
ENSG00000135899	4.2791e-08	-1.04771	-0.665132	-1.43029	protein_coding	SP110	42.37	2.51132e-07	diagnosisADH	CTR	141	~diagnosis+(1|manifest)+sex+age+PMI+APOE+pc_mito	1.47142	1240
ENSG00000172915	4.31271e-08	-0.873117	-0.33746	-1.40877	protein_coding	NBEA	35.01	2.52656e-07	diagnosisADH	CTR	1084	~diagnosis+(1|manifest)+sex+age+PMI+APOE+pc_mito	0.820987	1930
ENSG00000175893	4.32168e-08	-0.840748	-0.430513	-1.25098	protein_coding	ZDHHC21	35.18	2.52734e-07	diagnosisADH	CTR	138	~diagnosis+(1|manifest)+sex+age+PMI+APOE+pc_mito	1.10618	1550
ENSG00000172757	4.36161e-08	0.783705	1.24124	0.326172	protein_coding	CFL1	50.18	2.5462e-07	diagnosisADH	CTR	2827	~diagnosis+(1|manifest)+sex+age+PMI+APOE+pc_mito	1.10038	1560
ENSG00000171316	4.46258e-08	-1.56862	-1.04194	-2.09531	protein_coding	CHD7	39.99	2.60055e-07	diagnosisADH	CTR	2620	~diagnosis+(1|manifest)+sex+age+PMI+APOE+pc_mito	0.917056	1806
ENSG00000169020	4.51502e-08	0.787226	1.18852	0.38593	protein_coding	ATP5ME	57.26	2.62649e-07	diagnosisADH	CTR	1953	~diagnosis+(1|manifest)+sex+age+PMI+APOE+pc_mito	1.20317	1444
ENSG00000149806	4.53978e-08	0.835225	1.33299	0.337461	protein_coding	FAU	53.42	2.63626e-07	diagnosisADH	CTR	1248	~diagnosis+(1|manifest)+sex+age+PMI+APOE+pc_mito	3.59029	529
ENSG00000250125	4.5661e-08	-2.53419	-1.99525	-3.07313	lncRNA	LINC02232	34.24	2.6469e-07	diagnosisADH	CTR	2510	~diagnosis+(1|manifest)+sex+age+PMI+APOE+pc_mito	3.66919	508
ENSG00000100393	4.66811e-08	-0.52356	-0.0517955	-0.995325	protein_coding	EP300	42.02	2.7013e-07	diagnosisADH	CTR	956	~diagnosis+(1|manifest)+sex+age+PMI+APOE+pc_mito	0.369049	2987
ENSG00000142583	4.79153e-08	-2.20618	-1.69026	-2.72209	protein_coding	SLC2A5	47.92	2.76788e-07	diagnosisADH	CTR	2984	~diagnosis+(1|manifest)+sex+age+PMI+APOE+pc_mito	3.14145	593
ENSG00000150347	4.97102e-08	1.11472	1.6168	0.612638	protein_coding	ARID5B	40.32	2.86656e-07	diagnosisADH	CTR	319	~diagnosis+(1|manifest)+sex+age+PMI+APOE+pc_mito	1.85608	1001
ENSG00000073614	5.00108e-08	-1.00058	-0.555954	-1.44521	protein_coding	KDM5A	39.44	2.87888e-07	diagnosisADH	CTR	2678	~diagnosis+(1|manifest)+sex+age+PMI+APOE+pc_mito	0.528027	2552
ENSG00000143443	5.05034e-08	0.752997	1.15265	0.353347	protein_coding	C1orf56	48.32	2.90219e-07	diagnosisADH	CTR	780	~diagnosis+(1|manifest)+sex+age+PMI+APOE+pc_mito	2.49616	745
ENSG00000009950	5.10057e-08	-1.07589	-0.60953	-1.54225	protein_coding	MLXIPL	56.25	2.91905e-07	diagnosisADH	CTR	186	~diagnosis+(1|manifest)+sex+age+PMI+APOE+pc_mito	3.72071	494
ENSG00000095787	5.11494e-08	-0.746698	-0.197736	-1.29566	protein_coding	WAC	37.79	2.91905e-07	diagnosisADH	CTR	300	~diagnosis+(1|manifest)+sex+age+PMI+APOE+pc_mito	0.728383	2092
ENSG00000100030	5.1123e-08	-1.10164	-0.670348	-1.53293	protein_coding	MAPK1	43.8	2.91905e-07	diagnosisADH	CTR	2302	~diagnosis+(1|manifest)+sex+age+PMI+APOE+pc_mito	0.647415	2252
ENSG00000156171	5.09351e-08	-1.23795	-0.821546	-1.65435	protein_coding	DRAM2	37.94	2.91905e-07	diagnosisADH	CTR	3134	~diagnosis+(1|manifest)+sex+age+PMI+APOE+pc_mito	1.06365	1608
ENSG00000184060	5.15184e-08	-0.631115	-0.253386	-1.00884	protein_coding	ADAP2	48.03	2.93504e-07	diagnosisADH	CTR	1011	~diagnosis+(1|manifest)+sex+age+PMI+APOE+pc_mito	1.00125	1682
ENSG00000182185	5.18483e-08	-1.68292	-1.09757	-2.26828	protein_coding	RAD51B	40.99	2.94876e-07	diagnosisADH	CTR	1169	~diagnosis+(1|manifest)+sex+age+PMI+APOE+pc_mito	2.48318	748
ENSG00000116991	5.22308e-08	-2.09768	-1.63279	-2.56257	protein_coding	SIPA1L2	41.11	2.96542e-07	diagnosisADH	CTR	828	~diagnosis+(1|manifest)+sex+age+PMI+APOE+pc_mito	4.55232	374
ENSG00000174600	5.23506e-08	-1.27849	-0.962365	-1.59462	protein_coding	CMKLR1	49.34	2.96713e-07	diagnosisADH	CTR	98	~diagnosis+(1|manifest)+sex+age+PMI+APOE+pc_mito	2.80842	658
ENSG00000073331	5.30017e-08	-1.39757	-0.906393	-1.88874	protein_coding	ALPK1	40.45	2.97873e-07	diagnosisADH	CTR	447	~diagnosis+(1|manifest)+sex+age+PMI+APOE+pc_mito	4.16087	426
ENSG00000107242	5.31852e-08	-1.232	-0.847216	-1.61678	protein_coding	PIP5K1B	40.24	2.97873e-07	diagnosisADH	CTR	2121	~diagnosis+(1|manifest)+sex+age+PMI+APOE+pc_mito	1.51611	1206
ENSG00000114251	5.28005e-08	-1.72876	-1.36249	-2.09502	protein_coding	WNT5A	48.49	2.97873e-07	diagnosisADH	CTR	423	~diagnosis+(1|manifest)+sex+age+PMI+APOE+pc_mito	4.33128	401
ENSG00000114857	5.31739e-08	-1.19148	-0.697405	-1.68555	protein_coding	NKTR	37.52	2.97873e-07	diagnosisADH	CTR	2295	~diagnosis+(1|manifest)+sex+age+PMI+APOE+pc_mito	1.21609	1434
ENSG00000171735	5.27417e-08	-0.765747	-0.302706	-1.22879	protein_coding	CAMTA1	48	2.97873e-07	diagnosisADH	CTR	1506	~diagnosis+(1|manifest)+sex+age+PMI+APOE+pc_mito	0.337444	3060
ENSG00000178573	5.28327e-08	-2.50731	-1.95153	-3.06308	protein_coding	MAF	44.86	2.97873e-07	diagnosisADH	CTR	2776	~diagnosis+(1|manifest)+sex+age+PMI+APOE+pc_mito	4.78639	346
ENSG00000184014	5.31293e-08	-0.694737	-0.224357	-1.16512	protein_coding	DENND5A	43	2.97873e-07	diagnosisADH	CTR	346	~diagnosis+(1|manifest)+sex+age+PMI+APOE+pc_mito	1.96183	955
ENSG00000163848	5.34619e-08	-1.0618	-0.528821	-1.59478	protein_coding	ZNF148	36.86	2.98917e-07	diagnosisADH	CTR	1845	~diagnosis+(1|manifest)+sex+age+PMI+APOE+pc_mito	0.37788	2970
ENSG00000151229	5.38057e-08	-0.838058	-0.333992	-1.34212	protein_coding	SLC2A13	37.04	3.00332e-07	diagnosisADH	CTR	656	~diagnosis+(1|manifest)+sex+age+PMI+APOE+pc_mito	0.581711	2389
ENSG00000121895	5.40025e-08	-2.23997	-1.76586	-2.71407	protein_coding	TMEM156	39	3.00863e-07	diagnosisADH	CTR	1645	~diagnosis+(1|manifest)+sex+age+PMI+APOE+pc_mito	6.9921	192
ENSG00000173372	5.40826e-08	-1.64026	-1.11064	-2.16988	protein_coding	C1QA	56.54	3.00863e-07	diagnosisADH	CTR	1761	~diagnosis+(1|manifest)+sex+age+PMI+APOE+pc_mito	6.53765	221
ENSG00000133657	5.42056e-08	-0.818626	-0.442002	-1.19525	protein_coding	ATP13A3	38.74	3.01041e-07	diagnosisADH	CTR	705	~diagnosis+(1|manifest)+sex+age+PMI+APOE+pc_mito	1.67396	1104
ENSG00000196605	5.47619e-08	-2.02698	-1.61011	-2.44385	protein_coding	ZNF846	45.78	3.03621e-07	diagnosisADH	CTR	468	~diagnosis+(1|manifest)+sex+age+PMI+APOE+pc_mito	4.15534	427
ENSG00000134686	5.48798e-08	-1.27877	-0.73894	-1.81859	protein_coding	PHC2	45.03	3.03766e-07	diagnosisADH	CTR	3031	~diagnosis+(1|manifest)+sex+age+PMI+APOE+pc_mito	3.31125	572
ENSG00000111605	5.61501e-08	-0.824897	-0.388674	-1.26112	protein_coding	CPSF6	35.75	3.10279e-07	diagnosisADH	CTR	1854	~diagnosis+(1|manifest)+sex+age+PMI+APOE+pc_mito	0.406953	2898
ENSG00000130402	5.67743e-08	0.890952	1.30607	0.475838	protein_coding	ACTN4	53	3.13205e-07	diagnosisADH	CTR	1109	~diagnosis+(1|manifest)+sex+age+PMI+APOE+pc_mito	1.16861	1473
ENSG00000105967	5.77712e-08	-1.32856	-0.813313	-1.84381	protein_coding	TFEC	35	3.17666e-07	diagnosisADH	CTR	1994	~diagnosis+(1|manifest)+sex+age+PMI+APOE+pc_mito	0.954692	1751
ENSG00000198019	5.77749e-08	0.67356	1.08296	0.264157	protein_coding	FCGR1B	41.95	3.17666e-07	diagnosisADH	CTR	2326	~diagnosis+(1|manifest)+sex+age+PMI+APOE+pc_mito	8.69545	130
ENSG00000211455	5.81749e-08	-0.267856	0.155052	-0.690763	protein_coding	STK38L	37.77	3.19335e-07	diagnosisADH	CTR	1032	~diagnosis+(1|manifest)+sex+age+PMI+APOE+pc_mito	0.350413	3037
ENSG00000099783	5.86e-08	-0.701392	-0.281529	-1.12126	protein_coding	HNRNPM	46.68	3.21136e-07	diagnosisADH	CTR	1907	~diagnosis+(1|manifest)+sex+age+PMI+APOE+pc_mito	0.841674	1900
ENSG00000143252	5.89693e-08	-0.559969	-0.267277	-0.85266	protein_coding	SDHC	42.28	3.22625e-07	diagnosisADH	CTR	1625	~diagnosis+(1|manifest)+sex+age+PMI+APOE+pc_mito	0.451381	2781
ENSG00000163162	5.92507e-08	-0.64485	-0.115316	-1.17438	protein_coding	RNF149	41.19	3.2363e-07	diagnosisADH	CTR	1164	~diagnosis+(1|manifest)+sex+age+PMI+APOE+pc_mito	6.13694	234
ENSG00000174125	5.93991e-08	-1.26454	-0.800702	-1.72838	protein_coding	TLR1	40.78	3.23906e-07	diagnosisADH	CTR	2885	~diagnosis+(1|manifest)+sex+age+PMI+APOE+pc_mito	2.4547	758
ENSG00000166165	6.07645e-08	-0.5254	-0.0916483	-0.959152	protein_coding	CKB	70.41	3.30357e-07	diagnosisADH	CTR	1988	~diagnosis+(1|manifest)+sex+age+PMI+APOE+pc_mito	2.39551	780
ENSG00000198887	6.07817e-08	-1.10581	-0.693738	-1.51788	protein_coding	SMC5	36.37	3.30357e-07	diagnosisADH	CTR	1005	~diagnosis+(1|manifest)+sex+age+PMI+APOE+pc_mito	0.692661	2159
ENSG00000108848	6.13044e-08	-1.16168	-0.631463	-1.69189	protein_coding	LUC7L3	39.65	3.32652e-07	diagnosisADH	CTR	1093	~diagnosis+(1|manifest)+sex+age+PMI+APOE+pc_mito	0.783693	1982
ENSG00000110876	6.2911e-08	-2.04426	-1.69182	-2.3967	protein_coding	SELPLG	52.08	3.40811e-07	diagnosisADH	CTR	802	~diagnosis+(1|manifest)+sex+age+PMI+APOE+pc_mito	5.17979	305
ENSG00000144674	6.35193e-08	-0.796365	-0.267919	-1.32481	protein_coding	GOLGA4	37.82	3.43544e-07	diagnosisADH	CTR	2983	~diagnosis+(1|manifest)+sex+age+PMI+APOE+pc_mito	8.14386	149
ENSG00000067066	6.39464e-08	-2.41406	-1.87009	-2.95802	protein_coding	SP100	39.21	3.43815e-07	diagnosisADH	CTR	3138	~diagnosis+(1|manifest)+sex+age+PMI+APOE+pc_mito	5.09957	314
ENSG00000088448	6.39849e-08	-0.90887	-0.377073	-1.44067	protein_coding	ANKRD10	40	3.43815e-07	diagnosisADH	CTR	145	~diagnosis+(1|manifest)+sex+age+PMI+APOE+pc_mito	0.749067	2042
ENSG00000134909	6.37475e-08	-1.68187	-1.23507	-2.12867	protein_coding	ARHGAP32	36.86	3.43815e-07	diagnosisADH	CTR	3018	~diagnosis+(1|manifest)+sex+age+PMI+APOE+pc_mito	1.07829	1582
ENSG00000196950	6.39668e-08	-0.918377	-0.445194	-1.39156	protein_coding	SLC39A10	38.48	3.43815e-07	diagnosisADH	CTR	2477	~diagnosis+(1|manifest)+sex+age+PMI+APOE+pc_mito	0.958071	1744
ENSG00000164808	6.43242e-08	-1.44116	-0.881361	-2.00095	protein_coding	SPIDR	40.76	3.45078e-07	diagnosisADH	CTR	1999	~diagnosis+(1|manifest)+sex+age+PMI+APOE+pc_mito	1.72788	1071
ENSG00000001629	6.59994e-08	0.648513	1.15255	0.14448	protein_coding	ANKIB1	36.83	3.53492e-07	diagnosisADH	CTR	1938	~diagnosis+(1|manifest)+sex+age+PMI+APOE+pc_mito	1.06595	1603
ENSG00000173482	6.64132e-08	-0.879641	-0.479322	-1.27996	protein_coding	PTPRM	40.1	3.55133e-07	diagnosisADH	CTR	1680	~diagnosis+(1|manifest)+sex+age+PMI+APOE+pc_mito	2.40684	773
ENSG00000137462	6.7816e-08	-1.72293	-1.1435	-2.30235	protein_coding	TLR2	38.89	3.6205e-07	diagnosisADH	CTR	3091	~diagnosis+(1|manifest)+sex+age+PMI+APOE+pc_mito	5.65779	264
ENSG00000153113	6.80569e-08	-1.14729	-0.695342	-1.59924	protein_coding	CAST	39.41	3.62168e-07	diagnosisADH	CTR	2	~diagnosis+(1|manifest)+sex+age+PMI+APOE+pc_mito	0.72134	2105
ENSG00000168461	6.79842e-08	-2.27268	-1.76105	-2.78431	protein_coding	RAB31	43.6	3.62168e-07	diagnosisADH	CTR	1764	~diagnosis+(1|manifest)+sex+age+PMI+APOE+pc_mito	2.72939	674
ENSG00000141524	6.98543e-08	0.926797	1.33448	0.519111	protein_coding	TMC6	61.98	3.71136e-07	diagnosisADH	CTR	2125	~diagnosis+(1|manifest)+sex+age+PMI+APOE+pc_mito	1.68827	1095
ENSG00000196083	7.0318e-08	-0.875881	-0.4907	-1.26106	protein_coding	IL1RAP	37.94	3.73001e-07	diagnosisADH	CTR	1440	~diagnosis+(1|manifest)+sex+age+PMI+APOE+pc_mito	3.35018	566
ENSG00000089177	7.05432e-08	-1.93573	-1.43386	-2.43761	protein_coding	KIF16B	40.7	3.73597e-07	diagnosisADH	CTR	1735	~diagnosis+(1|manifest)+sex+age+PMI+APOE+pc_mito	1.89055	982
ENSG00000179715	7.1076e-08	-0.596985	-0.213493	-0.980478	protein_coding	PCED1B	39.92	3.75086e-07	diagnosisADH	CTR	2625	~diagnosis+(1|manifest)+sex+age+PMI+APOE+pc_mito	1.14036	1504
ENSG00000179915	7.11643e-08	-1.78114	-1.38345	-2.17882	protein_coding	NRXN1	35.81	3.75086e-07	diagnosisADH	CTR	1911	~diagnosis+(1|manifest)+sex+age+PMI+APOE+pc_mito	5.07752	317
ENSG00000181631	7.11139e-08	-0.925879	-0.630376	-1.22138	protein_coding	P2RY13	37.46	3.75086e-07	diagnosisADH	CTR	3104	~diagnosis+(1|manifest)+sex+age+PMI+APOE+pc_mito	2.32394	804
ENSG00000110721	7.15964e-08	-2.43257	-1.9447	-2.92045	protein_coding	CHKA	44.1	3.76763e-07	diagnosisADH	CTR	3205	~diagnosis+(1|manifest)+sex+age+PMI+APOE+pc_mito	4.51688	377
ENSG00000151422	7.22154e-08	-2.41027	-1.82875	-2.9918	protein_coding	FER	35.73	3.78999e-07	diagnosisADH	CTR	2683	~diagnosis+(1|manifest)+sex+age+PMI+APOE+pc_mito	2.2813	819
ENSG00000196576	7.22502e-08	-0.87063	-0.481612	-1.25965	protein_coding	PLXNB2	64.97	3.78999e-07	diagnosisADH	CTR	113	~diagnosis+(1|manifest)+sex+age+PMI+APOE+pc_mito	0.364048	3004
ENSG00000033327	7.36764e-08	-1.52333	-0.932051	-2.11461	protein_coding	GAB2	41.71	3.8547e-07	diagnosisADH	CTR	2235	~diagnosis+(1|manifest)+sex+age+PMI+APOE+pc_mito	1.26091	1387
ENSG00000107263	7.37168e-08	-1.99799	-1.52894	-2.46705	protein_coding	RAPGEF1	48.49	3.8547e-07	diagnosisADH	CTR	951	~diagnosis+(1|manifest)+sex+age+PMI+APOE+pc_mito	3.70725	498
ENSG00000147996	7.40718e-08	-1.19063	-0.768414	-1.61285	protein_coding	CBWD5	36.05	3.86715e-07	diagnosisADH	CTR	2779	~diagnosis+(1|manifest)+sex+age+PMI+APOE+pc_mito	2.21494	841
ENSG00000198087	7.649e-08	-0.731011	-0.332278	-1.12974	protein_coding	CD2AP	36.38	3.98712e-07	diagnosisADH	CTR	323	~diagnosis+(1|manifest)+sex+age+PMI+APOE+pc_mito	0.519698	2575
ENSG00000100266	7.67154e-08	-0.865614	-0.409055	-1.32217	protein_coding	PACSIN2	48.59	3.99258e-07	diagnosisADH	CTR	1177	~diagnosis+(1|manifest)+sex+age+PMI+APOE+pc_mito	1.19241	1451
ENSG00000138071	7.75588e-08	-0.795197	-0.299251	-1.29114	protein_coding	ACTR2	39.48	4.03013e-07	diagnosisADH	CTR	3296	~diagnosis+(1|manifest)+sex+age+PMI+APOE+pc_mito	0.843729	1899
ENSG00000100592	7.93381e-08	-0.955861	-0.540569	-1.37115	protein_coding	DAAM1	39.75	4.1114e-07	diagnosisADH	CTR	602	~diagnosis+(1|manifest)+sex+age+PMI+APOE+pc_mito	0.665677	2211
ENSG00000135387	7.94953e-08	-0.36848	-0.0278892	-0.709071	protein_coding	CAPRIN1	40.01	4.1114e-07	diagnosisADH	CTR	610	~diagnosis+(1|manifest)+sex+age+PMI+APOE+pc_mito	0.449927	2785
ENSG00000143641	7.94257e-08	-2.35073	-1.7987	-2.90275	protein_coding	GALNT2	45.94	4.1114e-07	diagnosisADH	CTR	424	~diagnosis+(1|manifest)+sex+age+PMI+APOE+pc_mito	3.31761	571
ENSG00000082269	8.00373e-08	-1.57685	-1.02947	-2.12424	protein_coding	FAM135A	36.09	4.13033e-07	diagnosisADH	CTR	3123	~diagnosis+(1|manifest)+sex+age+PMI+APOE+pc_mito	2.93229	633
ENSG00000115233	8.03103e-08	0.781711	1.16231	0.401113	protein_coding	PSMD14	35.34	4.13033e-07	diagnosisADH	CTR	1294	~diagnosis+(1|manifest)+sex+age+PMI+APOE+pc_mito	1.24054	1410
ENSG00000146416	8.03605e-08	-1.42241	-0.958501	-1.88633	protein_coding	AIG1	39.66	4.13033e-07	diagnosisADH	CTR	1808	~diagnosis+(1|manifest)+sex+age+PMI+APOE+pc_mito	1.0497	1621
ENSG00000150991	8.0349e-08	0.40014	0.889846	-0.0895654	protein_coding	UBC	50.7	4.13033e-07	diagnosisADH	CTR	646	~diagnosis+(1|manifest)+sex+age+PMI+APOE+pc_mito	19.0359	20
ENSG00000159140	8.22797e-08	-0.60031	-0.0803676	-1.12025	protein_coding	SON	38.68	4.22241e-07	diagnosisADH	CTR	3118	~diagnosis+(1|manifest)+sex+age+PMI+APOE+pc_mito	1.06548	1605
ENSG00000015153	8.25883e-08	-2.10617	-1.65644	-2.5559	protein_coding	YAF2	39.02	4.23169e-07	diagnosisADH	CTR	2806	~diagnosis+(1|manifest)+sex+age+PMI+APOE+pc_mito	3.1065	598
ENSG00000168300	8.28644e-08	-1.39247	-0.92826	-1.85669	protein_coding	PCMTD1	36.74	4.23927e-07	diagnosisADH	CTR	931	~diagnosis+(1|manifest)+sex+age+PMI+APOE+pc_mito	1.08873	1572
ENSG00000132122	8.34348e-08	-1.42891	-0.873506	-1.98431	protein_coding	SPATA6	37.04	4.26187e-07	diagnosisADH	CTR	1059	~diagnosis+(1|manifest)+sex+age+PMI+APOE+pc_mito	7.72592	167
ENSG00000151491	8.37303e-08	-1.13245	-0.567572	-1.69733	protein_coding	EPS8	37.25	4.27037e-07	diagnosisADH	CTR	3062	~diagnosis+(1|manifest)+sex+age+PMI+APOE+pc_mito	1.34616	1317
ENSG00000173821	8.39175e-08	-1.46178	-0.999717	-1.92384	protein_coding	RNF213	49.93	4.27333e-07	diagnosisADH	CTR	2708	~diagnosis+(1|manifest)+sex+age+PMI+APOE+pc_mito	2.48603	747
ENSG00000162923	8.40911e-08	-0.604144	-0.183485	-1.0248	protein_coding	WDR26	38.39	4.2756e-07	diagnosisADH	CTR	2676	~diagnosis+(1|manifest)+sex+age+PMI+APOE+pc_mito	0.931683	1782
ENSG00000183049	8.44581e-08	-2.24654	-1.71391	-2.77916	protein_coding	CAMK1D	45.61	4.28767e-07	diagnosisADH	CTR	3021	~diagnosis+(1|manifest)+sex+age+PMI+APOE+pc_mito	1.95108	961
ENSG00000138069	8.53576e-08	-0.938935	-0.427641	-1.45023	protein_coding	RAB1A	42.82	4.31388e-07	diagnosisADH	CTR	1070	~diagnosis+(1|manifest)+sex+age+PMI+APOE+pc_mito	1.26819	1380
ENSG00000139597	8.5425e-08	-0.851386	-0.526811	-1.17596	protein_coding	N4BP2L1	43.1	4.31388e-07	diagnosisADH	CTR	1441	~diagnosis+(1|manifest)+sex+age+PMI+APOE+pc_mito	0.908818	1820
ENSG00000150672	8.5379e-08	0.183466	0.788135	-0.421202	protein_coding	DLG2	37.02	4.31388e-07	diagnosisADH	CTR	2897	~diagnosis+(1|manifest)+sex+age+PMI+APOE+pc_mito	4.95612	330
ENSG00000155111	8.54955e-08	-0.380248	0.158104	-0.918599	protein_coding	CDK19	39.87	4.31388e-07	diagnosisADH	CTR	1141	~diagnosis+(1|manifest)+sex+age+PMI+APOE+pc_mito	1.57768	1161
ENSG00000115896	8.57003e-08	-0.0866633	0.459243	-0.632569	protein_coding	PLCL1	37.39	4.31522e-07	diagnosisADH	CTR	1544	~diagnosis+(1|manifest)+sex+age+PMI+APOE+pc_mito	3.43069	555
ENSG00000138246	8.5783e-08	-1.04717	-0.565048	-1.5293	protein_coding	DNAJC13	36.8	4.31522e-07	diagnosisADH	CTR	1969	~diagnosis+(1|manifest)+sex+age+PMI+APOE+pc_mito	1.72232	1076
ENSG00000038382	8.61403e-08	-1.26078	-0.685391	-1.83618	protein_coding	TRIO	43.38	4.32032e-07	diagnosisADH	CTR	2710	~diagnosis+(1|manifest)+sex+age+PMI+APOE+pc_mito	0.839766	1904
ENSG00000072135	8.61453e-08	-1.7965	-1.33771	-2.25528	protein_coding	PTPN18	47.6	4.32032e-07	diagnosisADH	CTR	1327	~diagnosis+(1|manifest)+sex+age+PMI+APOE+pc_mito	2.41421	771
ENSG00000227082	8.70456e-08	-1.05113	-0.519269	-1.583	lncRNA	LINC02798	36.97	4.35886e-07	diagnosisADH	CTR	1522	~diagnosis+(1|manifest)+sex+age+PMI+APOE+pc_mito	2.0713	907
ENSG00000169499	8.73239e-08	-0.829457	-0.399898	-1.25902	protein_coding	PLEKHA2	46.53	4.36619e-07	diagnosisADH	CTR	235	~diagnosis+(1|manifest)+sex+age+PMI+APOE+pc_mito	0.815583	1945
ENSG00000074054	8.74679e-08	-0.861409	-0.313727	-1.40909	protein_coding	CLASP1	41.05	4.3668e-07	diagnosisADH	CTR	1787	~diagnosis+(1|manifest)+sex+age+PMI+APOE+pc_mito	1.01039	1670
ENSG00000140992	8.76273e-08	-0.520671	-0.198173	-0.843169	protein_coding	PDPK1	52.5	4.36817e-07	diagnosisADH	CTR	2047	~diagnosis+(1|manifest)+sex+age+PMI+APOE+pc_mito	0.577631	2406
ENSG00000034510	8.84003e-08	-2.06187	-1.54026	-2.58347	protein_coding	TMSB10	63.48	4.39848e-07	diagnosisADH	CTR	837	~diagnosis+(1|manifest)+sex+age+PMI+APOE+pc_mito	6.88579	202
ENSG00000197119	8.85012e-08	-0.824607	-0.446625	-1.20259	protein_coding	SLC25A29	57.04	4.39848e-07	diagnosisADH	CTR	1163	~diagnosis+(1|manifest)+sex+age+PMI+APOE+pc_mito	0.65891	2237
ENSG00000048471	8.87034e-08	-1.55425	-1.01466	-2.09385	protein_coding	SNX29	47.13	4.40192e-07	diagnosisADH	CTR	181	~diagnosis+(1|manifest)+sex+age+PMI+APOE+pc_mito	2.87956	648
ENSG00000099331	9.08531e-08	0.811394	1.35976	0.263032	protein_coding	MYO9B	52.36	4.50185e-07	diagnosisADH	CTR	669	~diagnosis+(1|manifest)+sex+age+PMI+APOE+pc_mito	2.02098	929
ENSG00000131558	9.14549e-08	-1.11445	-0.527945	-1.70095	protein_coding	EXOC4	38.3	4.52013e-07	diagnosisADH	CTR	3020	~diagnosis+(1|manifest)+sex+age+PMI+APOE+pc_mito	0.84882	1885
ENSG00000170458	9.16092e-08	0.345136	0.84205	-0.151777	protein_coding	CD14	58.26	4.52013e-07	diagnosisADH	CTR	2518	~diagnosis+(1|manifest)+sex+age+PMI+APOE+pc_mito	6.85409	204
ENSG00000174485	9.16316e-08	-1.17578	-0.632858	-1.7187	protein_coding	DENND4A	37.31	4.52013e-07	diagnosisADH	CTR	295	~diagnosis+(1|manifest)+sex+age+PMI+APOE+pc_mito	1.54506	1187
ENSG00000178691	9.18663e-08	-0.644803	-0.212916	-1.07669	protein_coding	SUZ12	41.01	4.52496e-07	diagnosisADH	CTR	636	~diagnosis+(1|manifest)+sex+age+PMI+APOE+pc_mito	0.376978	2972
ENSG00000122257	9.30173e-08	-0.698744	-0.373928	-1.02356	protein_coding	RBBP6	37.61	4.57485e-07	diagnosisADH	CTR	2511	~diagnosis+(1|manifest)+sex+age+PMI+APOE+pc_mito	0.487467	2655
ENSG00000172493	9.34744e-08	-2.26178	-1.69884	-2.82472	protein_coding	AFF1	41.19	4.59051e-07	diagnosisADH	CTR	1019	~diagnosis+(1|manifest)+sex+age+PMI+APOE+pc_mito	3.01679	620
ENSG00000124126	9.44885e-08	-1.74765	-1.17964	-2.31565	protein_coding	PREX1	50.48	4.63344e-07	diagnosisADH	CTR	2004	~diagnosis+(1|manifest)+sex+age+PMI+APOE+pc_mito	1.70426	1086
ENSG00000084676	9.51247e-08	-0.861067	-0.283535	-1.4386	protein_coding	NCOA1	37.1	4.65773e-07	diagnosisADH	CTR	1763	~diagnosis+(1|manifest)+sex+age+PMI+APOE+pc_mito	1.10741	1546
ENSG00000175115	9.52801e-08	-1.46693	-0.954266	-1.9796	protein_coding	PACS1	43.99	4.65845e-07	diagnosisADH	CTR	2647	~diagnosis+(1|manifest)+sex+age+PMI+APOE+pc_mito	0.741823	2060
ENSG00000148362	9.63518e-08	0.683731	1.13252	0.234946	protein_coding	PAXX	64.81	4.7039e-07	diagnosisADH	CTR	389	~diagnosis+(1|manifest)+sex+age+PMI+APOE+pc_mito	1.41532	1272
ENSG00000157764	9.68365e-08	-0.945834	-0.462606	-1.42906	protein_coding	BRAF	38	4.71499e-07	diagnosisADH	CTR	226	~diagnosis+(1|manifest)+sex+age+PMI+APOE+pc_mito	0.576202	2412
ENSG00000160712	9.68639e-08	-0.724868	-0.321983	-1.12775	protein_coding	IL6R	49.12	4.71499e-07	diagnosisADH	CTR	1701	~diagnosis+(1|manifest)+sex+age+PMI+APOE+pc_mito	1.15201	1490
ENSG00000188313	9.72864e-08	-0.79041	-0.373449	-1.20737	protein_coding	PLSCR1	36.3	4.7286e-07	diagnosisADH	CTR	652	~diagnosis+(1|manifest)+sex+age+PMI+APOE+pc_mito	4.33588	400
ENSG00000111731	1.00355e-07	-1.49786	-1.03437	-1.96135	protein_coding	C2CD5	34.95	4.85642e-07	diagnosisADH	CTR	158	~diagnosis+(1|manifest)+sex+age+PMI+APOE+pc_mito	1.49969	1213
ENSG00000133789	1.00356e-07	-0.924859	-0.509414	-1.3403	protein_coding	SWAP70	39.97	4.85642e-07	diagnosisADH	CTR	1946	~diagnosis+(1|manifest)+sex+age+PMI+APOE+pc_mito	0.840622	1903
ENSG00000175727	1.00195e-07	-1.15971	-0.767673	-1.55174	protein_coding	MLXIP	50.35	4.85642e-07	diagnosisADH	CTR	1407	~diagnosis+(1|manifest)+sex+age+PMI+APOE+pc_mito	0.952992	1755
ENSG00000135655	1.02034e-07	-1.59405	-1.01642	-2.17168	protein_coding	USP15	34.93	4.9232e-07	diagnosisADH	CTR	1871	~diagnosis+(1|manifest)+sex+age+PMI+APOE+pc_mito	1.50811	1210
ENSG00000280441	1.02028e-07	0.982016	1.54801	0.416022	lncRNA	FP236383.3	59.38	4.9232e-07	diagnosisADH	CTR	2851	~diagnosis+(1|manifest)+sex+age+PMI+APOE+pc_mito	7.32736	181
ENSG00000108306	1.02216e-07	-1.07945	-0.657483	-1.50142	protein_coding	FBXL20	43.28	4.9248e-07	diagnosisADH	CTR	2237	~diagnosis+(1|manifest)+sex+age+PMI+APOE+pc_mito	1.8373	1008
ENSG00000100364	1.03887e-07	0.89622	1.38518	0.407257	protein_coding	KIAA0930	54.22	4.99081e-07	diagnosisADH	CTR	2092	~diagnosis+(1|manifest)+sex+age+PMI+APOE+pc_mito	1.29527	1355
ENSG00000136044	1.03797e-07	-1.87864	-1.40451	-2.35277	protein_coding	APPL2	43.64	4.99081e-07	diagnosisADH	CTR	1320	~diagnosis+(1|manifest)+sex+age+PMI+APOE+pc_mito	2.0726	906
ENSG00000281039	1.04377e-07	-0.814735	-0.47614	-1.15333	protein_coding	AC005154.5	42	5.00707e-07	diagnosisADH	CTR	2755	~diagnosis+(1|manifest)+sex+age+PMI+APOE+pc_mito	0.46139	2747
ENSG00000100647	1.04819e-07	-2.31638	-1.76096	-2.87181	protein_coding	SUSD6	44.82	5.02099e-07	diagnosisADH	CTR	176	~diagnosis+(1|manifest)+sex+age+PMI+APOE+pc_mito	3.07093	608
ENSG00000213316	1.05265e-07	-1.6473	-1.28843	-2.00617	protein_coding	LTC4S	67.09	5.0351e-07	diagnosisADH	CTR	537	~diagnosis+(1|manifest)+sex+age+PMI+APOE+pc_mito	5.10677	313
ENSG00000109381	1.05785e-07	-0.628834	-0.126735	-1.13093	protein_coding	ELF2	39.88	5.05263e-07	diagnosisADH	CTR	1809	~diagnosis+(1|manifest)+sex+age+PMI+APOE+pc_mito	1.87194	991
ENSG00000112033	1.07655e-07	-0.905323	-0.503529	-1.30712	protein_coding	PPARD	49.53	5.13456e-07	diagnosisADH	CTR	3257	~diagnosis+(1|manifest)+sex+age+PMI+APOE+pc_mito	4.88023	336
ENSG00000171863	1.09169e-07	0.791164	1.23971	0.342619	protein_coding	RPS7	44.62	5.19926e-07	diagnosisADH	CTR	1393	~diagnosis+(1|manifest)+sex+age+PMI+APOE+pc_mito	1.5769	1162
ENSG00000112624	1.09416e-07	-0.811208	-0.361571	-1.26085	protein_coding	BICRAL	44.25	5.20357e-07	diagnosisADH	CTR	1274	~diagnosis+(1|manifest)+sex+age+PMI+APOE+pc_mito	1.03519	1637
ENSG00000066084	1.10416e-07	-1.93056	-1.35038	-2.51073	protein_coding	DIP2B	41.84	5.24357e-07	diagnosisADH	CTR	3054	~diagnosis+(1|manifest)+sex+age+PMI+APOE+pc_mito	2.19393	853
ENSG00000108100	1.11087e-07	-1.21101	-0.661241	-1.76078	protein_coding	CCNY	43.24	5.26261e-07	diagnosisADH	CTR	3071	~diagnosis+(1|manifest)+sex+age+PMI+APOE+pc_mito	1.65428	1118
ENSG00000244754	1.11135e-07	-0.787927	-0.20119	-1.37467	protein_coding	N4BP2L2	39.02	5.26261e-07	diagnosisADH	CTR	1256	~diagnosis+(1|manifest)+sex+age+PMI+APOE+pc_mito	2.59115	713
ENSG00000118922	1.11391e-07	-0.982958	-0.726934	-1.23898	protein_coding	KLF12	37.64	5.26569e-07	diagnosisADH	CTR	2894	~diagnosis+(1|manifest)+sex+age+PMI+APOE+pc_mito	1.36781	1305
ENSG00000171681	1.11518e-07	-1.50391	-0.969381	-2.03845	protein_coding	ATF7IP	36.1	5.26569e-07	diagnosisADH	CTR	3013	~diagnosis+(1|manifest)+sex+age+PMI+APOE+pc_mito	2.20453	848
ENSG00000116539	1.13796e-07	-1.13829	-0.582496	-1.69409	protein_coding	ASH1L	41.38	5.36561e-07	diagnosisADH	CTR	464	~diagnosis+(1|manifest)+sex+age+PMI+APOE+pc_mito	0.595682	2353
ENSG00000100239	1.15809e-07	-0.891861	-0.380106	-1.40362	protein_coding	PPP6R2	51.13	5.45276e-07	diagnosisADH	CTR	1649	~diagnosis+(1|manifest)+sex+age+PMI+APOE+pc_mito	2.04465	914
ENSG00000120733	1.16793e-07	-0.855344	-0.469655	-1.24103	protein_coding	KDM3B	43.14	5.49126e-07	diagnosisADH	CTR	256	~diagnosis+(1|manifest)+sex+age+PMI+APOE+pc_mito	0.409351	2890
ENSG00000166272	1.1762e-07	-0.876064	-0.539348	-1.21278	protein_coding	WBP1L	47.4	5.5223e-07	diagnosisADH	CTR	1128	~diagnosis+(1|manifest)+sex+age+PMI+APOE+pc_mito	0.578011	2405
ENSG00000124831	1.18946e-07	-0.886338	-0.403771	-1.36891	protein_coding	LRRFIP1	45.52	5.57662e-07	diagnosisADH	CTR	2145	~diagnosis+(1|manifest)+sex+age+PMI+APOE+pc_mito	1.4339	1262
ENSG00000048828	1.19439e-07	-0.470498	0.00323596	-0.944232	protein_coding	FAM120A	42.42	5.58026e-07	diagnosisADH	CTR	134	~diagnosis+(1|manifest)+sex+age+PMI+APOE+pc_mito	0.428882	2832
ENSG00000114450	1.19529e-07	-1.72351	-1.24629	-2.20073	protein_coding	GNB4	39.07	5.58026e-07	diagnosisADH	CTR	970	~diagnosis+(1|manifest)+sex+age+PMI+APOE+pc_mito	2.67051	690
ENSG00000165219	1.19287e-07	-0.699728	-0.290776	-1.10868	protein_coding	GAPVD1	42.11	5.58026e-07	diagnosisADH	CTR	691	~diagnosis+(1|manifest)+sex+age+PMI+APOE+pc_mito	0.536012	2527
ENSG00000115307	1.19933e-07	0.720458	1.13708	0.30384	protein_coding	AUP1	54.91	5.59126e-07	diagnosisADH	CTR	2726	~diagnosis+(1|manifest)+sex+age+PMI+APOE+pc_mito	1.17412	1465
ENSG00000035862	1.21509e-07	-0.586222	-0.142992	-1.02945	protein_coding	TIMP2	52.6	5.63299e-07	diagnosisADH	CTR	2582	~diagnosis+(1|manifest)+sex+age+PMI+APOE+pc_mito	0.407099	2897
ENSG00000103187	1.21213e-07	-0.815068	-0.432688	-1.19745	protein_coding	COTL1	50.24	5.63299e-07	diagnosisADH	CTR	2562	~diagnosis+(1|manifest)+sex+age+PMI+APOE+pc_mito	1.10087	1559
ENSG00000134698	1.21072e-07	-1.29166	-0.849972	-1.73335	protein_coding	AGO4	41.67	5.63299e-07	diagnosisADH	CTR	222	~diagnosis+(1|manifest)+sex+age+PMI+APOE+pc_mito	1.94776	962
ENSG00000136243	1.21421e-07	-0.421517	-0.105266	-0.737768	protein_coding	NUP42	40.51	5.63299e-07	diagnosisADH	CTR	3266	~diagnosis+(1|manifest)+sex+age+PMI+APOE+pc_mito	0.369241	2986
ENSG00000122566	1.21815e-07	0.0816913	0.651604	-0.488221	protein_coding	HNRNPA2B1	41.73	5.63926e-07	diagnosisADH	CTR	688	~diagnosis+(1|manifest)+sex+age+PMI+APOE+pc_mito	1.29363	1359
ENSG00000113269	1.22513e-07	-1.18375	-0.599755	-1.76774	protein_coding	RNF130	42.83	5.66366e-07	diagnosisADH	CTR	1633	~diagnosis+(1|manifest)+sex+age+PMI+APOE+pc_mito	2.07993	903
ENSG00000152492	1.22944e-07	-1.52517	-1.0656	-1.98473	protein_coding	CCDC50	36.59	5.67566e-07	diagnosisADH	CTR	2428	~diagnosis+(1|manifest)+sex+age+PMI+APOE+pc_mito	3.87571	478
ENSG00000179833	1.232e-07	-0.662597	-0.284312	-1.04088	protein_coding	SERTAD2	40.14	5.67954e-07	diagnosisADH	CTR	1696	~diagnosis+(1|manifest)+sex+age+PMI+APOE+pc_mito	0.729415	2088
ENSG00000144036	1.23401e-07	0.519274	1.08662	-0.0480747	protein_coding	EXOC6B	37.12	5.68092e-07	diagnosisADH	CTR	966	~diagnosis+(1|manifest)+sex+age+PMI+APOE+pc_mito	0.92943	1785
ENSG00000157107	1.23615e-07	-0.999304	-0.590786	-1.40782	protein_coding	FCHO2	37.02	5.68283e-07	diagnosisADH	CTR	2985	~diagnosis+(1|manifest)+sex+age+PMI+APOE+pc_mito	1.54239	1192
ENSG00000135205	1.24695e-07	-0.960279	-0.586057	-1.3345	protein_coding	CCDC146	39.17	5.72458e-07	diagnosisADH	CTR	445	~diagnosis+(1|manifest)+sex+age+PMI+APOE+pc_mito	1.8838	984
ENSG00000139970	1.25177e-07	0.979176	1.41558	0.542769	protein_coding	RTN1	39.18	5.73871e-07	diagnosisADH	CTR	3055	~diagnosis+(1|manifest)+sex+age+PMI+APOE+pc_mito	2.02875	924
ENSG00000100154	1.26729e-07	-1.32045	-0.784106	-1.85679	protein_coding	TTC28	39.91	5.80184e-07	diagnosisADH	CTR	3169	~diagnosis+(1|manifest)+sex+age+PMI+APOE+pc_mito	2.02449	927
ENSG00000109436	1.30202e-07	-1.7853	-1.38597	-2.18463	protein_coding	TBC1D9	41.17	5.94438e-07	diagnosisADH	CTR	344	~diagnosis+(1|manifest)+sex+age+PMI+APOE+pc_mito	2.11593	887
ENSG00000242574	1.30078e-07	-1.16295	-0.81873	-1.50717	protein_coding	HLA-DMB	45.12	5.94438e-07	diagnosisADH	CTR	3057	~diagnosis+(1|manifest)+sex+age+PMI+APOE+pc_mito	3.75401	490
ENSG00000136156	1.31065e-07	-2.41524	-1.8457	-2.98477	protein_coding	ITM2B	37.65	5.97557e-07	diagnosisADH	CTR	1743	~diagnosis+(1|manifest)+sex+age+PMI+APOE+pc_mito	4.64331	362
ENSG00000125772	1.32279e-07	-1.39172	-0.93833	-1.84511	protein_coding	GPCPD1	39.23	6.02263e-07	diagnosisADH	CTR	724	~diagnosis+(1|manifest)+sex+age+PMI+APOE+pc_mito	2.18518	857
ENSG00000143442	1.33245e-07	-0.676636	-0.216638	-1.13663	protein_coding	POGZ	41.8	6.05826e-07	diagnosisADH	CTR	2471	~diagnosis+(1|manifest)+sex+age+PMI+APOE+pc_mito	0.192131	3283
ENSG00000100836	1.34604e-07	-0.797196	-0.334249	-1.26014	protein_coding	PABPN1	50.48	6.11163e-07	diagnosisADH	CTR	1208	~diagnosis+(1|manifest)+sex+age+PMI+APOE+pc_mito	0.48818	2652
ENSG00000254087	1.3555e-07	-1.29998	-0.742053	-1.85792	protein_coding	LYN	43.2	6.14618e-07	diagnosisADH	CTR	342	~diagnosis+(1|manifest)+sex+age+PMI+APOE+pc_mito	2.0334	920
ENSG00000075151	1.3793e-07	-1.21706	-0.634014	-1.80011	protein_coding	EIF4G3	39.36	6.23031e-07	diagnosisADH	CTR	1435	~diagnosis+(1|manifest)+sex+age+PMI+APOE+pc_mito	2.22089	836
ENSG00000075292	1.3797e-07	-0.238805	0.339	-0.81661	protein_coding	ZNF638	38.16	6.23031e-07	diagnosisADH	CTR	1498	~diagnosis+(1|manifest)+sex+age+PMI+APOE+pc_mito	1.98201	945
ENSG00000142347	1.37627e-07	-0.417271	0.0890476	-0.923589	protein_coding	MYO1F	52.57	6.23031e-07	diagnosisADH	CTR	2475	~diagnosis+(1|manifest)+sex+age+PMI+APOE+pc_mito	1.22368	1429
ENSG00000135821	1.39488e-07	-0.718969	-0.235284	-1.20265	protein_coding	GLUL	47.77	6.29028e-07	diagnosisADH	CTR	2104	~diagnosis+(1|manifest)+sex+age+PMI+APOE+pc_mito	6.83691	206
ENSG00000088854	1.41516e-07	-0.9267	-0.404434	-1.44897	protein_coding	C20orf194	43.79	6.37048e-07	diagnosisADH	CTR	1071	~diagnosis+(1|manifest)+sex+age+PMI+APOE+pc_mito	2.46492	755
ENSG00000154146	1.41652e-07	-0.983871	-0.626634	-1.34111	protein_coding	NRGN	53.05	6.37048e-07	diagnosisADH	CTR	2565	~diagnosis+(1|manifest)+sex+age+PMI+APOE+pc_mito	10.1338	93
ENSG00000151883	1.43385e-07	-1.95751	-1.41751	-2.49751	protein_coding	PARP8	35.7	6.43154e-07	diagnosisADH	CTR	2005	~diagnosis+(1|manifest)+sex+age+PMI+APOE+pc_mito	1.34135	1320
ENSG00000230876	1.43398e-07	-0.114799	0.447927	-0.677525	lncRNA	LINC00486	43.34	6.43154e-07	diagnosisADH	CTR	566	~diagnosis+(1|manifest)+sex+age+PMI+APOE+pc_mito	4.80447	344
ENSG00000063177	1.44041e-07	0.405936	0.950845	-0.138973	protein_coding	RPL18	55.98	6.44291e-07	diagnosisADH	CTR	618	~diagnosis+(1|manifest)+sex+age+PMI+APOE+pc_mito	1.63036	1128
ENSG00000077549	1.43854e-07	-0.911506	-0.349802	-1.47321	protein_coding	CAPZB	49.21	6.44291e-07	diagnosisADH	CTR	1426	~diagnosis+(1|manifest)+sex+age+PMI+APOE+pc_mito	1.92738	971
ENSG00000111596	1.44445e-07	-0.516128	0.0252017	-1.05746	protein_coding	CNOT2	35.15	6.45226e-07	diagnosisADH	CTR	1473	~diagnosis+(1|manifest)+sex+age+PMI+APOE+pc_mito	1.13407	1511
ENSG00000062650	1.45218e-07	-1.01851	-0.606448	-1.43057	protein_coding	WAPL	39.86	6.47805e-07	diagnosisADH	CTR	31	~diagnosis+(1|manifest)+sex+age+PMI+APOE+pc_mito	0.676893	2188
ENSG00000153046	1.46566e-07	-1.63265	-1.14653	-2.11877	protein_coding	CDYL	42.04	6.52939e-07	diagnosisADH	CTR	1611	~diagnosis+(1|manifest)+sex+age+PMI+APOE+pc_mito	1.44313	1254
ENSG00000048649	1.4833e-07	-0.565705	-0.104689	-1.02672	protein_coding	RSF1	39.04	6.58935e-07	diagnosisADH	CTR	1464	~diagnosis+(1|manifest)+sex+age+PMI+APOE+pc_mito	0.484572	2662
ENSG00000122482	1.48282e-07	-0.809163	-0.264446	-1.35388	protein_coding	ZNF644	36.39	6.58935e-07	diagnosisADH	CTR	1253	~diagnosis+(1|manifest)+sex+age+PMI+APOE+pc_mito	1.081	1579
ENSG00000139218	1.48509e-07	-1.06994	-0.544493	-1.5954	protein_coding	SCAF11	36.52	6.58935e-07	diagnosisADH	CTR	1533	~diagnosis+(1|manifest)+sex+age+PMI+APOE+pc_mito	0.593251	2361
ENSG00000118200	1.49112e-07	-0.819693	-0.366784	-1.2726	protein_coding	CAMSAP2	37.69	6.60725e-07	diagnosisADH	CTR	3046	~diagnosis+(1|manifest)+sex+age+PMI+APOE+pc_mito	0.286062	3169
ENSG00000173193	1.49344e-07	-0.687714	-0.246452	-1.12898	protein_coding	PARP14	40.87	6.60866e-07	diagnosisADH	CTR	1083	~diagnosis+(1|manifest)+sex+age+PMI+APOE+pc_mito	2.51275	737
ENSG00000101972	1.51121e-07	-1.4081	-0.931022	-1.88518	protein_coding	STAG2	39.19	6.67836e-07	diagnosisADH	CTR	317	~diagnosis+(1|manifest)+sex+age+PMI+APOE+pc_mito	0.986351	1701
ENSG00000099308	1.52469e-07	-0.824512	-0.406466	-1.24256	protein_coding	MAST3	54.87	6.72896e-07	diagnosisADH	CTR	2253	~diagnosis+(1|manifest)+sex+age+PMI+APOE+pc_mito	0.984786	1702
ENSG00000100596	1.53232e-07	-2.32962	-1.76637	-2.89287	protein_coding	SPTLC2	41.35	6.7519e-07	diagnosisADH	CTR	2396	~diagnosis+(1|manifest)+sex+age+PMI+APOE+pc_mito	7.11616	190
ENSG00000150625	1.5348e-07	-1.1388	-0.800217	-1.47738	protein_coding	GPM6A	35.77	6.7519e-07	diagnosisADH	CTR	268	~diagnosis+(1|manifest)+sex+age+PMI+APOE+pc_mito	3.68871	504
ENSG00000158813	1.53601e-07	-0.912564	-0.476122	-1.34901	protein_coding	EDA	38.75	6.7519e-07	diagnosisADH	CTR	1326	~diagnosis+(1|manifest)+sex+age+PMI+APOE+pc_mito	1.02654	1648
ENSG00000164329	1.53814e-07	-0.922115	-0.362099	-1.48213	protein_coding	TENT2	36.28	6.75232e-07	diagnosisADH	CTR	70	~diagnosis+(1|manifest)+sex+age+PMI+APOE+pc_mito	0.788727	1976
ENSG00000106034	1.5643e-07	-1.67204	-1.09899	-2.2451	protein_coding	CPED1	36.6	6.849e-07	diagnosisADH	CTR	2902	~diagnosis+(1|manifest)+sex+age+PMI+APOE+pc_mito	14.633	35
ENSG00000139687	1.56422e-07	-0.570703	-0.000872832	-1.14053	protein_coding	RB1	38.5	6.849e-07	diagnosisADH	CTR	1384	~diagnosis+(1|manifest)+sex+age+PMI+APOE+pc_mito	2.32254	806
ENSG00000108599	1.5703e-07	-1.21707	-0.761988	-1.67214	protein_coding	AKAP10	41.26	6.85131e-07	diagnosisADH	CTR	367	~diagnosis+(1|manifest)+sex+age+PMI+APOE+pc_mito	1.143	1501
ENSG00000119900	1.57104e-07	-1.84674	-1.34464	-2.34885	protein_coding	OGFRL1	36.15	6.85131e-07	diagnosisADH	CTR	2855	~diagnosis+(1|manifest)+sex+age+PMI+APOE+pc_mito	2.8357	654
ENSG00000197746	1.57053e-07	0.679093	1.25667	0.101512	protein_coding	PSAP	47.68	6.85131e-07	diagnosisADH	CTR	2566	~diagnosis+(1|manifest)+sex+age+PMI+APOE+pc_mito	3.44271	549
ENSG00000145439	1.58254e-07	-0.842879	-0.415337	-1.27042	protein_coding	CBR4	38.87	6.88331e-07	diagnosisADH	CTR	2084	~diagnosis+(1|manifest)+sex+age+PMI+APOE+pc_mito	1.13242	1512
ENSG00000171365	1.58094e-07	-0.912538	-0.579393	-1.24568	protein_coding	CLCN5	39.57	6.88331e-07	diagnosisADH	CTR	1371	~diagnosis+(1|manifest)+sex+age+PMI+APOE+pc_mito	0.991629	1693
ENSG00000133226	1.58644e-07	-0.2743	0.173852	-0.722452	protein_coding	SRRM1	41.76	6.89123e-07	diagnosisADH	CTR	3206	~diagnosis+(1|manifest)+sex+age+PMI+APOE+pc_mito	0.800957	1964
ENSG00000185477	1.60803e-07	-1.57762	-1.10713	-2.04812	protein_coding	GPRIN3	38.96	6.97587e-07	diagnosisADH	CTR	1400	~diagnosis+(1|manifest)+sex+age+PMI+APOE+pc_mito	2.36564	789
ENSG00000168702	1.62834e-07	0.405147	0.937284	-0.12699	protein_coding	LRP1B	34.82	7.04549e-07	diagnosisADH	CTR	1342	~diagnosis+(1|manifest)+sex+age+PMI+APOE+pc_mito	5.84256	255
ENSG00000176771	1.62762e-07	-0.225897	0.375031	-0.826826	protein_coding	NCKAP5	39.3	7.04549e-07	diagnosisADH	CTR	657	~diagnosis+(1|manifest)+sex+age+PMI+APOE+pc_mito	2.20564	847
ENSG00000177885	1.6401e-07	-0.586323	-0.0497874	-1.12286	protein_coding	GRB2	44.22	7.08711e-07	diagnosisADH	CTR	930	~diagnosis+(1|manifest)+sex+age+PMI+APOE+pc_mito	4.06647	446
ENSG00000146247	1.67035e-07	-0.874282	-0.313585	-1.43498	protein_coding	PHIP	34.28	7.2084e-07	diagnosisADH	CTR	3075	~diagnosis+(1|manifest)+sex+age+PMI+APOE+pc_mito	0.861307	1871
ENSG00000120910	1.68447e-07	-0.676508	-0.325445	-1.02757	protein_coding	PPP3CC	39.2	7.2599e-07	diagnosisADH	CTR	13	~diagnosis+(1|manifest)+sex+age+PMI+APOE+pc_mito	0.415788	2872
ENSG00000062194	1.69344e-07	-0.392023	0.12013	-0.904176	protein_coding	GPBP1	40.02	7.28294e-07	diagnosisADH	CTR	2538	~diagnosis+(1|manifest)+sex+age+PMI+APOE+pc_mito	2.28134	818
ENSG00000261064	1.69422e-07	-1.12071	-0.772627	-1.4688	lncRNA	LINC02256	39.03	7.28294e-07	diagnosisADH	CTR	2825	~diagnosis+(1|manifest)+sex+age+PMI+APOE+pc_mito	0.837956	1906
ENSG00000185008	1.71986e-07	-0.943886	-0.591608	-1.29616	protein_coding	ROBO2	35.65	7.38357e-07	diagnosisADH	CTR	2838	~diagnosis+(1|manifest)+sex+age+PMI+APOE+pc_mito	4.44928	384
ENSG00000163468	1.75076e-07	0.296816	0.601204	-0.00757122	protein_coding	CCT3	45.93	7.50649e-07	diagnosisADH	CTR	272	~diagnosis+(1|manifest)+sex+age+PMI+APOE+pc_mito	2.85379	652
ENSG00000074603	1.75981e-07	-0.503279	-0.156842	-0.849715	protein_coding	DPP8	40.97	7.53552e-07	diagnosisADH	CTR	8	~diagnosis+(1|manifest)+sex+age+PMI+APOE+pc_mito	0.496423	2626
ENSG00000157388	1.76939e-07	-1.49674	-1.07912	-1.91437	protein_coding	CACNA1D	43.72	7.56679e-07	diagnosisADH	CTR	2468	~diagnosis+(1|manifest)+sex+age+PMI+APOE+pc_mito	2.58081	717
ENSG00000185624	1.78088e-07	0.533944	0.895416	0.172471	protein_coding	P4HB	55.74	7.6061e-07	diagnosisADH	CTR	2273	~diagnosis+(1|manifest)+sex+age+PMI+APOE+pc_mito	1.8644	997
ENSG00000185989	1.79561e-07	-0.613231	-0.253552	-0.972911	protein_coding	RASA3	56.73	7.64926e-07	diagnosisADH	CTR	1554	~diagnosis+(1|manifest)+sex+age+PMI+APOE+pc_mito	1.37115	1303
ENSG00000189180	1.7941e-07	-0.936824	-0.560104	-1.31354	protein_coding	ZNF33A	39.26	7.64926e-07	diagnosisADH	CTR	35	~diagnosis+(1|manifest)+sex+age+PMI+APOE+pc_mito	0.597342	2347
ENSG00000285367	1.8115e-07	-1.12116	-0.683392	-1.55893	lncRNA	AC087564.1	42.94	7.70701e-07	diagnosisADH	CTR	2938	~diagnosis+(1|manifest)+sex+age+PMI+APOE+pc_mito	2.03449	919
ENSG00000018280	1.83007e-07	-0.609867	-0.0637479	-1.15599	protein_coding	SLC11A1	55.34	7.77152e-07	diagnosisADH	CTR	1267	~diagnosis+(1|manifest)+sex+age+PMI+APOE+pc_mito	11.9676	55
ENSG00000110911	1.83135e-07	-0.576706	-0.0906313	-1.06278	protein_coding	SLC11A2	43.54	7.77152e-07	diagnosisADH	CTR	2673	~diagnosis+(1|manifest)+sex+age+PMI+APOE+pc_mito	1.37752	1300
ENSG00000085224	1.8394e-07	-1.02503	-0.474533	-1.57552	protein_coding	ATRX	37.72	7.79566e-07	diagnosisADH	CTR	2189	~diagnosis+(1|manifest)+sex+age+PMI+APOE+pc_mito	0.802907	1962
ENSG00000067141	1.85115e-07	0.474575	0.857571	0.0915798	protein_coding	NEO1	38.73	7.83544e-07	diagnosisADH	CTR	2070	~diagnosis+(1|manifest)+sex+age+PMI+APOE+pc_mito	1.97105	953
ENSG00000137478	1.87553e-07	-1.11896	-0.544235	-1.69369	protein_coding	FCHSD2	38.88	7.9285e-07	diagnosisADH	CTR	1482	~diagnosis+(1|manifest)+sex+age+PMI+APOE+pc_mito	2.92086	637
ENSG00000090530	1.90576e-07	-1.44534	-1.0611	-1.82959	protein_coding	P3H2	38.18	8.04601e-07	diagnosisADH	CTR	1947	~diagnosis+(1|manifest)+sex+age+PMI+APOE+pc_mito	1.47992	1232
ENSG00000181090	1.91808e-07	-1.08535	-0.616042	-1.55465	protein_coding	EHMT1	49.24	8.0877e-07	diagnosisADH	CTR	831	~diagnosis+(1|manifest)+sex+age+PMI+APOE+pc_mito	0.427745	2834
ENSG00000137393	1.92382e-07	-0.821401	-0.409977	-1.23282	protein_coding	RNF144B	39.19	8.0913e-07	diagnosisADH	CTR	2682	~diagnosis+(1|manifest)+sex+age+PMI+APOE+pc_mito	5.45176	278
ENSG00000228696	1.92372e-07	0.761623	1.16656	0.356684	protein_coding	ARL17B	43.65	8.0913e-07	diagnosisADH	CTR	1033	~diagnosis+(1|manifest)+sex+age+PMI+APOE+pc_mito	6.65894	216
ENSG00000129003	1.92741e-07	-1.00966	-0.427439	-1.59189	protein_coding	VPS13C	34.88	8.09608e-07	diagnosisADH	CTR	105	~diagnosis+(1|manifest)+sex+age+PMI+APOE+pc_mito	0.71403	2118
ENSG00000196312	1.938e-07	-0.46968	-0.0454644	-0.893895	protein_coding	MFSD14C	43.99	8.13027e-07	diagnosisADH	CTR	1923	~diagnosis+(1|manifest)+sex+age+PMI+APOE+pc_mito	0.859572	1874
ENSG00000134996	1.94902e-07	-0.764676	-0.351498	-1.17785	protein_coding	OSTF1	40.26	8.16613e-07	diagnosisADH	CTR	159	~diagnosis+(1|manifest)+sex+age+PMI+APOE+pc_mito	0.537813	2519
ENSG00000078687	1.96539e-07	0.720534	1.12091	0.320157	protein_coding	TNRC6C	42.22	8.22434e-07	diagnosisADH	CTR	172	~diagnosis+(1|manifest)+sex+age+PMI+APOE+pc_mito	1.78287	1040
ENSG00000183117	1.99747e-07	-1.78989	-1.36298	-2.21681	protein_coding	CSMD1	38.47	8.34802e-07	diagnosisADH	CTR	3212	~diagnosis+(1|manifest)+sex+age+PMI+APOE+pc_mito	5.4548	277
ENSG00000135837	2.00213e-07	-1.06695	-0.513903	-1.61999	protein_coding	CEP350	36.46	8.35694e-07	diagnosisADH	CTR	3098	~diagnosis+(1|manifest)+sex+age+PMI+APOE+pc_mito	0.954021	1752
ENSG00000138468	2.00844e-07	-0.486681	-0.0322999	-0.941062	protein_coding	SENP7	37.56	8.3727e-07	diagnosisADH	CTR	3092	~diagnosis+(1|manifest)+sex+age+PMI+APOE+pc_mito	1.08785	1574
ENSG00000105329	2.02465e-07	-0.788437	-0.359992	-1.21688	protein_coding	TGFB1	53.14	8.42586e-07	diagnosisADH	CTR	1584	~diagnosis+(1|manifest)+sex+age+PMI+APOE+pc_mito	1.13458	1510
ENSG00000109861	2.02628e-07	-0.529475	-0.089872	-0.969078	protein_coding	CTSC	38.58	8.42586e-07	diagnosisADH	CTR	2959	~diagnosis+(1|manifest)+sex+age+PMI+APOE+pc_mito	0.941137	1773
ENSG00000095794	2.03095e-07	-0.658261	-0.359696	-0.956827	protein_coding	CREM	39.22	8.4347e-07	diagnosisADH	CTR	2355	~diagnosis+(1|manifest)+sex+age+PMI+APOE+pc_mito	1.26487	1382
ENSG00000121879	2.03556e-07	-0.920795	-0.475966	-1.36562	protein_coding	PIK3CA	35.78	8.44323e-07	diagnosisADH	CTR	1594	~diagnosis+(1|manifest)+sex+age+PMI+APOE+pc_mito	1.47286	1238
ENSG00000118689	2.06144e-07	-2.29453	-1.75939	-2.82967	protein_coding	FOXO3	41.71	8.53438e-07	diagnosisADH	CTR	2887	~diagnosis+(1|manifest)+sex+age+PMI+APOE+pc_mito	4.39877	391
ENSG00000134243	2.06269e-07	-0.426627	0.118063	-0.971316	protein_coding	SORT1	42.26	8.53438e-07	diagnosisADH	CTR	2639	~diagnosis+(1|manifest)+sex+age+PMI+APOE+pc_mito	1.59954	1145
ENSG00000089916	2.07212e-07	-1.06325	-0.583844	-1.54266	protein_coding	GPATCH2L	39.76	8.56271e-07	diagnosisADH	CTR	2173	~diagnosis+(1|manifest)+sex+age+PMI+APOE+pc_mito	0.493476	2635
ENSG00000089280	2.09795e-07	-0.634644	-0.115149	-1.15414	protein_coding	FUS	46.87	8.65861e-07	diagnosisADH	CTR	1074	~diagnosis+(1|manifest)+sex+age+PMI+APOE+pc_mito	1.71618	1081
ENSG00000082805	2.1033e-07	-1.03971	-0.501117	-1.5783	protein_coding	ERC1	39.35	8.66206e-07	diagnosisADH	CTR	143	~diagnosis+(1|manifest)+sex+age+PMI+APOE+pc_mito	0.775115	1994
ENSG00000123983	2.10402e-07	-0.601998	-0.207837	-0.996159	protein_coding	ACSL3	39.46	8.66206e-07	diagnosisADH	CTR	2790	~diagnosis+(1|manifest)+sex+age+PMI+APOE+pc_mito	0.889768	1840
ENSG00000083168	2.10678e-07	-0.720854	-0.20682	-1.23489	protein_coding	KAT6A	38.89	8.66265e-07	diagnosisADH	CTR	2793	~diagnosis+(1|manifest)+sex+age+PMI+APOE+pc_mito	0.273034	3198
ENSG00000101347	2.11168e-07	-1.10865	-0.658812	-1.55848	protein_coding	SAMHD1	43.79	8.67203e-07	diagnosisADH	CTR	1639	~diagnosis+(1|manifest)+sex+age+PMI+APOE+pc_mito	1.06998	1596
ENSG00000106976	2.12147e-07	-1.09518	-0.714935	-1.47542	protein_coding	DNM1	54.26	8.70146e-07	diagnosisADH	CTR	2569	~diagnosis+(1|manifest)+sex+age+PMI+APOE+pc_mito	1.99381	940
ENSG00000186088	2.13065e-07	-1.14734	-0.696956	-1.59773	protein_coding	GSAP	40.16	8.72827e-07	diagnosisADH	CTR	1051	~diagnosis+(1|manifest)+sex+age+PMI+APOE+pc_mito	1.97279	951
ENSG00000017260	2.17811e-07	-2.23321	-1.67651	-2.7899	protein_coding	ATP2C1	37.56	8.8837e-07	diagnosisADH	CTR	1983	~diagnosis+(1|manifest)+sex+age+PMI+APOE+pc_mito	16.9833	25
ENSG00000078369	2.17932e-07	-0.812901	-0.310285	-1.31552	protein_coding	GNB1	46.7	8.8837e-07	diagnosisADH	CTR	2961	~diagnosis+(1|manifest)+sex+age+PMI+APOE+pc_mito	0.991037	1696
ENSG00000107968	2.17573e-07	-1.45346	-1.11156	-1.79537	protein_coding	MAP3K8	42.62	8.8837e-07	diagnosisADH	CTR	717	~diagnosis+(1|manifest)+sex+age+PMI+APOE+pc_mito	3.87471	479
ENSG00000203709	2.1719e-07	-0.857254	-0.426031	-1.28848	lncRNA	MIR29B2CHG	47.66	8.8837e-07	diagnosisADH	CTR	1240	~diagnosis+(1|manifest)+sex+age+PMI+APOE+pc_mito	1.54968	1185
ENSG00000117616	2.18236e-07	-1.9968	-1.49934	-2.49426	protein_coding	RSRP1	46.4	8.88514e-07	diagnosisADH	CTR	2918	~diagnosis+(1|manifest)+sex+age+PMI+APOE+pc_mito	4.04005	452
ENSG00000156052	2.19548e-07	-1.75082	-1.2247	-2.27693	protein_coding	GNAQ	39.18	8.92758e-07	diagnosisADH	CTR	862	~diagnosis+(1|manifest)+sex+age+PMI+APOE+pc_mito	3.16053	592
ENSG00000077254	2.22748e-07	-0.816197	-0.374661	-1.25773	protein_coding	USP33	38.35	9.03847e-07	diagnosisADH	CTR	1655	~diagnosis+(1|manifest)+sex+age+PMI+APOE+pc_mito	0.573942	2423
ENSG00000135766	2.22821e-07	-0.420277	-0.0379993	-0.802555	protein_coding	EGLN1	39.6	9.03847e-07	diagnosisADH	CTR	3264	~diagnosis+(1|manifest)+sex+age+PMI+APOE+pc_mito	1.84767	1004
ENSG00000076685	2.23522e-07	-1.08533	-0.592938	-1.57772	protein_coding	NT5C2	40.09	9.05579e-07	diagnosisADH	CTR	1581	~diagnosis+(1|manifest)+sex+age+PMI+APOE+pc_mito	0.51978	2574
ENSG00000103657	2.25447e-07	-0.850365	-0.321837	-1.37889	protein_coding	HERC1	38.81	9.12262e-07	diagnosisADH	CTR	2083	~diagnosis+(1|manifest)+sex+age+PMI+APOE+pc_mito	0.505637	2601
ENSG00000109756	2.25743e-07	-0.532739	0.0246337	-1.09011	protein_coding	RAPGEF2	36.75	9.12345e-07	diagnosisADH	CTR	1921	~diagnosis+(1|manifest)+sex+age+PMI+APOE+pc_mito	1.49189	1222
ENSG00000168066	2.27552e-07	-0.743634	-0.27689	-1.21038	protein_coding	SF1	49.33	9.18531e-07	diagnosisADH	CTR	690	~diagnosis+(1|manifest)+sex+age+PMI+APOE+pc_mito	0.924497	1794
ENSG00000257261	2.28042e-07	-1.63191	-1.27667	-1.98716	lncRNA	AC008014.1	38.47	9.19388e-07	diagnosisADH	CTR	507	~diagnosis+(1|manifest)+sex+age+PMI+APOE+pc_mito	3.70229	499
ENSG00000071242	2.28655e-07	-1.89601	-1.39445	-2.39757	protein_coding	RPS6KA2	46.48	9.19622e-07	diagnosisADH	CTR	3294	~diagnosis+(1|manifest)+sex+age+PMI+APOE+pc_mito	8.46452	137
ENSG00000141027	2.28644e-07	-0.294768	0.206641	-0.796178	protein_coding	NCOR1	39.72	9.19622e-07	diagnosisADH	CTR	2250	~diagnosis+(1|manifest)+sex+age+PMI+APOE+pc_mito	0.465289	2733
ENSG00000071246	2.29797e-07	-0.599846	-0.111717	-1.08798	protein_coding	VASH1	55.57	9.20856e-07	diagnosisADH	CTR	2944	~diagnosis+(1|manifest)+sex+age+PMI+APOE+pc_mito	5.25548	297
ENSG00000166233	2.29409e-07	-1.27263	-0.785162	-1.76009	protein_coding	ARIH1	38.72	9.20856e-07	diagnosisADH	CTR	2606	~diagnosis+(1|manifest)+sex+age+PMI+APOE+pc_mito	0.426259	2839
ENSG00000198909	2.29778e-07	-1.09366	-0.673918	-1.5134	protein_coding	MAP3K3	45.21	9.20856e-07	diagnosisADH	CTR	486	~diagnosis+(1|manifest)+sex+age+PMI+APOE+pc_mito	0.644388	2260
ENSG00000166024	2.30114e-07	-1.128	-0.691299	-1.56471	protein_coding	R3HCC1L	37.83	9.21011e-07	diagnosisADH	CTR	1355	~diagnosis+(1|manifest)+sex+age+PMI+APOE+pc_mito	1.02236	1653
ENSG00000065243	2.30658e-07	-1.89913	-1.34607	-2.45219	protein_coding	PKN2	36.25	9.22076e-07	diagnosisADH	CTR	2160	~diagnosis+(1|manifest)+sex+age+PMI+APOE+pc_mito	1.97909	948
ENSG00000077232	2.33529e-07	-0.585629	-0.223617	-0.947641	protein_coding	DNAJC10	36.39	9.30674e-07	diagnosisADH	CTR	3258	~diagnosis+(1|manifest)+sex+age+PMI+APOE+pc_mito	0.708705	2129
ENSG00000101040	2.33653e-07	-1.02348	-0.612416	-1.43454	protein_coding	ZMYND8	46.13	9.30674e-07	diagnosisADH	CTR	1330	~diagnosis+(1|manifest)+sex+age+PMI+APOE+pc_mito	0.476133	2688
ENSG00000151779	2.33126e-07	-0.394118	0.0770535	-0.86529	protein_coding	NBAS	38.12	9.30674e-07	diagnosisADH	CTR	1072	~diagnosis+(1|manifest)+sex+age+PMI+APOE+pc_mito	0.479794	2679
ENSG00000167615	2.34269e-07	-1.03584	-0.517114	-1.55456	protein_coding	LENG8	58.96	9.32007e-07	diagnosisADH	CTR	1728	~diagnosis+(1|manifest)+sex+age+PMI+APOE+pc_mito	1.17824	1461
ENSG00000135749	2.38223e-07	-2.18913	-1.65233	-2.72592	protein_coding	PCNX2	40.87	9.466e-07	diagnosisADH	CTR	3281	~diagnosis+(1|manifest)+sex+age+PMI+APOE+pc_mito	3.07143	607
ENSG00000170542	2.40028e-07	-1.20371	-0.73849	-1.66892	protein_coding	SERPINB9	43.78	9.52629e-07	diagnosisADH	CTR	677	~diagnosis+(1|manifest)+sex+age+PMI+APOE+pc_mito	2.70271	683
ENSG00000047648	2.40895e-07	-2.27749	-1.72732	-2.82765	protein_coding	ARHGAP6	39.23	9.54925e-07	diagnosisADH	CTR	1087	~diagnosis+(1|manifest)+sex+age+PMI+APOE+pc_mito	3.03242	614
ENSG00000115484	2.42661e-07	0.459886	0.779478	0.140294	protein_coding	CCT4	40.97	9.60775e-07	diagnosisADH	CTR	1110	~diagnosis+(1|manifest)+sex+age+PMI+APOE+pc_mito	2.5106	739
ENSG00000196126	2.44345e-07	0.0998201	0.574344	-0.374704	protein_coding	HLA-DRB1	44.36	9.66285e-07	diagnosisADH	CTR	936	~diagnosis+(1|manifest)+sex+age+PMI+APOE+pc_mito	11.6229	61
ENSG00000023318	2.4551e-07	-0.223468	0.223685	-0.67062	protein_coding	ERP44	37.85	9.69734e-07	diagnosisADH	CTR	3244	~diagnosis+(1|manifest)+sex+age+PMI+APOE+pc_mito	0.274086	3195
ENSG00000145725	2.50556e-07	-0.673879	-0.283376	-1.06438	protein_coding	PPIP5K2	34.29	9.88487e-07	diagnosisADH	CTR	2731	~diagnosis+(1|manifest)+sex+age+PMI+APOE+pc_mito	0.776098	1992
ENSG00000079277	2.529e-07	-1.80093	-1.3129	-2.28896	protein_coding	MKNK1	48.24	9.96545e-07	diagnosisADH	CTR	1230	~diagnosis+(1|manifest)+sex+age+PMI+APOE+pc_mito	4.38032	393
ENSG00000132549	2.53405e-07	-1.38374	-0.813243	-1.95424	protein_coding	VPS13B	36.65	9.97347e-07	diagnosisADH	CTR	795	~diagnosis+(1|manifest)+sex+age+PMI+APOE+pc_mito	0.726197	2097
ENSG00000015171	2.58901e-07	-1.27275	-0.831355	-1.71414	protein_coding	ZMYND11	37.8	1.01377e-06	diagnosisADH	CTR	364	~diagnosis+(1|manifest)+sex+age+PMI+APOE+pc_mito	0.528539	2550
ENSG00000047346	2.5911e-07	-0.697546	-0.316855	-1.07824	protein_coding	FAM214A	37.21	1.01377e-06	diagnosisADH	CTR	3014	~diagnosis+(1|manifest)+sex+age+PMI+APOE+pc_mito	2.52319	734
ENSG00000143924	2.58267e-07	-1.69345	-1.19616	-2.19074	protein_coding	EML4	38.02	1.01377e-06	diagnosisADH	CTR	2283	~diagnosis+(1|manifest)+sex+age+PMI+APOE+pc_mito	4.77075	348
ENSG00000163219	2.5816e-07	-1.31744	-0.832511	-1.80237	protein_coding	ARHGAP25	41.83	1.01377e-06	diagnosisADH	CTR	2301	~diagnosis+(1|manifest)+sex+age+PMI+APOE+pc_mito	3.09355	602
ENSG00000171723	2.58564e-07	0.768342	1.32007	0.216614	protein_coding	GPHN	36.43	1.01377e-06	diagnosisADH	CTR	1131	~diagnosis+(1|manifest)+sex+age+PMI+APOE+pc_mito	1.71744	1079
ENSG00000078328	2.5985e-07	-1.6056	-1.17361	-2.03759	protein_coding	RBFOX1	42.38	1.01547e-06	diagnosisADH	CTR	740	~diagnosis+(1|manifest)+sex+age+PMI+APOE+pc_mito	4.00329	457
ENSG00000117625	2.6346e-07	-0.601132	-0.202694	-0.999569	protein_coding	RCOR3	37.38	1.02836e-06	diagnosisADH	CTR	2042	~diagnosis+(1|manifest)+sex+age+PMI+APOE+pc_mito	0.54139	2505
ENSG00000136381	2.65385e-07	-0.698065	-0.304788	-1.09134	protein_coding	IREB2	39.42	1.03466e-06	diagnosisADH	CTR	2264	~diagnosis+(1|manifest)+sex+age+PMI+APOE+pc_mito	0.395885	2926
ENSG00000106723	2.67133e-07	-0.931892	-0.48156	-1.38222	protein_coding	SPIN1	41.25	1.04025e-06	diagnosisADH	CTR	1111	~diagnosis+(1|manifest)+sex+age+PMI+APOE+pc_mito	0.947012	1764
ENSG00000149256	2.67525e-07	-1.28022	-0.825859	-1.73458	protein_coding	TENM4	44.45	1.04055e-06	diagnosisADH	CTR	3131	~diagnosis+(1|manifest)+sex+age+PMI+APOE+pc_mito	1.10277	1556
ENSG00000090905	2.67887e-07	-0.824962	-0.294373	-1.35555	protein_coding	TNRC6A	42.59	1.04074e-06	diagnosisADH	CTR	2889	~diagnosis+(1|manifest)+sex+age+PMI+APOE+pc_mito	0.542855	2499
ENSG00000121964	2.68731e-07	0.464552	1.01113	-0.0820286	protein_coding	GTDC1	36.87	1.04279e-06	diagnosisADH	CTR	9	~diagnosis+(1|manifest)+sex+age+PMI+APOE+pc_mito	1.28412	1366
ENSG00000188906	2.69914e-07	-1.89539	-1.43655	-2.35422	protein_coding	LRRK2	35.24	1.04615e-06	diagnosisADH	CTR	2723	~diagnosis+(1|manifest)+sex+age+PMI+APOE+pc_mito	3.95936	463
ENSG00000145241	2.72599e-07	-0.444224	-0.0966806	-0.791767	protein_coding	CENPC	36.82	1.05533e-06	diagnosisADH	CTR	3228	~diagnosis+(1|manifest)+sex+age+PMI+APOE+pc_mito	0.93137	1783
ENSG00000102910	2.74456e-07	-0.966856	-0.499198	-1.43451	protein_coding	LONP2	39.56	1.06127e-06	diagnosisADH	CTR	2449	~diagnosis+(1|manifest)+sex+age+PMI+APOE+pc_mito	0.702856	2139
ENSG00000147459	2.74862e-07	0.629668	1.19467	0.0646698	protein_coding	DOCK5	42.37	1.0616e-06	diagnosisADH	CTR	3133	~diagnosis+(1|manifest)+sex+age+PMI+APOE+pc_mito	5.25641	296
ENSG00000065883	2.75532e-07	-0.890776	-0.35765	-1.4239	protein_coding	CDK13	38.73	1.06295e-06	diagnosisADH	CTR	2920	~diagnosis+(1|manifest)+sex+age+PMI+APOE+pc_mito	0.537689	2520
ENSG00000198625	2.75868e-07	0.582438	1.13341	0.0314632	protein_coding	MDM4	42.52	1.06301e-06	diagnosisADH	CTR	645	~diagnosis+(1|manifest)+sex+age+PMI+APOE+pc_mito	0.946842	1765
ENSG00000136560	2.8114e-07	-0.93252	-0.449779	-1.41526	protein_coding	TANK	35.76	1.08206e-06	diagnosisADH	CTR	531	~diagnosis+(1|manifest)+sex+age+PMI+APOE+pc_mito	1.05855	1613
ENSG00000115183	2.81983e-07	-1.48228	-1.01464	-1.94991	protein_coding	TANC1	43.43	1.08405e-06	diagnosisADH	CTR	1295	~diagnosis+(1|manifest)+sex+age+PMI+APOE+pc_mito	3.04126	611
ENSG00000107854	2.86252e-07	-0.513704	-0.0542134	-0.973196	protein_coding	TNKS2	37.54	1.09803e-06	diagnosisADH	CTR	2467	~diagnosis+(1|manifest)+sex+age+PMI+APOE+pc_mito	0.296565	3147
ENSG00000197157	2.86283e-07	0.327309	0.891818	-0.2372	protein_coding	SND1	42.44	1.09803e-06	diagnosisADH	CTR	233	~diagnosis+(1|manifest)+sex+age+PMI+APOE+pc_mito	3.60334	525
ENSG00000178177	2.88684e-07	0.181651	0.719777	-0.356476	protein_coding	LCORL	36.02	1.10596e-06	diagnosisADH	CTR	2543	~diagnosis+(1|manifest)+sex+age+PMI+APOE+pc_mito	1.1276	1520
ENSG00000133706	2.90922e-07	0.864537	1.29143	0.43764	protein_coding	LARS	38.69	1.11204e-06	diagnosisADH	CTR	857	~diagnosis+(1|manifest)+sex+age+PMI+APOE+pc_mito	1.69597	1090
ENSG00000157514	2.90945e-07	-1.74608	-1.3794	-2.11276	protein_coding	TSC22D3	48.75	1.11204e-06	diagnosisADH	CTR	1980	~diagnosis+(1|manifest)+sex+age+PMI+APOE+pc_mito	4.72483	353
ENSG00000137818	2.93551e-07	0.80578	1.36242	0.249142	protein_coding	RPLP1	47.29	1.12071e-06	diagnosisADH	CTR	2668	~diagnosis+(1|manifest)+sex+age+PMI+APOE+pc_mito	3.55808	534
ENSG00000064726	2.93927e-07	-0.638204	-0.281309	-0.995099	protein_coding	BTBD1	39.45	1.12085e-06	diagnosisADH	CTR	3231	~diagnosis+(1|manifest)+sex+age+PMI+APOE+pc_mito	0.586529	2373
ENSG00000170348	2.94371e-07	0.597771	1.02491	0.170635	protein_coding	TMED10	42.19	1.12125e-06	diagnosisADH	CTR	1758	~diagnosis+(1|manifest)+sex+age+PMI+APOE+pc_mito	1.00677	1674
ENSG00000149177	2.96172e-07	-1.50468	-0.918305	-2.09105	protein_coding	PTPRJ	45.38	1.12681e-06	diagnosisADH	CTR	276	~diagnosis+(1|manifest)+sex+age+PMI+APOE+pc_mito	3.43304	553
ENSG00000197548	3.02029e-07	-0.664974	-0.0872737	-1.24268	protein_coding	ATG7	43.27	1.14778e-06	diagnosisADH	CTR	3249	~diagnosis+(1|manifest)+sex+age+PMI+APOE+pc_mito	1.61741	1133
ENSG00000101745	3.02765e-07	-0.173593	0.383107	-0.730294	protein_coding	ANKRD12	37.33	1.14926e-06	diagnosisADH	CTR	2681	~diagnosis+(1|manifest)+sex+age+PMI+APOE+pc_mito	0.663896	2217
ENSG00000135929	3.04977e-07	-0.818309	-0.453453	-1.18317	protein_coding	CYP27A1	43.71	1.15633e-06	diagnosisADH	CTR	2012	~diagnosis+(1|manifest)+sex+age+PMI+APOE+pc_mito	3.10417	600
ENSG00000138101	3.08465e-07	-0.618283	-0.0973796	-1.13919	protein_coding	DTNB	41.46	1.16822e-06	diagnosisADH	CTR	1394	~diagnosis+(1|manifest)+sex+age+PMI+APOE+pc_mito	2.76465	667
ENSG00000073060	3.09732e-07	-0.596596	-0.222559	-0.970634	protein_coding	SCARB1	51.45	1.17033e-06	diagnosisADH	CTR	1227	~diagnosis+(1|manifest)+sex+age+PMI+APOE+pc_mito	1.10761	1545
ENSG00000257923	3.09585e-07	-0.650931	-0.114214	-1.18765	protein_coding	CUX1	48.61	1.17033e-06	diagnosisADH	CTR	2513	~diagnosis+(1|manifest)+sex+age+PMI+APOE+pc_mito	0.917184	1805
ENSG00000169180	3.12284e-07	-0.231938	0.208099	-0.671974	protein_coding	XPO6	43.8	1.17863e-06	diagnosisADH	CTR	736	~diagnosis+(1|manifest)+sex+age+PMI+APOE+pc_mito	0.542638	2500
ENSG00000010017	3.17044e-07	-0.847022	-0.361558	-1.33249	protein_coding	RANBP9	37.08	1.19524e-06	diagnosisADH	CTR	1229	~diagnosis+(1|manifest)+sex+age+PMI+APOE+pc_mito	2.49555	746
ENSG00000143164	3.17986e-07	-1.44309	-0.923662	-1.96252	protein_coding	DCAF6	35.91	1.19661e-06	diagnosisADH	CTR	2638	~diagnosis+(1|manifest)+sex+age+PMI+APOE+pc_mito	1.97183	952
ENSG00000153317	3.18133e-07	0.659354	1.20007	0.118639	protein_coding	ASAP1	42.15	1.19661e-06	diagnosisADH	CTR	2251	~diagnosis+(1|manifest)+sex+age+PMI+APOE+pc_mito	1.24653	1399
ENSG00000123505	3.1996e-07	0.570868	1.01914	0.122595	protein_coding	AMD 1.00	41.39	1.20212e-06	diagnosisADH	CTR	666	~diagnosis+(1|manifest)+sex+age+PMI+APOE+pc_mito	1.00434	1678
ENSG00000089220	3.21728e-07	0.566164	0.969602	0.162725	protein_coding	PEBP1	48.71	1.20739e-06	diagnosisADH	CTR	1996	~diagnosis+(1|manifest)+sex+age+PMI+APOE+pc_mito	4.07694	444
ENSG00000108654	3.23597e-07	-1.15292	-0.60224	-1.7036	protein_coding	DDX5	43.85	1.21166e-06	diagnosisADH	CTR	2577	~diagnosis+(1|manifest)+sex+age+PMI+APOE+pc_mito	7.75332	166
ENSG00000127511	3.233e-07	-0.681342	-0.385048	-0.977636	protein_coding	SIN3B	52.98	1.21166e-06	diagnosisADH	CTR	174	~diagnosis+(1|manifest)+sex+age+PMI+APOE+pc_mito	0.707387	2131
ENSG00000196220	3.24167e-07	-1.52902	-1.11815	-1.93989	protein_coding	SRGAP3	45.29	1.21242e-06	diagnosisADH	CTR	284	~diagnosis+(1|manifest)+sex+age+PMI+APOE+pc_mito	3.35539	565
ENSG00000107863	3.26336e-07	-0.592466	-0.00991405	-1.17502	protein_coding	ARHGAP21	39.03	1.21818e-06	diagnosisADH	CTR	771	~diagnosis+(1|manifest)+sex+age+PMI+APOE+pc_mito	3.40226	561
ENSG00000116497	3.26443e-07	-1.06579	-0.716424	-1.41516	protein_coding	S100PBP	41.44	1.21818e-06	diagnosisADH	CTR	230	~diagnosis+(1|manifest)+sex+age+PMI+APOE+pc_mito	1.26203	1385
ENSG00000175029	3.2684e-07	-0.95801	-0.460489	-1.45553	protein_coding	CTBP2	50.11	1.21829e-06	diagnosisADH	CTR	1209	~diagnosis+(1|manifest)+sex+age+PMI+APOE+pc_mito	0.532058	2539
ENSG00000125249	3.27789e-07	-0.580987	-0.179724	-0.982251	protein_coding	RAP2A	36.13	1.22045e-06	diagnosisADH	CTR	2303	~diagnosis+(1|manifest)+sex+age+PMI+APOE+pc_mito	0.761451	2023
ENSG00000177853	3.29493e-07	-0.742174	-0.308806	-1.17554	protein_coding	ZNF518A	38.02	1.22542e-06	diagnosisADH	CTR	1685	~diagnosis+(1|manifest)+sex+age+PMI+APOE+pc_mito	0.732357	2082
ENSG00000177565	3.30057e-07	-2.06348	-1.48513	-2.64182	protein_coding	TBL1XR1	39.31	1.22614e-06	diagnosisADH	CTR	136	~diagnosis+(1|manifest)+sex+age+PMI+APOE+pc_mito	2.2159	838
ENSG00000145687	3.32978e-07	-2.26817	-1.691	-2.84534	protein_coding	SSBP2	35.97	1.2356e-06	diagnosisADH	CTR	1331	~diagnosis+(1|manifest)+sex+age+PMI+APOE+pc_mito	5.90352	248
ENSG00000134250	3.34078e-07	-0.781367	-0.409712	-1.15302	protein_coding	NOTCH2	40	1.2383e-06	diagnosisADH	CTR	1780	~diagnosis+(1|manifest)+sex+age+PMI+APOE+pc_mito	0.746617	2054
ENSG00000153187	3.36449e-07	-0.491717	0.0521667	-1.0356	protein_coding	HNRNPU	38.67	1.2443e-06	diagnosisADH	CTR	3187	~diagnosis+(1|manifest)+sex+age+PMI+APOE+pc_mito	1.24955	1393
ENSG00000254420	3.36411e-07	-0.648383	-0.254742	-1.04202	lncRNA	AP003086.1	40.54	1.2443e-06	diagnosisADH	CTR	533	~diagnosis+(1|manifest)+sex+age+PMI+APOE+pc_mito	2.21515	840
ENSG00000204287	3.39726e-07	-0.473015	0.0324213	-0.978451	protein_coding	HLA-DRA	42.91	1.25501e-06	diagnosisADH	CTR	1720	~diagnosis+(1|manifest)+sex+age+PMI+APOE+pc_mito	2.99504	627
ENSG00000186073	3.43763e-07	-0.560358	-0.157693	-0.963023	protein_coding	C15orf41	37.44	1.26851e-06	diagnosisADH	CTR	1588	~diagnosis+(1|manifest)+sex+age+PMI+APOE+pc_mito	0.682471	2180
ENSG00000115760	3.4474e-07	-0.686287	-0.108771	-1.2638	protein_coding	BIRC6	37.56	1.2707e-06	diagnosisADH	CTR	1013	~diagnosis+(1|manifest)+sex+age+PMI+APOE+pc_mito	0.671718	2200
ENSG00000005810	3.48766e-07	-2.18091	-1.60347	-2.75835	protein_coding	MYCBP2	35.73	1.28411e-06	diagnosisADH	CTR	1092	~diagnosis+(1|manifest)+sex+age+PMI+APOE+pc_mito	1.56747	1172
ENSG00000079246	3.49277e-07	-0.736627	-0.244026	-1.22923	protein_coding	XRCC5	39.46	1.28456e-06	diagnosisADH	CTR	2621	~diagnosis+(1|manifest)+sex+age+PMI+APOE+pc_mito	0.517468	2581
ENSG00000009790	3.50311e-07	-0.938238	-0.622412	-1.25406	protein_coding	TRAF3IP3	45.61	1.28551e-06	diagnosisADH	CTR	3209	~diagnosis+(1|manifest)+sex+age+PMI+APOE+pc_mito	2.20864	845
ENSG00000135932	3.50232e-07	-0.727561	-0.188478	-1.26664	protein_coding	CAB39	40.78	1.28551e-06	diagnosisADH	CTR	516	~diagnosis+(1|manifest)+sex+age+PMI+APOE+pc_mito	1.04052	1630
ENSG00000185950	3.51555e-07	-1.13218	-0.695994	-1.56836	protein_coding	IRS2	46.75	1.28865e-06	diagnosisADH	CTR	3175	~diagnosis+(1|manifest)+sex+age+PMI+APOE+pc_mito	2.23167	835
ENSG00000236963	3.58632e-07	-1.40947	-0.997204	-1.82174	lncRNA	LINC01141	48.5	1.31313e-06	diagnosisADH	CTR	3301	~diagnosis+(1|manifest)+sex+age+PMI+APOE+pc_mito	2.44876	762
ENSG00000168016	3.5925e-07	-0.923512	-0.550546	-1.29648	protein_coding	TRANK1	43.18	1.31394e-06	diagnosisADH	CTR	2837	~diagnosis+(1|manifest)+sex+age+PMI+APOE+pc_mito	0.909964	1819
ENSG00000111269	3.60337e-07	-1.18324	-0.812482	-1.55399	protein_coding	CREBL2	40.66	1.31646e-06	diagnosisADH	CTR	619	~diagnosis+(1|manifest)+sex+age+PMI+APOE+pc_mito	1.98684	942
ENSG00000166398	3.62342e-07	-0.609718	-0.285285	-0.934151	protein_coding	KIAA0355	44.94	1.32233e-06	diagnosisADH	CTR	1519	~diagnosis+(1|manifest)+sex+age+PMI+APOE+pc_mito	0.465883	2731
ENSG00000152795	3.63347e-07	0.209317	0.762515	-0.343881	protein_coding	HNRNPDL	42.24	1.32308e-06	diagnosisADH	CTR	2875	~diagnosis+(1|manifest)+sex+age+PMI+APOE+pc_mito	0.730153	2086
ENSG00000198121	3.63304e-07	-0.0846032	0.421553	-0.59076	protein_coding	LPAR1	38.26	1.32308e-06	diagnosisADH	CTR	3116	~diagnosis+(1|manifest)+sex+age+PMI+APOE+pc_mito	1.7417	1063
ENSG00000184863	3.6549e-07	-0.54188	-0.0445841	-1.03918	protein_coding	RBM33	40.78	1.32942e-06	diagnosisADH	CTR	2177	~diagnosis+(1|manifest)+sex+age+PMI+APOE+pc_mito	0.449069	2787
ENSG00000148200	3.69853e-07	0.756127	1.15598	0.356273	protein_coding	NR6A1	40.7	1.34381e-06	diagnosisADH	CTR	1770	~diagnosis+(1|manifest)+sex+age+PMI+APOE+pc_mito	0.899188	1830
ENSG00000109458	3.71364e-07	0.0334309	0.608972	-0.542111	protein_coding	GAB1	38.61	1.34782e-06	diagnosisADH	CTR	529	~diagnosis+(1|manifest)+sex+age+PMI+APOE+pc_mito	5.48129	275
ENSG00000130303	3.73052e-07	0.670433	1.0948	0.246062	protein_coding	BST2	58.4	1.35197e-06	diagnosisADH	CTR	1929	~diagnosis+(1|manifest)+sex+age+PMI+APOE+pc_mito	3.61432	518
ENSG00000249859	3.73323e-07	0.978498	1.3612	0.595798	lncRNA	PVT1	45.87	1.35197e-06	diagnosisADH	CTR	1418	~diagnosis+(1|manifest)+sex+age+PMI+APOE+pc_mito	4.19682	421
ENSG00000124486	3.78487e-07	-0.592034	-0.105507	-1.07856	protein_coding	USP9X	38.54	1.36917e-06	diagnosisADH	CTR	119	~diagnosis+(1|manifest)+sex+age+PMI+APOE+pc_mito	0.448933	2788
ENSG00000272325	3.82939e-07	-1.3063	-0.902616	-1.70999	protein_coding	NUDT3	42.12	1.38377e-06	diagnosisADH	CTR	2740	~diagnosis+(1|manifest)+sex+age+PMI+APOE+pc_mito	1.58432	1151
ENSG00000120071	3.88446e-07	0.369972	0.950117	-0.210174	protein_coding	KANSL1	40.92	1.40213e-06	diagnosisADH	CTR	1048	~diagnosis+(1|manifest)+sex+age+PMI+APOE+pc_mito	4.80994	341
ENSG00000114416	3.89653e-07	0.547935	1.01316	0.0827095	protein_coding	FXR1	38.94	1.40496e-06	diagnosisADH	CTR	2842	~diagnosis+(1|manifest)+sex+age+PMI+APOE+pc_mito	6.96293	195
ENSG00000227345	3.91953e-07	-0.784513	-0.368778	-1.20025	protein_coding	PARG	38.39	1.4105e-06	diagnosisADH	CTR	1096	~diagnosis+(1|manifest)+sex+age+PMI+APOE+pc_mito	0.602488	2337
ENSG00000265972	3.92043e-07	-1.71947	-1.21863	-2.22031	protein_coding	TXNIP	42.39	1.4105e-06	diagnosisADH	CTR	1217	~diagnosis+(1|manifest)+sex+age+PMI+APOE+pc_mito	2.69863	686
ENSG00000196262	3.9394e-07	-0.394544	0.0393784	-0.828466	protein_coding	PPIA	47.06	1.41579e-06	diagnosisADH	CTR	309	~diagnosis+(1|manifest)+sex+age+PMI+APOE+pc_mito	2.25397	827
ENSG00000183018	3.96913e-07	-0.53746	-0.160545	-0.914375	protein_coding	SPNS2	57.38	1.42492e-06	diagnosisADH	CTR	2489	~diagnosis+(1|manifest)+sex+age+PMI+APOE+pc_mito	0.943432	1770
ENSG00000140264	3.97637e-07	0.609162	1.1108	0.10752	protein_coding	SERF2	49.15	1.42598e-06	diagnosisADH	CTR	1398	~diagnosis+(1|manifest)+sex+age+PMI+APOE+pc_mito	2.51075	738
ENSG00000118762	4.02264e-07	-0.498027	0.00186112	-0.997916	protein_coding	PKD2	40.52	1.44101e-06	diagnosisADH	CTR	1036	~diagnosis+(1|manifest)+sex+age+PMI+APOE+pc_mito	0.796838	1969
ENSG00000082996	4.02819e-07	-0.410153	0.170774	-0.991081	protein_coding	RNF13	36.39	1.44114e-06	diagnosisADH	CTR	2102	~diagnosis+(1|manifest)+sex+age+PMI+APOE+pc_mito	2.34844	795
ENSG00000167895	4.0317e-07	0.756398	1.17192	0.340873	protein_coding	TMC8	60.46	1.44114e-06	diagnosisADH	CTR	2705	~diagnosis+(1|manifest)+sex+age+PMI+APOE+pc_mito	0.93967	1774
ENSG00000074755	4.08447e-07	-0.465716	-0.145418	-0.786013	protein_coding	ZZEF1	44.49	1.45842e-06	diagnosisADH	CTR	196	~diagnosis+(1|manifest)+sex+age+PMI+APOE+pc_mito	0.502679	2611
ENSG00000008513	4.12924e-07	-0.974295	-0.646702	-1.30189	protein_coding	ST3GAL1	49.4	1.47282e-06	diagnosisADH	CTR	1881	~diagnosis+(1|manifest)+sex+age+PMI+APOE+pc_mito	1.00189	1681
ENSG00000174891	4.14327e-07	-0.653352	-0.126674	-1.18003	protein_coding	RSRC1	35.48	1.47623e-06	diagnosisADH	CTR	1236	~diagnosis+(1|manifest)+sex+age+PMI+APOE+pc_mito	0.500021	2621
ENSG00000055130	4.17136e-07	-0.355813	0.0877785	-0.799405	protein_coding	CUL1	41.21	1.48146e-06	diagnosisADH	CTR	2243	~diagnosis+(1|manifest)+sex+age+PMI+APOE+pc_mito	2.87872	649
ENSG00000055609	4.16442e-07	-0.797055	-0.218081	-1.37603	protein_coding	KMT2C	38.65	1.48146e-06	diagnosisADH	CTR	2036	~diagnosis+(1|manifest)+sex+age+PMI+APOE+pc_mito	0.595156	2355
ENSG00000165795	4.17044e-07	0.115394	0.604147	-0.373358	protein_coding	NDRG2	48	1.48146e-06	diagnosisADH	CTR	1579	~diagnosis+(1|manifest)+sex+age+PMI+APOE+pc_mito	2.32823	803
ENSG00000106052	4.20749e-07	-0.825926	-0.369569	-1.28228	protein_coding	TAX1BP1	36.81	1.49269e-06	diagnosisADH	CTR	2502	~diagnosis+(1|manifest)+sex+age+PMI+APOE+pc_mito	0.401016	2916
ENSG00000169564	4.21982e-07	0.558466	0.919331	0.197601	protein_coding	PCBP1	54.89	1.49546e-06	diagnosisADH	CTR	563	~diagnosis+(1|manifest)+sex+age+PMI+APOE+pc_mito	1.18189	1459
ENSG00000110651	4.25433e-07	0.222898	0.790542	-0.344747	protein_coding	CD81	63.44	1.50608e-06	diagnosisADH	CTR	3218	~diagnosis+(1|manifest)+sex+age+PMI+APOE+pc_mito	2.14231	872
ENSG00000169756	4.2723e-07	-0.510512	0.0365534	-1.05758	protein_coding	LIMS1	41.38	1.51083e-06	diagnosisADH	CTR	1293	~diagnosis+(1|manifest)+sex+age+PMI+APOE+pc_mito	3.01403	621
ENSG00000143951	4.2828e-07	-1.04234	-0.610848	-1.47382	protein_coding	WDPCP	37.72	1.51292e-06	diagnosisADH	CTR	2879	~diagnosis+(1|manifest)+sex+age+PMI+APOE+pc_mito	1.16966	1472
ENSG00000196628	4.29115e-07	0.0249834	0.61315	-0.563183	protein_coding	TCF4	37.78	1.51425e-06	diagnosisADH	CTR	2181	~diagnosis+(1|manifest)+sex+age+PMI+APOE+pc_mito	2.02171	928
ENSG00000174839	4.30656e-07	-0.583098	-0.204977	-0.961219	protein_coding	DENND6A	39.72	1.51807e-06	diagnosisADH	CTR	2618	~diagnosis+(1|manifest)+sex+age+PMI+APOE+pc_mito	0.554507	2467
ENSG00000078140	4.31926e-07	-1.1757	-0.65448	-1.69692	protein_coding	UBE2K	41.99	1.52093e-06	diagnosisADH	CTR	708	~diagnosis+(1|manifest)+sex+age+PMI+APOE+pc_mito	0.697397	2153
ENSG00000111670	4.34632e-07	-0.929513	-0.54259	-1.31644	protein_coding	GNPTAB	40.95	1.52721e-06	diagnosisADH	CTR	1192	~diagnosis+(1|manifest)+sex+age+PMI+APOE+pc_mito	1.1222	1525
ENSG00000163694	4.3418e-07	-0.621278	-0.024946	-1.21761	protein_coding	RBM47	43.22	1.52721e-06	diagnosisADH	CTR	2580	~diagnosis+(1|manifest)+sex+age+PMI+APOE+pc_mito	4.65217	360
ENSG00000126804	4.36784e-07	-0.430412	-0.0421958	-0.818628	protein_coding	ZBTB1	39.55	1.53314e-06	diagnosisADH	CTR	1570	~diagnosis+(1|manifest)+sex+age+PMI+APOE+pc_mito	2.65553	695
ENSG00000185650	4.43454e-07	-0.166915	0.406904	-0.740735	protein_coding	ZFP36L1	53.26	1.55491e-06	diagnosisADH	CTR	2666	~diagnosis+(1|manifest)+sex+age+PMI+APOE+pc_mito	11.4908	64
ENSG00000169045	4.47956e-07	0.21693	0.788531	-0.354671	protein_coding	HNRNPH1	45.97	1.56406e-06	diagnosisADH	CTR	538	~diagnosis+(1|manifest)+sex+age+PMI+APOE+pc_mito	3.42059	556
ENSG00000169087	4.47493e-07	-1.44538	-1.05709	-1.83367	protein_coding	HSPBAP1	39.98	1.56406e-06	diagnosisADH	CTR	2982	~diagnosis+(1|manifest)+sex+age+PMI+APOE+pc_mito	1.82034	1015
ENSG00000177463	4.47656e-07	-0.611413	-0.219977	-1.00285	protein_coding	NR2C2	42.09	1.56406e-06	diagnosisADH	CTR	2229	~diagnosis+(1|manifest)+sex+age+PMI+APOE+pc_mito	0.535863	2529
ENSG00000274536	4.47113e-07	-0.542701	-0.113514	-0.971887	lncRNA	AL034397.3	43.47	1.56406e-06	diagnosisADH	CTR	3034	~diagnosis+(1|manifest)+sex+age+PMI+APOE+pc_mito	3.82443	485
ENSG00000158864	4.48525e-07	0.609634	0.982811	0.236456	protein_coding	NDUFS2	49.73	1.5644e-06	diagnosisADH	CTR	2095	~diagnosis+(1|manifest)+sex+age+PMI+APOE+pc_mito	1.03598	1636
ENSG00000004799	4.53794e-07	-1.8316	-1.38873	-2.27447	protein_coding	PDK4	36.08	1.58111e-06	diagnosisADH	CTR	1336	~diagnosis+(1|manifest)+sex+age+PMI+APOE+pc_mito	8.68158	132
ENSG00000072736	4.55068e-07	-0.943418	-0.483429	-1.40341	protein_coding	NFATC3	41.53	1.58231e-06	diagnosisADH	CTR	2332	~diagnosis+(1|manifest)+sex+age+PMI+APOE+pc_mito	0.549527	2481
ENSG00000100731	4.55451e-07	-0.943992	-0.4588	-1.42918	protein_coding	PCNX1	36.87	1.58231e-06	diagnosisADH	CTR	2626	~diagnosis+(1|manifest)+sex+age+PMI+APOE+pc_mito	0.951442	1759
ENSG00000161011	4.55895e-07	0.545594	0.935879	0.155309	protein_coding	SQSTM1	54.99	1.58231e-06	diagnosisADH	CTR	1250	~diagnosis+(1|manifest)+sex+age+PMI+APOE+pc_mito	2.01961	931
ENSG00000182087	4.5605e-07	-0.580135	-0.140126	-1.02014	protein_coding	TMEM259	65.7	1.58231e-06	diagnosisADH	CTR	822	~diagnosis+(1|manifest)+sex+age+PMI+APOE+pc_mito	0.951656	1758
ENSG00000175387	4.56552e-07	-0.92629	-0.420208	-1.43237	protein_coding	SMAD2	37.52	1.58239e-06	diagnosisADH	CTR	738	~diagnosis+(1|manifest)+sex+age+PMI+APOE+pc_mito	0.472429	2700
ENSG00000149212	4.61519e-07	-1.51346	-1.10082	-1.92611	protein_coding	SESN3	35.27	1.59794e-06	diagnosisADH	CTR	1273	~diagnosis+(1|manifest)+sex+age+PMI+APOE+pc_mito	8.40227	140
ENSG00000113318	4.64794e-07	-0.629963	-0.234081	-1.02584	protein_coding	MSH3	38.02	1.60759e-06	diagnosisADH	CTR	875	~diagnosis+(1|manifest)+sex+age+PMI+APOE+pc_mito	0.644951	2257
ENSG00000176407	4.65691e-07	-0.417983	-0.0274727	-0.808493	protein_coding	KCMF1	41.72	1.60902e-06	diagnosisADH	CTR	3064	~diagnosis+(1|manifest)+sex+age+PMI+APOE+pc_mito	0.263966	3212
ENSG00000204442	4.67477e-07	-1.03016	-0.663604	-1.39672	protein_coding	FAM155A	37.44	1.6135e-06	diagnosisADH	CTR	1948	~diagnosis+(1|manifest)+sex+age+PMI+APOE+pc_mito	4.30485	407
ENSG00000171791	4.71796e-07	1.00393	1.57281	0.435051	protein_coding	BCL2	42.74	1.62671e-06	diagnosisADH	CTR	2834	~diagnosis+(1|manifest)+sex+age+PMI+APOE+pc_mito	2.04045	917
ENSG00000185973	4.7354e-07	-1.1221	-0.774673	-1.46953	protein_coding	TMLHE	37.39	1.63103e-06	diagnosisADH	CTR	1603	~diagnosis+(1|manifest)+sex+age+PMI+APOE+pc_mito	0.881767	1851
ENSG00000074706	4.78528e-07	-0.764412	-0.169303	-1.35952	protein_coding	IPCEF1	40.14	1.64649e-06	diagnosisADH	CTR	498	~diagnosis+(1|manifest)+sex+age+PMI+APOE+pc_mito	10.4668	87
ENSG00000132274	4.81053e-07	-1.46914	-1.03256	-1.90572	protein_coding	TRIM22	38.58	1.65346e-06	diagnosisADH	CTR	2812	~diagnosis+(1|manifest)+sex+age+PMI+APOE+pc_mito	1.98334	944
ENSG00000133318	4.81999e-07	0.469231	0.978793	-0.0403304	protein_coding	RTN3	42.12	1.655e-06	diagnosisADH	CTR	3030	~diagnosis+(1|manifest)+sex+age+PMI+APOE+pc_mito	2.005	936
ENSG00000008294	4.84729e-07	0.00456711	0.478963	-0.469829	protein_coding	SPAG9	40	1.66099e-06	diagnosisADH	CTR	133	~diagnosis+(1|manifest)+sex+age+PMI+APOE+pc_mito	0.724826	2098
ENSG00000146463	4.84748e-07	-1.19957	-0.678086	-1.72105	protein_coding	ZMYM4	38.7	1.66099e-06	diagnosisADH	CTR	621	~diagnosis+(1|manifest)+sex+age+PMI+APOE+pc_mito	1.22581	1424
ENSG00000147162	4.88935e-07	-0.538535	-0.0803488	-0.996722	protein_coding	OGT	40.58	1.6736e-06	diagnosisADH	CTR	3022	~diagnosis+(1|manifest)+sex+age+PMI+APOE+pc_mito	0.608643	2325
ENSG00000185896	4.93099e-07	0.578663	1.01874	0.13859	protein_coding	LAMP1	50.64	1.68611e-06	diagnosisADH	CTR	1682	~diagnosis+(1|manifest)+sex+age+PMI+APOE+pc_mito	1.01035	1671
ENSG00000065559	4.9687e-07	-0.511719	-0.0629676	-0.96047	protein_coding	MAP2K4	37.09	1.69674e-06	diagnosisADH	CTR	1620	~diagnosis+(1|manifest)+sex+age+PMI+APOE+pc_mito	0.723546	2100
ENSG00000174373	4.97745e-07	-0.460346	0.0250363	-0.945729	protein_coding	RALGAPA1	36.27	1.69674e-06	diagnosisADH	CTR	146	~diagnosis+(1|manifest)+sex+age+PMI+APOE+pc_mito	0.303896	3136
ENSG00000186469	4.97745e-07	-0.831162	-0.445977	-1.21635	protein_coding	GNG2	40.23	1.69674e-06	diagnosisADH	CTR	2367	~diagnosis+(1|manifest)+sex+age+PMI+APOE+pc_mito	0.785634	1981
ENSG00000132842	5.07448e-07	-0.74422	-0.187916	-1.30052	protein_coding	AP3B1	36.53	1.72449e-06	diagnosisADH	CTR	608	~diagnosis+(1|manifest)+sex+age+PMI+APOE+pc_mito	0.330718	3074
ENSG00000135164	5.06914e-07	-0.586103	-0.103769	-1.06844	protein_coding	DMTF1	35.84	1.72449e-06	diagnosisADH	CTR	1965	~diagnosis+(1|manifest)+sex+age+PMI+APOE+pc_mito	0.607912	2327
ENSG00000183354	5.07103e-07	-0.2322	0.289592	-0.753991	protein_coding	KIAA2026	37.76	1.72449e-06	diagnosisADH	CTR	1748	~diagnosis+(1|manifest)+sex+age+PMI+APOE+pc_mito	0.194345	3279
ENSG00000050748	5.09034e-07	-0.573731	-0.277067	-0.870396	protein_coding	MAPK9	43.58	1.7281e-06	diagnosisADH	CTR	2113	~diagnosis+(1|manifest)+sex+age+PMI+APOE+pc_mito	0.225072	3258
ENSG00000023171	5.13268e-07	-0.449441	0.0153026	-0.914184	protein_coding	GRAMD1B	45.8	1.73713e-06	diagnosisADH	CTR	2342	~diagnosis+(1|manifest)+sex+age+PMI+APOE+pc_mito	1.05299	1617
ENSG00000116473	5.12868e-07	-1.15937	-0.569257	-1.74948	protein_coding	RAP1A	39.31	1.73713e-06	diagnosisADH	CTR	2747	~diagnosis+(1|manifest)+sex+age+PMI+APOE+pc_mito	1.46756	1241
ENSG00000133805	5.12361e-07	-0.68222	-0.359222	-1.00522	protein_coding	AMPD3	44.29	1.73713e-06	diagnosisADH	CTR	1344	~diagnosis+(1|manifest)+sex+age+PMI+APOE+pc_mito	1.17038	1471
ENSG00000106066	5.15941e-07	-0.71804	-0.30747	-1.12861	protein_coding	CPVL	41	1.74262e-06	diagnosisADH	CTR	2399	~diagnosis+(1|manifest)+sex+age+PMI+APOE+pc_mito	2.33885	800
ENSG00000173889	5.15857e-07	-0.555509	-0.0532601	-1.05776	protein_coding	PHC3	37.75	1.74262e-06	diagnosisADH	CTR	1912	~diagnosis+(1|manifest)+sex+age+PMI+APOE+pc_mito	0.665405	2214
ENSG00000264031	5.17234e-07	-1.26437	-0.820529	-1.70821	lncRNA	ABHD15-AS1	48.97	1.7452e-06	diagnosisADH	CTR	1804	~diagnosis+(1|manifest)+sex+age+PMI+APOE+pc_mito	3.59577	528
ENSG00000109606	5.21064e-07	-0.289002	0.136052	-0.714055	protein_coding	DHX15	37.26	1.75634e-06	diagnosisADH	CTR	2454	~diagnosis+(1|manifest)+sex+age+PMI+APOE+pc_mito	0.503886	2607
ENSG00000154229	5.27302e-07	-1.25797	-0.710211	-1.80572	protein_coding	PRKCA	43.87	1.77555e-06	diagnosisADH	CTR	1910	~diagnosis+(1|manifest)+sex+age+PMI+APOE+pc_mito	5.63136	267
ENSG00000075624	5.28973e-07	0.235932	0.821332	-0.349467	protein_coding	ACTB	56.7	1.77937e-06	diagnosisADH	CTR	1756	~diagnosis+(1|manifest)+sex+age+PMI+APOE+pc_mito	4.5917	368
ENSG00000072518	5.45064e-07	-0.497379	-0.0558433	-0.938915	protein_coding	MARK2	49.65	1.83164e-06	diagnosisADH	CTR	1358	~diagnosis+(1|manifest)+sex+age+PMI+APOE+pc_mito	0.405696	2901
ENSG00000023892	5.46084e-07	-0.450094	-0.0738029	-0.826385	protein_coding	DEF6	48.5	1.8332e-06	diagnosisADH	CTR	2546	~diagnosis+(1|manifest)+sex+age+PMI+APOE+pc_mito	0.917321	1804
ENSG00000054282	5.46907e-07	-2.00878	-1.43057	-2.58699	protein_coding	SDCCAG8	39.81	1.83411e-06	diagnosisADH	CTR	2209	~diagnosis+(1|manifest)+sex+age+PMI+APOE+pc_mito	1.11896	1529
ENSG00000028116	5.50063e-07	0.379172	0.851988	-0.0936436	protein_coding	VRK2	35.24	1.84282e-06	diagnosisADH	CTR	859	~diagnosis+(1|manifest)+sex+age+PMI+APOE+pc_mito	1.18293	1457
ENSG00000141867	5.51028e-07	-0.527594	-0.0902994	-0.964888	protein_coding	BRD4	50.24	1.84419e-06	diagnosisADH	CTR	1454	~diagnosis+(1|manifest)+sex+age+PMI+APOE+pc_mito	0.416741	2866
ENSG00000105810	5.5191e-07	-0.0198749	0.557144	-0.596893	protein_coding	CDK6	38.2	1.84528e-06	diagnosisADH	CTR	2693	~diagnosis+(1|manifest)+sex+age+PMI+APOE+pc_mito	1.33503	1328
ENSG00000119314	5.56025e-07	-0.994418	-0.521536	-1.4673	protein_coding	PTBP3	37.7	1.85716e-06	diagnosisADH	CTR	2971	~diagnosis+(1|manifest)+sex+age+PMI+APOE+pc_mito	0.735959	2072
ENSG00000112308	5.60415e-07	-0.663538	-0.146532	-1.18054	protein_coding	C6orf62	39.06	1.86993e-06	diagnosisADH	CTR	1188	~diagnosis+(1|manifest)+sex+age+PMI+APOE+pc_mito	1.82291	1013
ENSG00000136527	5.65822e-07	-0.185952	0.280028	-0.651931	protein_coding	TRA2B	38.67	1.88607e-06	diagnosisADH	CTR	180	~diagnosis+(1|manifest)+sex+age+PMI+APOE+pc_mito	0.587606	2369
ENSG00000086061	5.66926e-07	0.595119	0.934867	0.255371	protein_coding	DNAJA1	41.08	1.88785e-06	diagnosisADH	CTR	2377	~diagnosis+(1|manifest)+sex+age+PMI+APOE+pc_mito	8.66235	133
ENSG00000164091	5.69416e-07	-0.486585	-0.184505	-0.788664	protein_coding	WDR82	44.88	1.89424e-06	diagnosisADH	CTR	405	~diagnosis+(1|manifest)+sex+age+PMI+APOE+pc_mito	0.589334	2366
ENSG00000105404	5.72866e-07	0.513475	0.89133	0.13562	protein_coding	RABAC1	61.23	1.9038e-06	diagnosisADH	CTR	679	~diagnosis+(1|manifest)+sex+age+PMI+APOE+pc_mito	1.01972	1655
ENSG00000196865	5.73763e-07	-0.962516	-0.552295	-1.37274	protein_coding	NHLRC2	35.52	1.90487e-06	diagnosisADH	CTR	2284	~diagnosis+(1|manifest)+sex+age+PMI+APOE+pc_mito	0.708965	2128
ENSG00000071537	5.7633e-07	0.477925	0.978266	-0.0224154	protein_coding	SEL1L	38.48	1.91053e-06	diagnosisADH	CTR	912	~diagnosis+(1|manifest)+sex+age+PMI+APOE+pc_mito	1.05738	1614
ENSG00000095585	5.76622e-07	-1.85535	-1.35407	-2.35662	protein_coding	BLNK	42.74	1.91053e-06	diagnosisADH	CTR	589	~diagnosis+(1|manifest)+sex+age+PMI+APOE+pc_mito	2.71131	678
ENSG00000145715	5.78093e-07	-0.995063	-0.418265	-1.57186	protein_coding	RASA1	35.77	1.91158e-06	diagnosisADH	CTR	2289	~diagnosis+(1|manifest)+sex+age+PMI+APOE+pc_mito	1.01636	1662
ENSG00000279765	5.77666e-07	0.0565388	0.500977	-0.3879	protein_coding	AC013394.1	38.36	1.91158e-06	diagnosisADH	CTR	2319	~diagnosis+(1|manifest)+sex+age+PMI+APOE+pc_mito	0.439	2808
ENSG00000138032	5.79587e-07	0.442596	0.926731	-0.0415388	protein_coding	PPM1B	38.72	1.9146e-06	diagnosisADH	CTR	2619	~diagnosis+(1|manifest)+sex+age+PMI+APOE+pc_mito	1.74808	1061
ENSG00000152127	5.82283e-07	-0.578147	-0.00200914	-1.15428	protein_coding	MGAT5	42.88	1.92159e-06	diagnosisADH	CTR	1856	~diagnosis+(1|manifest)+sex+age+PMI+APOE+pc_mito	2.56956	722
ENSG00000084112	5.89895e-07	-0.981688	-0.531126	-1.43225	protein_coding	SSH1	48.43	1.94395e-06	diagnosisADH	CTR	655	~diagnosis+(1|manifest)+sex+age+PMI+APOE+pc_mito	1.46014	1247
ENSG00000101096	5.91096e-07	-0.430279	0.0948606	-0.955418	protein_coding	NFATC2	47.94	1.94395e-06	diagnosisADH	CTR	436	~diagnosis+(1|manifest)+sex+age+PMI+APOE+pc_mito	1.41064	1277
ENSG00000117697	5.91815e-07	-0.641065	-0.233932	-1.0482	protein_coding	NSL1	39.75	1.94395e-06	diagnosisADH	CTR	2123	~diagnosis+(1|manifest)+sex+age+PMI+APOE+pc_mito	0.314011	3111
ENSG00000183087	5.90279e-07	-0.254073	0.260709	-0.768854	protein_coding	GAS6	57.6	1.94395e-06	diagnosisADH	CTR	3081	~diagnosis+(1|manifest)+sex+age+PMI+APOE+pc_mito	1.19028	1452
ENSG00000235162	5.91993e-07	-0.603821	-0.29041	-0.917232	protein_coding	C12orf75	41.95	1.94395e-06	diagnosisADH	CTR	3217	~diagnosis+(1|manifest)+sex+age+PMI+APOE+pc_mito	2.05035	910
ENSG00000204482	5.95848e-07	-1.24368	-0.855577	-1.63178	protein_coding	LST1	55.49	1.95466e-06	diagnosisADH	CTR	458	~diagnosis+(1|manifest)+sex+age+PMI+APOE+pc_mito	4.53729	375
ENSG00000083896	6.04893e-07	-0.759695	-0.352651	-1.16674	protein_coding	YTHDC1	35.4	1.97845e-06	diagnosisADH	CTR	821	~diagnosis+(1|manifest)+sex+age+PMI+APOE+pc_mito	0.331686	3071
ENSG00000141367	6.04454e-07	0.0928614	0.608414	-0.422691	protein_coding	CLTC	38.54	1.97845e-06	diagnosisADH	CTR	1673	~diagnosis+(1|manifest)+sex+age+PMI+APOE+pc_mito	1.92484	972
ENSG00000205302	6.04249e-07	-0.284374	0.155342	-0.72409	protein_coding	SNX2	35.79	1.97845e-06	diagnosisADH	CTR	1369	~diagnosis+(1|manifest)+sex+age+PMI+APOE+pc_mito	0.716706	2116
ENSG00000104765	6.17635e-07	-0.406069	0.0124613	-0.824599	protein_coding	BNIP3L	43.6	2.01813e-06	diagnosisADH	CTR	2539	~diagnosis+(1|manifest)+sex+age+PMI+APOE+pc_mito	3.29421	575
ENSG00000115825	6.19136e-07	-1.42325	-0.978665	-1.86784	protein_coding	PRKD3	36.9	2.02105e-06	diagnosisADH	CTR	73	~diagnosis+(1|manifest)+sex+age+PMI+APOE+pc_mito	2.31469	808
ENSG00000128585	6.22688e-07	-0.982166	-0.40894	-1.55539	protein_coding	MKLN1	39.28	2.03064e-06	diagnosisADH	CTR	982	~diagnosis+(1|manifest)+sex+age+PMI+APOE+pc_mito	1.32042	1336
ENSG00000075391	6.27454e-07	-1.59592	-1.03015	-2.16169	protein_coding	RASAL2	36.99	2.04417e-06	diagnosisADH	CTR	2169	~diagnosis+(1|manifest)+sex+age+PMI+APOE+pc_mito	2.90014	640
ENSG00000024048	6.28712e-07	-0.885036	-0.453337	-1.31673	protein_coding	UBR2	39.1	2.04625e-06	diagnosisADH	CTR	1226	~diagnosis+(1|manifest)+sex+age+PMI+APOE+pc_mito	0.707283	2132
ENSG00000112531	6.33676e-07	0.459914	0.839497	0.0803306	protein_coding	QKI	36.39	2.06038e-06	diagnosisADH	CTR	733	~diagnosis+(1|manifest)+sex+age+PMI+APOE+pc_mito	3.41854	558
ENSG00000067208	6.35877e-07	-0.805936	-0.27406	-1.33781	protein_coding	EVI5	38.19	2.06551e-06	diagnosisADH	CTR	275	~diagnosis+(1|manifest)+sex+age+PMI+APOE+pc_mito	0.493501	2634
ENSG00000135999	6.38767e-07	-0.660995	-0.202877	-1.11911	protein_coding	EPC2	37.09	2.07286e-06	diagnosisADH	CTR	1079	~diagnosis+(1|manifest)+sex+age+PMI+APOE+pc_mito	0.403519	2906
ENSG00000171132	6.44676e-07	-0.930633	-0.437427	-1.42384	protein_coding	PRKCE	44.43	2.08822e-06	diagnosisADH	CTR	1608	~diagnosis+(1|manifest)+sex+age+PMI+APOE+pc_mito	4.22551	418
ENSG00000265491	6.44763e-07	-0.866669	-0.46736	-1.26598	protein_coding	RNF115	41.92	2.08822e-06	diagnosisADH	CTR	1239	~diagnosis+(1|manifest)+sex+age+PMI+APOE+pc_mito	0.719837	2108
ENSG00000142185	6.52741e-07	0.450884	0.980543	-0.078775	protein_coding	TRPM2	54.13	2.11014e-06	diagnosisADH	CTR	144	~diagnosis+(1|manifest)+sex+age+PMI+APOE+pc_mito	1.82256	1014
ENSG00000172845	6.52803e-07	-0.407749	0.0324529	-0.847951	protein_coding	SP3	38.66	2.11014e-06	diagnosisADH	CTR	1697	~diagnosis+(1|manifest)+sex+age+PMI+APOE+pc_mito	0.699181	2146
ENSG00000100697	6.53917e-07	0.406076	0.917958	-0.105805	protein_coding	DICER1	38	2.11167e-06	diagnosisADH	CTR	1299	~diagnosis+(1|manifest)+sex+age+PMI+APOE+pc_mito	1.52783	1198
ENSG00000165338	6.64894e-07	-1.12672	-0.663683	-1.58975	protein_coding	HECTD2	36.7	2.14503e-06	diagnosisADH	CTR	363	~diagnosis+(1|manifest)+sex+age+PMI+APOE+pc_mito	1.53121	1197
ENSG00000150995	6.65876e-07	-1.06775	-0.600547	-1.53494	protein_coding	ITPR1	42.9	2.1461e-06	diagnosisADH	CTR	2258	~diagnosis+(1|manifest)+sex+age+PMI+APOE+pc_mito	1.06881	1599
ENSG00000173166	6.68989e-07	-0.586484	-0.0835742	-1.08939	protein_coding	RAPH1	39.14	2.15404e-06	diagnosisADH	CTR	2499	~diagnosis+(1|manifest)+sex+age+PMI+APOE+pc_mito	1.39452	1286
ENSG00000148737	6.84338e-07	-0.850926	-0.423182	-1.27867	protein_coding	TCF7L2	44.6	2.20132e-06	diagnosisADH	CTR	296	~diagnosis+(1|manifest)+sex+age+PMI+APOE+pc_mito	0.420331	2854
ENSG00000078618	6.87478e-07	-0.44571	-0.00973206	-0.881688	protein_coding	NRDC	39.35	2.20928e-06	diagnosisADH	CTR	2089	~diagnosis+(1|manifest)+sex+age+PMI+APOE+pc_mito	0.711051	2121
ENSG00000040341	6.91838e-07	-0.293176	0.148129	-0.734481	protein_coding	STAU2	38.25	2.21683e-06	diagnosisADH	CTR	1204	~diagnosis+(1|manifest)+sex+age+PMI+APOE+pc_mito	1.13908	1506
ENSG00000110057	6.9125e-07	-0.456935	-0.0729483	-0.840922	protein_coding	UNC93B1	58.6	2.21683e-06	diagnosisADH	CTR	61	~diagnosis+(1|manifest)+sex+age+PMI+APOE+pc_mito	1.03068	1644
ENSG00000186001	6.91691e-07	-0.671998	-0.240237	-1.10376	protein_coding	LRCH3	40.91	2.21683e-06	diagnosisADH	CTR	2721	~diagnosis+(1|manifest)+sex+age+PMI+APOE+pc_mito	0.509746	2592
ENSG00000104388	7.02644e-07	-0.560149	-0.0560451	-1.06425	protein_coding	RAB2A	39.15	2.24928e-06	diagnosisADH	CTR	3173	~diagnosis+(1|manifest)+sex+age+PMI+APOE+pc_mito	0.312472	3115
ENSG00000147010	7.07439e-07	-1.21524	-0.640375	-1.7901	protein_coding	SH3KBP1	43.06	2.26086e-06	diagnosisADH	CTR	91	~diagnosis+(1|manifest)+sex+age+PMI+APOE+pc_mito	0.751563	2037
ENSG00000180353	7.07629e-07	-2.00462	-1.46769	-2.54154	protein_coding	HCLS1	41.45	2.26086e-06	diagnosisADH	CTR	1945	~diagnosis+(1|manifest)+sex+age+PMI+APOE+pc_mito	3.01797	619
ENSG00000109046	7.10441e-07	0.191624	0.760987	-0.37774	protein_coding	WSB1	39.73	2.26766e-06	diagnosisADH	CTR	103	~diagnosis+(1|manifest)+sex+age+PMI+APOE+pc_mito	1.82362	1012
ENSG00000140299	7.15635e-07	-0.428058	-0.13332	-0.722796	protein_coding	BNIP2	38.55	2.28203e-06	diagnosisADH	CTR	548	~diagnosis+(1|manifest)+sex+age+PMI+APOE+pc_mito	0.44764	2792
ENSG00000006015	7.20865e-07	-0.682481	-0.283089	-1.08187	protein_coding	REX1BD	60.24	2.29624e-06	diagnosisADH	CTR	2498	~diagnosis+(1|manifest)+sex+age+PMI+APOE+pc_mito	1.38104	1296
ENSG00000180233	7.21478e-07	-1.31673	-0.846462	-1.787	protein_coding	ZNRF2	36.62	2.29624e-06	diagnosisADH	CTR	2734	~diagnosis+(1|manifest)+sex+age+PMI+APOE+pc_mito	1.86394	998
ENSG00000179912	7.28262e-07	-0.613592	-0.128067	-1.09912	protein_coding	R3HDM2	43.16	2.31561e-06	diagnosisADH	CTR	2311	~diagnosis+(1|manifest)+sex+age+PMI+APOE+pc_mito	0.778689	1988
ENSG00000128656	7.29751e-07	-1.28706	-0.927287	-1.64684	protein_coding	CHN1	37.22	2.31812e-06	diagnosisADH	CTR	2774	~diagnosis+(1|manifest)+sex+age+PMI+APOE+pc_mito	7.94325	158
ENSG00000128731	7.31186e-07	-0.344071	0.145047	-0.833188	protein_coding	HERC2	43.75	2.32045e-06	diagnosisADH	CTR	2516	~diagnosis+(1|manifest)+sex+age+PMI+APOE+pc_mito	0.806125	1957
ENSG00000166669	7.32643e-07	-0.840976	-0.440811	-1.24114	protein_coding	ATF7IP2	41.4	2.32284e-06	diagnosisADH	CTR	204	~diagnosis+(1|manifest)+sex+age+PMI+APOE+pc_mito	1.1662	1475
ENSG00000175497	7.33586e-07	-1.12265	-0.742648	-1.50265	protein_coding	DPP10	36.62	2.32361e-06	diagnosisADH	CTR	2201	~diagnosis+(1|manifest)+sex+age+PMI+APOE+pc_mito	4.05752	448
ENSG00000115919	7.35567e-07	-1.00066	-0.584597	-1.41672	protein_coding	KYNU	37.45	2.32658e-06	diagnosisADH	CTR	2252	~diagnosis+(1|manifest)+sex+age+PMI+APOE+pc_mito	1.03299	1640
ENSG00000127314	7.35931e-07	-0.823336	-0.333397	-1.31327	protein_coding	RAP1B	38.94	2.32658e-06	diagnosisADH	CTR	1713	~diagnosis+(1|manifest)+sex+age+PMI+APOE+pc_mito	0.626034	2297
ENSG00000213079	7.56062e-07	-0.59297	-0.0862228	-1.09972	protein_coding	SCAF8	37.66	2.38794e-06	diagnosisADH	CTR	475	~diagnosis+(1|manifest)+sex+age+PMI+APOE+pc_mito	0.632117	2288
ENSG00000119707	7.60962e-07	-1.00205	-0.533878	-1.47022	protein_coding	RBM25	40.67	2.40113e-06	diagnosisADH	CTR	2309	~diagnosis+(1|manifest)+sex+age+PMI+APOE+pc_mito	1.24095	1409
ENSG00000032219	7.64588e-07	-1.03811	-0.688151	-1.38807	protein_coding	ARID4A	37.46	2.40798e-06	diagnosisADH	CTR	551	~diagnosis+(1|manifest)+sex+age+PMI+APOE+pc_mito	0.815627	1944
ENSG00000055917	7.63959e-07	-0.217004	0.346188	-0.780196	protein_coding	PUM2	37.42	2.40798e-06	diagnosisADH	CTR	1970	~diagnosis+(1|manifest)+sex+age+PMI+APOE+pc_mito	0.402273	2911
ENSG00000145495	7.75147e-07	-0.283896	0.19788	-0.765672	protein_coding	MARCH6	39.32	2.43891e-06	diagnosisADH	CTR	1771	~diagnosis+(1|manifest)+sex+age+PMI+APOE+pc_mito	0.529253	2548
ENSG00000102109	7.82271e-07	-0.477995	-0.23347	-0.72252	protein_coding	PCSK1N	55.39	2.45899e-06	diagnosisADH	CTR	3250	~diagnosis+(1|manifest)+sex+age+PMI+APOE+pc_mito	3.39936	562
ENSG00000135870	7.90176e-07	0.282387	0.76542	-0.200645	protein_coding	RC3H1	38.58	2.4802e-06	diagnosisADH	CTR	1343	~diagnosis+(1|manifest)+sex+age+PMI+APOE+pc_mito	0.429416	2830
ENSG00000277851	7.90518e-07	-1.18081	-0.830295	-1.53133	lncRNA	LINC02391	39.35	2.4802e-06	diagnosisADH	CTR	58	~diagnosis+(1|manifest)+sex+age+PMI+APOE+pc_mito	1.77038	1048
ENSG00000109686	7.91677e-07	0.688127	1.11053	0.265728	protein_coding	SH3D19	40.79	2.48149e-06	diagnosisADH	CTR	2986	~diagnosis+(1|manifest)+sex+age+PMI+APOE+pc_mito	2.20202	850
ENSG00000004864	7.97784e-07	-0.647479	-0.174185	-1.12077	protein_coding	SLC25A13	39.76	2.49826e-06	diagnosisADH	CTR	949	~diagnosis+(1|manifest)+sex+age+PMI+APOE+pc_mito	0.684239	2178
ENSG00000107882	8.00503e-07	-0.613367	-0.249337	-0.977398	protein_coding	SUFU	47.98	2.50386e-06	diagnosisADH	CTR	1494	~diagnosis+(1|manifest)+sex+age+PMI+APOE+pc_mito	0.264968	3207
ENSG00000118482	8.01839e-07	-0.412851	0.0923963	-0.918097	protein_coding	PHF3	36.07	2.50386e-06	diagnosisADH	CTR	601	~diagnosis+(1|manifest)+sex+age+PMI+APOE+pc_mito	1.65537	1117
ENSG00000130255	8.01534e-07	0.766835	1.27082	0.262845	protein_coding	RPL36	58.81	2.50386e-06	diagnosisADH	CTR	2644	~diagnosis+(1|manifest)+sex+age+PMI+APOE+pc_mito	2.26751	821
ENSG00000142875	8.08237e-07	0.337325	0.853765	-0.179115	protein_coding	PRKACB	34.7	2.52146e-06	diagnosisADH	CTR	2782	~diagnosis+(1|manifest)+sex+age+PMI+APOE+pc_mito	1.5604	1175
ENSG00000173559	8.1054e-07	-0.440136	-0.0846479	-0.795623	protein_coding	NABP1	38.75	2.52626e-06	diagnosisADH	CTR	444	~diagnosis+(1|manifest)+sex+age+PMI+APOE+pc_mito	1.23388	1419
ENSG00000260528	8.12223e-07	0.504456	0.94962	0.0592915	lncRNA	FAM157C	46.56	2.52912e-06	diagnosisADH	CTR	766	~diagnosis+(1|manifest)+sex+age+PMI+APOE+pc_mito	10.2467	91
ENSG00000126214	8.13162e-07	-0.612777	-0.21311	-1.01244	protein_coding	KLC1	49.58	2.52967e-06	diagnosisADH	CTR	2640	~diagnosis+(1|manifest)+sex+age+PMI+APOE+pc_mito	0.67486	2191
ENSG00000198742	8.15472e-07	-0.784112	-0.289089	-1.27914	protein_coding	SMURF1	42.72	2.53447e-06	diagnosisADH	CTR	2845	~diagnosis+(1|manifest)+sex+age+PMI+APOE+pc_mito	1.35213	1311
ENSG00000086666	8.19044e-07	-0.911616	-0.416657	-1.40657	protein_coding	ZFAND6	38.17	2.54319e-06	diagnosisADH	CTR	1678	~diagnosis+(1|manifest)+sex+age+PMI+APOE+pc_mito	0.27369	3196
ENSG00000170248	8.21156e-07	-0.496003	-0.0338845	-0.958121	protein_coding	PDCD6IP	36.87	2.54735e-06	diagnosisADH	CTR	673	~diagnosis+(1|manifest)+sex+age+PMI+APOE+pc_mito	0.471674	2702
ENSG00000126653	8.31004e-07	-1.00156	-0.598401	-1.40472	protein_coding	NSRP1	38.57	2.57308e-06	diagnosisADH	CTR	918	~diagnosis+(1|manifest)+sex+age+PMI+APOE+pc_mito	1.124	1523
ENSG00000186635	8.30803e-07	0.469324	0.910085	0.0285624	protein_coding	ARAP1	54.91	2.57308e-06	diagnosisADH	CTR	25	~diagnosis+(1|manifest)+sex+age+PMI+APOE+pc_mito	4.81083	340
ENSG00000143162	8.33222e-07	-0.842352	-0.525904	-1.1588	protein_coding	CREG1	44.5	2.57754e-06	diagnosisADH	CTR	493	~diagnosis+(1|manifest)+sex+age+PMI+APOE+pc_mito	0.857582	1876
ENSG00000147274	8.35559e-07	-0.40492	0.00641961	-0.81626	protein_coding	RBMX	43.01	2.58235e-06	diagnosisADH	CTR	2928	~diagnosis+(1|manifest)+sex+age+PMI+APOE+pc_mito	0.659338	2235
ENSG00000198740	8.38113e-07	-0.425685	0.102607	-0.953977	protein_coding	ZNF652	41.52	2.58783e-06	diagnosisADH	CTR	3003	~diagnosis+(1|manifest)+sex+age+PMI+APOE+pc_mito	0.972886	1720
ENSG00000125970	8.42612e-07	-0.377183	0.0309638	-0.785329	protein_coding	RALY	44.86	2.59828e-06	diagnosisADH	CTR	1699	~diagnosis+(1|manifest)+sex+age+PMI+APOE+pc_mito	0.297753	3144
ENSG00000146067	8.43066e-07	-0.440927	-0.0842922	-0.797561	protein_coding	FAM193B	49.93	2.59828e-06	diagnosisADH	CTR	3074	~diagnosis+(1|manifest)+sex+age+PMI+APOE+pc_mito	0.815647	1942
ENSG00000051108	8.4995e-07	-0.662191	-0.225418	-1.09896	protein_coding	HERPUD1	42.95	2.61705e-06	diagnosisADH	CTR	2981	~diagnosis+(1|manifest)+sex+age+PMI+APOE+pc_mito	1.24277	1405
ENSG00000033800	8.53585e-07	-1.87391	-1.30253	-2.44529	protein_coding	PIAS1	38.09	2.62276e-06	diagnosisADH	CTR	877	~diagnosis+(1|manifest)+sex+age+PMI+APOE+pc_mito	1.30074	1351
ENSG00000075785	8.53491e-07	-0.571214	-0.0799571	-1.06247	protein_coding	RAB7A	44.06	2.62276e-06	diagnosisADH	CTR	322	~diagnosis+(1|manifest)+sex+age+PMI+APOE+pc_mito	0.901776	1827
ENSG00000105778	8.54179e-07	-0.66888	-0.2192	-1.11856	protein_coding	AVL9	40.32	2.62276e-06	diagnosisADH	CTR	2408	~diagnosis+(1|manifest)+sex+age+PMI+APOE+pc_mito	0.885372	1847
ENSG00000089094	8.56521e-07	-0.758006	-0.403328	-1.11268	protein_coding	KDM2B	50.79	2.62751e-06	diagnosisADH	CTR	2804	~diagnosis+(1|manifest)+sex+age+PMI+APOE+pc_mito	0.584486	2378
ENSG00000103978	8.59241e-07	-0.117036	0.290626	-0.524698	protein_coding	TMEM87A	38.91	2.62858e-06	diagnosisADH	CTR	452	~diagnosis+(1|manifest)+sex+age+PMI+APOE+pc_mito	0.971067	1726
ENSG00000160563	8.59253e-07	-0.117914	0.258647	-0.494474	protein_coding	MED27	44.21	2.62858e-06	diagnosisADH	CTR	1077	~diagnosis+(1|manifest)+sex+age+PMI+APOE+pc_mito	0.420657	2852
ENSG00000170634	8.58411e-07	-1.49603	-0.995824	-1.99624	protein_coding	ACYP2	40.31	2.62858e-06	diagnosisADH	CTR	3300	~diagnosis+(1|manifest)+sex+age+PMI+APOE+pc_mito	2.04355	916
ENSG00000130723	8.61668e-07	-1.36381	-0.86671	-1.86091	protein_coding	PRRC2B	49.11	2.63205e-06	diagnosisADH	CTR	2963	~diagnosis+(1|manifest)+sex+age+PMI+APOE+pc_mito	1.2816	1368
ENSG00000198947	8.61978e-07	0.500802	0.953938	0.047666	protein_coding	DMD	36.42	2.63205e-06	diagnosisADH	CTR	1958	~diagnosis+(1|manifest)+sex+age+PMI+APOE+pc_mito	3.10551	599
ENSG00000141376	8.67032e-07	-1.41814	-0.865987	-1.97029	protein_coding	BCAS3	39.85	2.64505e-06	diagnosisADH	CTR	3121	~diagnosis+(1|manifest)+sex+age+PMI+APOE+pc_mito	2.03227	921
ENSG00000031081	8.69859e-07	-0.809765	-0.330048	-1.28948	protein_coding	ARHGAP31	43.44	2.64731e-06	diagnosisADH	CTR	759	~diagnosis+(1|manifest)+sex+age+PMI+APOE+pc_mito	1.7493	1060
ENSG00000104907	8.69848e-07	-0.315746	0.185163	-0.816654	protein_coding	TRMT1	53.66	2.64731e-06	diagnosisADH	CTR	439	~diagnosis+(1|manifest)+sex+age+PMI+APOE+pc_mito	1.50922	1209
ENSG00000170144	8.70172e-07	-0.488451	0.0294372	-1.00634	protein_coding	HNRNPA3	40	2.64731e-06	diagnosisADH	CTR	2558	~diagnosis+(1|manifest)+sex+age+PMI+APOE+pc_mito	0.550037	2480
ENSG00000082212	8.72195e-07	-0.930543	-0.506882	-1.3542	protein_coding	ME2	38.58	2.65034e-06	diagnosisADH	CTR	3306	~diagnosis+(1|manifest)+sex+age+PMI+APOE+pc_mito	0.894863	1837
ENSG00000108854	8.74521e-07	-0.584692	-0.0642221	-1.10516	protein_coding	SMURF2	39.47	2.65034e-06	diagnosisADH	CTR	334	~diagnosis+(1|manifest)+sex+age+PMI+APOE+pc_mito	0.613377	2318
ENSG00000109787	8.75714e-07	-0.406051	0.00500427	-0.817106	protein_coding	KLF3	41.85	2.65034e-06	diagnosisADH	CTR	285	~diagnosis+(1|manifest)+sex+age+PMI+APOE+pc_mito	0.582113	2385
ENSG00000136147	8.75973e-07	-0.827313	-0.497108	-1.15752	protein_coding	PHF11	41.72	2.65034e-06	diagnosisADH	CTR	2370	~diagnosis+(1|manifest)+sex+age+PMI+APOE+pc_mito	0.569647	2436
ENSG00000150471	8.75658e-07	0.567852	1.02817	0.107531	protein_coding	ADGRL3	35.25	2.65034e-06	diagnosisADH	CTR	449	~diagnosis+(1|manifest)+sex+age+PMI+APOE+pc_mito	3.52482	538
ENSG00000166033	8.75142e-07	0.347732	0.834118	-0.138654	protein_coding	HTRA1	49.66	2.65034e-06	diagnosisADH	CTR	2523	~diagnosis+(1|manifest)+sex+age+PMI+APOE+pc_mito	2.15914	865
ENSG00000182606	8.86656e-07	-0.817088	-0.334905	-1.29927	protein_coding	TRAK1	44.94	2.68021e-06	diagnosisADH	CTR	695	~diagnosis+(1|manifest)+sex+age+PMI+APOE+pc_mito	0.497118	2625
ENSG00000196284	8.90251e-07	-1.32633	-0.798062	-1.85459	protein_coding	SUPT3H	36.3	2.68862e-06	diagnosisADH	CTR	1489	~diagnosis+(1|manifest)+sex+age+PMI+APOE+pc_mito	1.55993	1176
ENSG00000058272	8.93548e-07	-0.798823	-0.290826	-1.30682	protein_coding	PPP1R12A	36.07	2.69612e-06	diagnosisADH	CTR	623	~diagnosis+(1|manifest)+sex+age+PMI+APOE+pc_mito	0.603981	2336
ENSG00000136603	8.96225e-07	-0.727393	-0.291591	-1.16319	protein_coding	SKIL	39.63	2.69682e-06	diagnosisADH	CTR	1279	~diagnosis+(1|manifest)+sex+age+PMI+APOE+pc_mito	1.47343	1236
ENSG00000166794	8.95884e-07	0.614608	1.01303	0.216183	protein_coding	PPIB	52.92	2.69682e-06	diagnosisADH	CTR	905	~diagnosis+(1|manifest)+sex+age+PMI+APOE+pc_mito	1.91182	975
ENSG00000224101	8.95625e-07	-0.744467	-0.397053	-1.09188	lncRNA	ELMO1-AS1	41.77	2.69682e-06	diagnosisADH	CTR	2486	~diagnosis+(1|manifest)+sex+age+PMI+APOE+pc_mito	2.77815	664
ENSG00000260729	9.04356e-07	-0.541871	-0.218974	-0.864768	protein_coding	AC009690.1	45.88	2.71882e-06	diagnosisADH	CTR	2912	~diagnosis+(1|manifest)+sex+age+PMI+APOE+pc_mito	0.491707	2642
ENSG00000115464	9.12366e-07	-0.384029	0.191646	-0.959704	protein_coding	USP34	38.8	2.74041e-06	diagnosisADH	CTR	863	~diagnosis+(1|manifest)+sex+age+PMI+APOE+pc_mito	0.407579	2895
ENSG00000189403	9.17245e-07	0.323529	0.793659	-0.146601	protein_coding	HMGB1	41.99	2.75257e-06	diagnosisADH	CTR	2534	~diagnosis+(1|manifest)+sex+age+PMI+APOE+pc_mito	1.39528	1285
ENSG00000075413	9.21397e-07	-0.616441	-0.100485	-1.1324	protein_coding	MARK3	42.15	2.76252e-06	diagnosisADH	CTR	1416	~diagnosis+(1|manifest)+sex+age+PMI+APOE+pc_mito	0.904913	1825
ENSG00000197586	9.24228e-07	-0.42774	-0.110099	-0.745382	protein_coding	ENTPD6	50.78	2.7685e-06	diagnosisADH	CTR	1644	~diagnosis+(1|manifest)+sex+age+PMI+APOE+pc_mito	0.527415	2555
ENSG00000198502	9.31331e-07	-0.673383	-0.266437	-1.08033	protein_coding	HLA-DRB5	42.85	2.78726e-06	diagnosisADH	CTR	1530	~diagnosis+(1|manifest)+sex+age+PMI+APOE+pc_mito	8.16343	148
ENSG00000173542	9.35951e-07	-0.947731	-0.470412	-1.42505	protein_coding	MOB1B	40.16	2.79855e-06	diagnosisADH	CTR	2051	~diagnosis+(1|manifest)+sex+age+PMI+APOE+pc_mito	0.674848	2192
ENSG00000118058	9.427e-07	-0.436914	0.0319398	-0.905768	protein_coding	KMT2A	41.25	2.81619e-06	diagnosisADH	CTR	1078	~diagnosis+(1|manifest)+sex+age+PMI+APOE+pc_mito	0.51587	2583
ENSG00000144381	9.47593e-07	0.527548	0.857702	0.197394	protein_coding	HSPD1	42.79	2.82825e-06	diagnosisADH	CTR	515	~diagnosis+(1|manifest)+sex+age+PMI+APOE+pc_mito	8.14386	150
ENSG00000123094	9.5414e-07	-1.47276	-0.920685	-2.02484	protein_coding	RASSF8	38.09	2.84523e-06	diagnosisADH	CTR	843	~diagnosis+(1|manifest)+sex+age+PMI+APOE+pc_mito	3.19138	587
ENSG00000126858	9.55381e-07	-0.767293	-0.337663	-1.19692	protein_coding	RHOT1	42.18	2.84637e-06	diagnosisADH	CTR	3105	~diagnosis+(1|manifest)+sex+age+PMI+APOE+pc_mito	0.602218	2339
ENSG00000151414	9.62558e-07	-0.933261	-0.413077	-1.45344	protein_coding	NEK7	35.84	2.86517e-06	diagnosisADH	CTR	1026	~diagnosis+(1|manifest)+sex+age+PMI+APOE+pc_mito	1.68037	1102
ENSG00000237422	9.70791e-07	-0.709021	-0.346335	-1.07171	lncRNA	AL158071.4	44.48	2.88708e-06	diagnosisADH	CTR	1415	~diagnosis+(1|manifest)+sex+age+PMI+APOE+pc_mito	1.75209	1058
ENSG00000136754	9.83516e-07	-0.793002	-0.274576	-1.31143	protein_coding	ABI1	38.44	2.9223e-06	diagnosisADH	CTR	1270	~diagnosis+(1|manifest)+sex+age+PMI+APOE+pc_mito	1.26666	1381
ENSG00000054267	9.86285e-07	-0.663078	-0.13656	-1.1896	protein_coding	ARID4B	39.95	2.9279e-06	diagnosisADH	CTR	3189	~diagnosis+(1|manifest)+sex+age+PMI+APOE+pc_mito	0.641795	2267
ENSG00000135924	9.92852e-07	0.647845	1.05096	0.244735	protein_coding	DNAJB2	56.92	2.94211e-06	diagnosisADH	CTR	213	~diagnosis+(1|manifest)+sex+age+PMI+APOE+pc_mito	2.78144	662
ENSG00000223482	9.92805e-07	0.0840411	0.630404	-0.462321	lncRNA	NUTM2A-AS1	41.08	2.94211e-06	diagnosisADH	CTR	1635	~diagnosis+(1|manifest)+sex+age+PMI+APOE+pc_mito	2.13047	879
ENSG00000285106	9.95545e-07	-1.12132	-0.538414	-1.70422	lncRNA	AC016831.7	41.71	2.94745e-06	diagnosisADH	CTR	2517	~diagnosis+(1|manifest)+sex+age+PMI+APOE+pc_mito	2.46987	753
ENSG00000092148	9.98167e-07	-0.444629	0.00260334	-0.891862	protein_coding	HECTD1	39.35	2.95258e-06	diagnosisADH	CTR	1405	~diagnosis+(1|manifest)+sex+age+PMI+APOE+pc_mito	0.575081	2418
ENSG00000134900	9.99984e-07	-0.428284	0.0279876	-0.884556	protein_coding	TPP2	37.69	2.9528e-06	diagnosisADH	CTR	392	~diagnosis+(1|manifest)+sex+age+PMI+APOE+pc_mito	0.289352	3159
ENSG00000163946	1.00003e-06	-0.42469	0.012284	-0.861664	protein_coding	TASOR	38.7	2.9528e-06	diagnosisADH	CTR	1347	~diagnosis+(1|manifest)+sex+age+PMI+APOE+pc_mito	0.431542	2827
ENSG00000196712	1.00275e-06	-0.736678	-0.154755	-1.3186	protein_coding	NF1	37.62	2.95821e-06	diagnosisADH	CTR	984	~diagnosis+(1|manifest)+sex+age+PMI+APOE+pc_mito	0.416829	2865
ENSG00000114120	1.00609e-06	-0.850452	-0.488989	-1.21191	protein_coding	SLC25A36	35.48	2.96541e-06	diagnosisADH	CTR	302	~diagnosis+(1|manifest)+sex+age+PMI+APOE+pc_mito	0.583383	2382
ENSG00000102879	1.02046e-06	0.213106	0.684438	-0.258226	protein_coding	CORO1A	64.42	2.99746e-06	diagnosisADH	CTR	2685	~diagnosis+(1|manifest)+sex+age+PMI+APOE+pc_mito	1.43457	1260
ENSG00000114861	1.01995e-06	0.0837887	0.682788	-0.515211	protein_coding	FOXP1	41.08	2.99746e-06	diagnosisADH	CTR	1651	~diagnosis+(1|manifest)+sex+age+PMI+APOE+pc_mito	8.13815	151
ENSG00000164597	1.02059e-06	-0.217165	0.333989	-0.76832	protein_coding	COG5	37.1	2.99746e-06	diagnosisADH	CTR	455	~diagnosis+(1|manifest)+sex+age+PMI+APOE+pc_mito	0.3534	3031
ENSG00000167703	1.01979e-06	-0.80418	-0.525303	-1.08306	protein_coding	SLC43A2	54.63	2.99746e-06	diagnosisADH	CTR	2205	~diagnosis+(1|manifest)+sex+age+PMI+APOE+pc_mito	1.09247	1567
ENSG00000116266	1.02696e-06	0.38492	0.824688	-0.0548487	protein_coding	STXBP3	36.04	3.01352e-06	diagnosisADH	CTR	798	~diagnosis+(1|manifest)+sex+age+PMI+APOE+pc_mito	1.33954	1324
ENSG00000104518	1.04934e-06	0.476424	0.812368	0.140481	protein_coding	GSDMD	62.14	3.07645e-06	diagnosisADH	CTR	1652	~diagnosis+(1|manifest)+sex+age+PMI+APOE+pc_mito	1.81462	1018
ENSG00000178950	1.0567e-06	-1.25225	-0.884748	-1.61976	protein_coding	GAK	56.5	3.09529e-06	diagnosisADH	CTR	1775	~diagnosis+(1|manifest)+sex+age+PMI+APOE+pc_mito	0.959663	1742
ENSG00000114978	1.06438e-06	-0.479856	-0.0779197	-0.881791	protein_coding	MOB1A	41.02	3.11502e-06	diagnosisADH	CTR	341	~diagnosis+(1|manifest)+sex+age+PMI+APOE+pc_mito	0.632286	2285
ENSG00000137845	1.07928e-06	-1.10957	-0.554859	-1.66428	protein_coding	ADAM10	37.34	3.15586e-06	diagnosisADH	CTR	3190	~diagnosis+(1|manifest)+sex+age+PMI+APOE+pc_mito	0.911693	1813
ENSG00000156639	1.08417e-06	-0.678461	-0.105358	-1.25156	protein_coding	ZFAND3	39.2	3.16734e-06	diagnosisADH	CTR	2863	~diagnosis+(1|manifest)+sex+age+PMI+APOE+pc_mito	2.35793	792
ENSG00000105483	1.08902e-06	-0.657233	-0.214252	-1.10021	protein_coding	CARD8	44.39	3.1787e-06	diagnosisADH	CTR	2094	~diagnosis+(1|manifest)+sex+age+PMI+APOE+pc_mito	0.749995	2039
ENSG00000150593	1.09461e-06	-0.522847	-0.125004	-0.920689	protein_coding	PDCD4	34.69	3.1922e-06	diagnosisADH	CTR	2389	~diagnosis+(1|manifest)+sex+age+PMI+APOE+pc_mito	1.79572	1029
ENSG00000135390	1.09713e-06	0.417978	0.842509	-0.00655296	protein_coding	ATP5MC2	44.44	3.19673e-06	diagnosisADH	CTR	1069	~diagnosis+(1|manifest)+sex+age+PMI+APOE+pc_mito	1.1718	1468
ENSG00000125703	1.10104e-06	-0.000316726	0.523895	-0.524529	protein_coding	ATG4C	35.44	3.20532e-06	diagnosisADH	CTR	1824	~diagnosis+(1|manifest)+sex+age+PMI+APOE+pc_mito	3.71656	495
ENSG00000031003	1.10831e-06	0.450245	0.978381	-0.0778916	protein_coding	FAM13B	40.05	3.2223e-06	diagnosisADH	CTR	976	~diagnosis+(1|manifest)+sex+age+PMI+APOE+pc_mito	0.514397	2585
ENSG00000157106	1.10882e-06	-0.404525	0.112119	-0.92117	protein_coding	SMG1	39.95	3.2223e-06	diagnosisADH	CTR	1095	~diagnosis+(1|manifest)+sex+age+PMI+APOE+pc_mito	0.336919	3062
ENSG00000121749	1.11085e-06	-0.694363	-0.324595	-1.06413	protein_coding	TBC1D15	37.01	3.22253e-06	diagnosisADH	CTR	2707	~diagnosis+(1|manifest)+sex+age+PMI+APOE+pc_mito	0.699072	2147
ENSG00000183826	1.11027e-06	-1.66971	-1.15221	-2.1872	protein_coding	BTBD9	40.63	3.22253e-06	diagnosisADH	CTR	1664	~diagnosis+(1|manifest)+sex+age+PMI+APOE+pc_mito	2.12406	881
ENSG00000129351	1.11697e-06	0.111491	0.473454	-0.250472	protein_coding	ILF3	50.9	3.23747e-06	diagnosisADH	CTR	1684	~diagnosis+(1|manifest)+sex+age+PMI+APOE+pc_mito	0.860824	1872
ENSG00000251442	1.12144e-06	-0.817689	-0.344026	-1.29135	lncRNA	LINC01094	39.7	3.24757e-06	diagnosisADH	CTR	478	~diagnosis+(1|manifest)+sex+age+PMI+APOE+pc_mito	2.73237	673
ENSG00000157837	1.14427e-06	-1.43177	-0.898093	-1.96545	protein_coding	SPPL3	40.88	3.31078e-06	diagnosisADH	CTR	150	~diagnosis+(1|manifest)+sex+age+PMI+APOE+pc_mito	1.1728	1467
ENSG00000166377	1.14528e-06	-1.02092	-0.547815	-1.49403	protein_coding	ATP9B	41.83	3.31081e-06	diagnosisADH	CTR	287	~diagnosis+(1|manifest)+sex+age+PMI+APOE+pc_mito	0.896587	1835
ENSG00000112739	1.15828e-06	0.0523368	0.515135	-0.410461	protein_coding	PRPF4B	38.36	3.34256e-06	diagnosisADH	CTR	1566	~diagnosis+(1|manifest)+sex+age+PMI+APOE+pc_mito	0.887393	1844
ENSG00000123095	1.15789e-06	-1.27612	-0.774213	-1.77803	protein_coding	BHLHE41	48.58	3.34256e-06	diagnosisADH	CTR	250	~diagnosis+(1|manifest)+sex+age+PMI+APOE+pc_mito	3.00547	624
ENSG00000140943	1.15966e-06	-0.538334	-0.248238	-0.82843	protein_coding	MBTPS1	45.15	3.34361e-06	diagnosisADH	CTR	1308	~diagnosis+(1|manifest)+sex+age+PMI+APOE+pc_mito	0.280526	3178
ENSG00000155629	1.16558e-06	-0.57641	-0.0976714	-1.05515	protein_coding	PIK3AP1	44.36	3.35776e-06	diagnosisADH	CTR	249	~diagnosis+(1|manifest)+sex+age+PMI+APOE+pc_mito	4.27841	411
ENSG00000204634	1.17791e-06	0.469263	0.855315	0.0832115	protein_coding	TBC1D8	44.32	3.39034e-06	diagnosisADH	CTR	1	~diagnosis+(1|manifest)+sex+age+PMI+APOE+pc_mito	9.02443	123
ENSG00000101191	1.18017e-06	-0.414208	-0.0731143	-0.755302	protein_coding	DIDO1	49.19	3.39387e-06	diagnosisADH	CTR	2951	~diagnosis+(1|manifest)+sex+age+PMI+APOE+pc_mito	0.277603	3187
ENSG00000143324	1.18165e-06	-0.859018	-0.37772	-1.34032	protein_coding	XPR1	36.94	3.39519e-06	diagnosisADH	CTR	1041	~diagnosis+(1|manifest)+sex+age+PMI+APOE+pc_mito	1.56847	1171
ENSG00000062725	1.1839e-06	0.325346	0.740971	-0.0902799	protein_coding	APPBP2	39.71	3.39872e-06	diagnosisADH	CTR	1580	~diagnosis+(1|manifest)+sex+age+PMI+APOE+pc_mito	0.610635	2324
ENSG00000118855	1.20231e-06	-0.84051	-0.363732	-1.31729	protein_coding	MFSD1	40.83	3.44857e-06	diagnosisADH	CTR	1851	~diagnosis+(1|manifest)+sex+age+PMI+APOE+pc_mito	1.66033	1114
ENSG00000107077	1.23047e-06	-0.793213	-0.223856	-1.36257	protein_coding	KDM4C	40.37	3.52628e-06	diagnosisADH	CTR	1000	~diagnosis+(1|manifest)+sex+age+PMI+APOE+pc_mito	1.16526	1477
ENSG00000070269	1.23675e-06	-0.315058	0.0731876	-0.703304	protein_coding	TMEM260	39.13	3.53817e-06	diagnosisADH	CTR	1122	~diagnosis+(1|manifest)+sex+age+PMI+APOE+pc_mito	0.694583	2155
ENSG00000180357	1.23633e-06	-1.52529	-0.961419	-2.08916	protein_coding	ZNF609	42.67	3.53817e-06	diagnosisADH	CTR	1997	~diagnosis+(1|manifest)+sex+age+PMI+APOE+pc_mito	2.08033	902
ENSG00000136895	1.24746e-06	-1.1366	-0.711043	-1.56215	protein_coding	GARNL3	43.3	3.5657e-06	diagnosisADH	CTR	3119	~diagnosis+(1|manifest)+sex+age+PMI+APOE+pc_mito	2.35427	793
ENSG00000011600	1.25049e-06	-0.601979	-0.14352	-1.06044	protein_coding	TYROBP	51.45	3.56954e-06	diagnosisADH	CTR	1247	~diagnosis+(1|manifest)+sex+age+PMI+APOE+pc_mito	3.5458	535
ENSG00000185046	1.25096e-06	0.311715	0.774577	-0.151147	protein_coding	ANKS1B	37.84	3.56954e-06	diagnosisADH	CTR	3242	~diagnosis+(1|manifest)+sex+age+PMI+APOE+pc_mito	3.06197	609
ENSG00000144560	1.25369e-06	-0.398284	0.0220433	-0.818611	protein_coding	VGLL4	44.93	3.57426e-06	diagnosisADH	CTR	1152	~diagnosis+(1|manifest)+sex+age+PMI+APOE+pc_mito	0.33235	3068
ENSG00000109220	1.27051e-06	-0.529252	-0.173961	-0.884544	protein_coding	CHIC2	36.69	3.61599e-06	diagnosisADH	CTR	482	~diagnosis+(1|manifest)+sex+age+PMI+APOE+pc_mito	0.221825	3260
ENSG00000141002	1.26998e-06	-0.148246	0.280855	-0.577347	protein_coding	TCF25	55.04	3.61599e-06	diagnosisADH	CTR	1774	~diagnosis+(1|manifest)+sex+age+PMI+APOE+pc_mito	1.171	1470
ENSG00000011566	1.27199e-06	-0.413268	0.0749236	-0.90146	protein_coding	MAP4K3	36.89	3.61709e-06	diagnosisADH	CTR	789	~diagnosis+(1|manifest)+sex+age+PMI+APOE+pc_mito	0.737104	2067
ENSG00000107036	1.2734e-06	-1.222	-0.747512	-1.69648	protein_coding	RIC1	37.47	3.61798e-06	diagnosisADH	CTR	3302	~diagnosis+(1|manifest)+sex+age+PMI+APOE+pc_mito	1.26941	1379
ENSG00000106565	1.27622e-06	-0.65299	-0.380524	-0.925456	protein_coding	TMEM176B	51.68	3.6229e-06	diagnosisADH	CTR	541	~diagnosis+(1|manifest)+sex+age+PMI+APOE+pc_mito	5.07405	318
ENSG00000197102	1.27845e-06	0.51852	0.953011	0.0840289	protein_coding	DYNC1H1	47.38	3.62611e-06	diagnosisADH	CTR	546	~diagnosis+(1|manifest)+sex+age+PMI+APOE+pc_mito	1.06621	1602
ENSG00000002586	1.27995e-06	-0.985909	-0.658867	-1.31295	protein_coding	CD99	47.38	3.62725e-06	diagnosisADH	CTR	1329	~diagnosis+(1|manifest)+sex+age+PMI+APOE+pc_mito	1.36431	1306
ENSG00000198265	1.29078e-06	-0.584863	-0.0411177	-1.12861	protein_coding	HELZ	38.17	3.65483e-06	diagnosisADH	CTR	2843	~diagnosis+(1|manifest)+sex+age+PMI+APOE+pc_mito	0.5018	2617
ENSG00000171044	1.30589e-06	-0.647781	-0.199677	-1.09589	protein_coding	XKR6	46.12	3.69333e-06	diagnosisADH	CTR	1508	~diagnosis+(1|manifest)+sex+age+PMI+APOE+pc_mito	1.18707	1454
ENSG00000239213	1.30661e-06	-0.894573	-0.624134	-1.16501	lncRNA	NCK1-DT	41.82	3.69333e-06	diagnosisADH	CTR	151	~diagnosis+(1|manifest)+sex+age+PMI+APOE+pc_mito	1.06661	1601
ENSG00000147403	1.30866e-06	0.51947	1.06574	-0.0268031	protein_coding	RPL10	54.28	3.69595e-06	diagnosisADH	CTR	2242	~diagnosis+(1|manifest)+sex+age+PMI+APOE+pc_mito	1.68607	1098
ENSG00000118507	1.31834e-06	-0.781131	-0.431225	-1.13104	protein_coding	AKAP7	38.28	3.72011e-06	diagnosisADH	CTR	387	~diagnosis+(1|manifest)+sex+age+PMI+APOE+pc_mito	1.37591	1302
ENSG00000137942	1.32478e-06	-1.25878	-0.87228	-1.64527	protein_coding	FNBP1L	37.34	3.73511e-06	diagnosisADH	CTR	2291	~diagnosis+(1|manifest)+sex+age+PMI+APOE+pc_mito	0.923346	1795
ENSG00000132334	1.32652e-06	-0.628669	-0.0608099	-1.19653	protein_coding	PTPRE	47.89	3.73684e-06	diagnosisADH	CTR	2402	~diagnosis+(1|manifest)+sex+age+PMI+APOE+pc_mito	3.81621	486
ENSG00000158717	1.34094e-06	-0.698493	-0.30226	-1.09473	protein_coding	RNF166	62.55	3.77425e-06	diagnosisADH	CTR	280	~diagnosis+(1|manifest)+sex+age+PMI+APOE+pc_mito	2.50702	740
ENSG00000004534	1.35141e-06	-0.490581	0.0763136	-1.05748	protein_coding	RBM6	44.14	3.80047e-06	diagnosisADH	CTR	1583	~diagnosis+(1|manifest)+sex+age+PMI+APOE+pc_mito	0.298743	3141
ENSG00000109667	1.36323e-06	-0.209712	0.210595	-0.63002	protein_coding	SLC2A9	45.33	3.83047e-06	diagnosisADH	CTR	2151	~diagnosis+(1|manifest)+sex+age+PMI+APOE+pc_mito	1.66912	1109
ENSG00000039319	1.37157e-06	0.117918	0.599543	-0.363707	protein_coding	ZFYVE16	37.74	3.85063e-06	diagnosisADH	CTR	2821	~diagnosis+(1|manifest)+sex+age+PMI+APOE+pc_mito	1.32304	1334
ENSG00000128881	1.37774e-06	-0.760207	-0.296377	-1.22404	protein_coding	TTBK2	39.88	3.86467e-06	diagnosisADH	CTR	419	~diagnosis+(1|manifest)+sex+age+PMI+APOE+pc_mito	0.409456	2889
ENSG00000089902	1.38871e-06	-0.77855	-0.407886	-1.14921	protein_coding	RCOR1	43.49	3.89214e-06	diagnosisADH	CTR	1035	~diagnosis+(1|manifest)+sex+age+PMI+APOE+pc_mito	0.392898	2932
ENSG00000105223	1.39036e-06	-0.314507	0.0784918	-0.707506	protein_coding	PLD3	52.33	3.89347e-06	diagnosisADH	CTR	1807	~diagnosis+(1|manifest)+sex+age+PMI+APOE+pc_mito	0.879367	1856
ENSG00000028277	1.41311e-06	-0.575803	-0.0854482	-1.06616	protein_coding	POU2F2	51.31	3.95383e-06	diagnosisADH	CTR	2019	~diagnosis+(1|manifest)+sex+age+PMI+APOE+pc_mito	1.54163	1193
ENSG00000156482	1.41774e-06	0.405683	0.86025	-0.0488836	protein_coding	RPL30	42.56	3.96345e-06	diagnosisADH	CTR	2255	~diagnosis+(1|manifest)+sex+age+PMI+APOE+pc_mito	1.30294	1349
ENSG00000198286	1.4255e-06	-1.13145	-0.716933	-1.54596	protein_coding	CARD11	49.24	3.98178e-06	diagnosisADH	CTR	120	~diagnosis+(1|manifest)+sex+age+PMI+APOE+pc_mito	4.03833	453
ENSG00000164548	1.44443e-06	0.327663	0.853804	-0.198478	protein_coding	TRA2A	41.09	4.03126e-06	diagnosisADH	CTR	1518	~diagnosis+(1|manifest)+sex+age+PMI+APOE+pc_mito	0.92303	1797
ENSG00000153250	1.45079e-06	0.00565889	0.512865	-0.501547	protein_coding	RBMS1	39.2	4.0456e-06	diagnosisADH	CTR	3033	~diagnosis+(1|manifest)+sex+age+PMI+APOE+pc_mito	2.52518	733
ENSG00000147526	1.45213e-06	-0.113675	0.371915	-0.599264	protein_coding	TACC1	42.76	4.04593e-06	diagnosisADH	CTR	1451	~diagnosis+(1|manifest)+sex+age+PMI+APOE+pc_mito	1.44922	1251
ENSG00000116127	1.45608e-06	-0.42338	-0.0744973	-0.772262	protein_coding	ALMS1	38.69	4.05351e-06	diagnosisADH	CTR	1617	~diagnosis+(1|manifest)+sex+age+PMI+APOE+pc_mito	0.227485	3254
ENSG00000104613	1.4903e-06	-1.11712	-0.705713	-1.52852	protein_coding	INTS10	40.98	4.12793e-06	diagnosisADH	CTR	1925	~diagnosis+(1|manifest)+sex+age+PMI+APOE+pc_mito	1.49795	1216
ENSG00000106415	1.49027e-06	-0.63141	-0.208762	-1.05406	protein_coding	GLCCI1	36.7	4.12793e-06	diagnosisADH	CTR	503	~diagnosis+(1|manifest)+sex+age+PMI+APOE+pc_mito	1.28157	1369
ENSG00000137764	1.48643e-06	-0.795071	-0.299259	-1.29088	protein_coding	MAP2K5	39.55	4.12793e-06	diagnosisADH	CTR	206	~diagnosis+(1|manifest)+sex+age+PMI+APOE+pc_mito	0.923108	1796
ENSG00000160310	1.48924e-06	-0.596995	-0.0862033	-1.10779	protein_coding	PRMT2	45.21	4.12793e-06	diagnosisADH	CTR	2649	~diagnosis+(1|manifest)+sex+age+PMI+APOE+pc_mito	0.364451	3003
ENSG00000168385	1.48737e-06	-0.794554	-0.333017	-1.25609	protein_coding	SEPTIN2	41.89	4.12793e-06	diagnosisADH	CTR	2225	~diagnosis+(1|manifest)+sex+age+PMI+APOE+pc_mito	0.753457	2035
ENSG00000171659	1.48948e-06	-1.42142	-1.0061	-1.83673	protein_coding	GPR34	38.35	4.12793e-06	diagnosisADH	CTR	574	~diagnosis+(1|manifest)+sex+age+PMI+APOE+pc_mito	4.36646	396
ENSG00000139163	1.49388e-06	0.176814	0.70414	-0.350513	protein_coding	ETNK1	34.4	4.13439e-06	diagnosisADH	CTR	807	~diagnosis+(1|manifest)+sex+age+PMI+APOE+pc_mito	0.696989	2154
ENSG00000090989	1.49757e-06	-0.264327	0.146911	-0.675565	protein_coding	EXOC1	34.98	4.1351e-06	diagnosisADH	CTR	1009	~diagnosis+(1|manifest)+sex+age+PMI+APOE+pc_mito	0.348841	3038
ENSG00000104365	1.50038e-06	-0.413347	-0.0432619	-0.783433	protein_coding	IKBKB	48.25	4.1351e-06	diagnosisADH	CTR	2990	~diagnosis+(1|manifest)+sex+age+PMI+APOE+pc_mito	0.205391	3272
ENSG00000119596	1.49857e-06	-0.532824	-0.101744	-0.963903	protein_coding	YLPM1	39.69	4.1351e-06	diagnosisADH	CTR	1612	~diagnosis+(1|manifest)+sex+age+PMI+APOE+pc_mito	0.487647	2654
ENSG00000139746	1.49722e-06	-0.267155	0.286543	-0.820853	protein_coding	RBM26	34.26	4.1351e-06	diagnosisADH	CTR	599	~diagnosis+(1|manifest)+sex+age+PMI+APOE+pc_mito	0.901001	1829
ENSG00000172086	1.49974e-06	-0.64559	-0.296541	-0.99464	protein_coding	KRCC1	39.82	4.1351e-06	diagnosisADH	CTR	1351	~diagnosis+(1|manifest)+sex+age+PMI+APOE+pc_mito	0.697629	2152
ENSG00000012660	1.51189e-06	0.685975	1.07857	0.293377	protein_coding	ELOVL5	41.88	4.16336e-06	diagnosisADH	CTR	407	~diagnosis+(1|manifest)+sex+age+PMI+APOE+pc_mito	3.35917	564
ENSG00000140396	1.51495e-06	-1.57487	-1.01376	-2.13598	protein_coding	NCOA2	38.24	4.16833e-06	diagnosisADH	CTR	2967	~diagnosis+(1|manifest)+sex+age+PMI+APOE+pc_mito	1.78619	1036
ENSG00000160255	1.51873e-06	0.0284212	0.500708	-0.443865	protein_coding	ITGB2	57.45	4.17526e-06	diagnosisADH	CTR	352	~diagnosis+(1|manifest)+sex+age+PMI+APOE+pc_mito	2.56807	723
ENSG00000182667	1.52522e-06	0.482161	0.891595	0.072728	protein_coding	NTM	43.25	4.18961e-06	diagnosisADH	CTR	760	~diagnosis+(1|manifest)+sex+age+PMI+APOE+pc_mito	1.61057	1137
ENSG00000092439	1.52796e-06	-0.365308	0.0917329	-0.822349	protein_coding	TRPM7	38.89	4.19366e-06	diagnosisADH	CTR	1827	~diagnosis+(1|manifest)+sex+age+PMI+APOE+pc_mito	0.690836	2163
ENSG00000010244	1.53122e-06	-0.601731	-0.0993538	-1.10411	protein_coding	ZNF207	38.47	4.19913e-06	diagnosisADH	CTR	532	~diagnosis+(1|manifest)+sex+age+PMI+APOE+pc_mito	0.558377	2457
ENSG00000131626	1.53856e-06	0.134495	0.533205	-0.264215	protein_coding	PPFIA1	45.09	4.21576e-06	diagnosisADH	CTR	1159	~diagnosis+(1|manifest)+sex+age+PMI+APOE+pc_mito	0.22935	3253
ENSG00000116584	1.54142e-06	-0.103161	0.244896	-0.451218	protein_coding	ARHGEF2	50.95	4.22009e-06	diagnosisADH	CTR	353	~diagnosis+(1|manifest)+sex+age+PMI+APOE+pc_mito	0.305063	3130
ENSG00000061936	1.55418e-06	-0.470515	-0.0933295	-0.8477	protein_coding	SFSWAP	46.45	4.248e-06	diagnosisADH	CTR	2080	~diagnosis+(1|manifest)+sex+age+PMI+APOE+pc_mito	0.470026	2714
ENSG00000083799	1.55407e-06	-0.414418	-0.0154263	-0.81341	protein_coding	CYLD	36.42	4.248e-06	diagnosisADH	CTR	1803	~diagnosis+(1|manifest)+sex+age+PMI+APOE+pc_mito	0.310346	3119
ENSG00000108256	1.56001e-06	0.664823	1.17311	0.156533	protein_coding	NUFIP2	41.64	4.26043e-06	diagnosisADH	CTR	293	~diagnosis+(1|manifest)+sex+age+PMI+APOE+pc_mito	4.10431	438
ENSG00000177200	1.56783e-06	-1.02903	-0.444658	-1.61341	protein_coding	CHD9	38.92	4.27826e-06	diagnosisADH	CTR	131	~diagnosis+(1|manifest)+sex+age+PMI+APOE+pc_mito	0.992928	1691
ENSG00000104870	1.57391e-06	-1.33597	-0.945161	-1.72677	protein_coding	FCGRT	52.9	4.2913e-06	diagnosisADH	CTR	2040	~diagnosis+(1|manifest)+sex+age+PMI+APOE+pc_mito	1.92856	968
ENSG00000068878	1.58485e-06	-0.731231	-0.223428	-1.23903	protein_coding	PSME4	38.04	4.31758e-06	diagnosisADH	CTR	2561	~diagnosis+(1|manifest)+sex+age+PMI+APOE+pc_mito	1.00805	1672
ENSG00000154237	1.58833e-06	-1.35939	-0.827685	-1.89109	protein_coding	LRRK1	45.99	4.31995e-06	diagnosisADH	CTR	990	~diagnosis+(1|manifest)+sex+age+PMI+APOE+pc_mito	2.14276	871
ENSG00000185305	1.58734e-06	-0.952228	-0.364989	-1.53947	protein_coding	ARL 15.00	38.5	4.31995e-06	diagnosisADH	CTR	1832	~diagnosis+(1|manifest)+sex+age+PMI+APOE+pc_mito	1.09224	1568
ENSG00000133961	1.58966e-06	-1.32333	-0.758727	-1.88794	protein_coding	NUMB	40.48	4.32e-06	diagnosisADH	CTR	2308	~diagnosis+(1|manifest)+sex+age+PMI+APOE+pc_mito	2.21852	837
ENSG00000179094	1.5935e-06	-0.70412	-0.352747	-1.05549	protein_coding	PER1	58.98	4.32688e-06	diagnosisADH	CTR	2463	~diagnosis+(1|manifest)+sex+age+PMI+APOE+pc_mito	1.10843	1544
ENSG00000150907	1.60172e-06	-1.114	-0.738675	-1.48933	protein_coding	FOXO1	42.85	4.34565e-06	diagnosisADH	CTR	1858	~diagnosis+(1|manifest)+sex+age+PMI+APOE+pc_mito	0.710744	2124
ENSG00000069493	1.62279e-06	-1.30522	-0.924669	-1.68578	protein_coding	CLEC2D	37.39	4.3992e-06	diagnosisADH	CTR	2194	~diagnosis+(1|manifest)+sex+age+PMI+APOE+pc_mito	2.62021	704
ENSG00000135365	1.63155e-06	-0.693495	-0.168473	-1.21852	protein_coding	PHF21A	38.79	4.41933e-06	diagnosisADH	CTR	2118	~diagnosis+(1|manifest)+sex+age+PMI+APOE+pc_mito	1.68795	1096
ENSG00000245532	1.64899e-06	-0.763453	-0.321701	-1.20521	lncRNA	NEAT1	44.06	4.46293e-06	diagnosisADH	CTR	2547	~diagnosis+(1|manifest)+sex+age+PMI+APOE+pc_mito	12.4242	52
ENSG00000137770	1.67378e-06	-0.653453	-0.288661	-1.01824	protein_coding	CTDSPL2	40.01	4.52263e-06	diagnosisADH	CTR	2545	~diagnosis+(1|manifest)+sex+age+PMI+APOE+pc_mito	0.326871	3083
ENSG00000172890	1.67291e-06	0.49274	0.874411	0.111069	protein_coding	NADSYN1	49.97	4.52263e-06	diagnosisADH	CTR	2076	~diagnosis+(1|manifest)+sex+age+PMI+APOE+pc_mito	0.612967	2319
ENSG00000168883	1.67567e-06	-0.222298	0.210363	-0.654959	protein_coding	USP39	46.55	4.52404e-06	diagnosisADH	CTR	117	~diagnosis+(1|manifest)+sex+age+PMI+APOE+pc_mito	0.757703	2029
ENSG00000100055	1.6836e-06	-0.223475	0.159453	-0.606403	protein_coding	CYTH4	55.44	4.54173e-06	diagnosisADH	CTR	3087	~diagnosis+(1|manifest)+sex+age+PMI+APOE+pc_mito	2.10582	895
ENSG00000188559	1.69656e-06	0.132383	0.669043	-0.404276	protein_coding	RALGAPA2	40.43	4.57297e-06	diagnosisADH	CTR	1630	~diagnosis+(1|manifest)+sex+age+PMI+APOE+pc_mito	1.04234	1627
ENSG00000119655	1.70296e-06	0.518301	0.891102	0.145501	protein_coding	NPC2	43.65	4.5865e-06	diagnosisADH	CTR	1432	~diagnosis+(1|manifest)+sex+age+PMI+APOE+pc_mito	1.73838	1064
ENSG00000149187	1.71744e-06	-0.711937	-0.165069	-1.25881	protein_coding	CELF1	43.94	4.62174e-06	diagnosisADH	CTR	3145	~diagnosis+(1|manifest)+sex+age+PMI+APOE+pc_mito	0.471296	2706
ENSG00000145348	1.74708e-06	-0.567105	-0.0683831	-1.06583	protein_coding	TBCK	35.98	4.69386e-06	diagnosisADH	CTR	234	~diagnosis+(1|manifest)+sex+age+PMI+APOE+pc_mito	1.57068	1169
ENSG00000150540	1.74598e-06	-0.835039	-0.449958	-1.22012	protein_coding	HNMT	36.83	4.69386e-06	diagnosisADH	CTR	1714	~diagnosis+(1|manifest)+sex+age+PMI+APOE+pc_mito	1.53148	1196
ENSG00000100906	1.7609e-06	0.0363624	0.413569	-0.340844	protein_coding	NFKBIA	56.53	4.72714e-06	diagnosisADH	CTR	2439	~diagnosis+(1|manifest)+sex+age+PMI+APOE+pc_mito	0.660126	2230
ENSG00000070476	1.77827e-06	-0.202754	0.188743	-0.594252	protein_coding	ZXDC	48.66	4.76605e-06	diagnosisADH	CTR	2957	~diagnosis+(1|manifest)+sex+age+PMI+APOE+pc_mito	0.268528	3204
ENSG00000101126	1.77823e-06	-0.241026	0.237931	-0.719982	protein_coding	ADNP	41.67	4.76605e-06	diagnosisADH	CTR	3168	~diagnosis+(1|manifest)+sex+age+PMI+APOE+pc_mito	0.215643	3268
ENSG00000084207	1.78088e-06	0.521097	0.903819	0.138375	protein_coding	GSTP1	63.06	4.76737e-06	diagnosisADH	CTR	1926	~diagnosis+(1|manifest)+sex+age+PMI+APOE+pc_mito	0.889591	1842
ENSG00000173517	1.78164e-06	-0.796994	-0.254584	-1.3394	protein_coding	PEAK1	38.12	4.76737e-06	diagnosisADH	CTR	3089	~diagnosis+(1|manifest)+sex+age+PMI+APOE+pc_mito	1.34484	1319
ENSG00000173068	1.78731e-06	-0.514636	0.0863002	-1.11557	protein_coding	BNC2	38.9	4.77867e-06	diagnosisADH	CTR	640	~diagnosis+(1|manifest)+sex+age+PMI+APOE+pc_mito	2.50182	742
ENSG00000127603	1.7986e-06	-0.780093	-0.208073	-1.35211	protein_coding	MACF1	42.57	4.80498e-06	diagnosisADH	CTR	2962	~diagnosis+(1|manifest)+sex+age+PMI+APOE+pc_mito	0.406097	2899
ENSG00000113580	1.8062e-06	-0.478207	0.0565072	-1.01292	protein_coding	NR3C1	37.82	4.82138e-06	diagnosisADH	CTR	1524	~diagnosis+(1|manifest)+sex+age+PMI+APOE+pc_mito	1.23656	1415
ENSG00000165102	1.80986e-06	-1.09901	-0.769974	-1.42805	protein_coding	HGSNAT	44.1	4.82728e-06	diagnosisADH	CTR	3149	~diagnosis+(1|manifest)+sex+age+PMI+APOE+pc_mito	2.20042	851
ENSG00000106771	1.81835e-06	-0.41439	-0.0415849	-0.787196	protein_coding	TMEM245	39.52	4.84601e-06	diagnosisADH	CTR	59	~diagnosis+(1|manifest)+sex+age+PMI+APOE+pc_mito	0.374367	2977
ENSG00000151665	1.8258e-06	-0.418206	-0.100207	-0.736204	protein_coding	PIGF	36.08	4.86194e-06	diagnosisADH	CTR	1543	~diagnosis+(1|manifest)+sex+age+PMI+APOE+pc_mito	0.503043	2610
ENSG00000169862	1.84052e-06	0.313276	0.770188	-0.143637	protein_coding	CTNND2	39.45	4.89328e-06	diagnosisADH	CTR	597	~diagnosis+(1|manifest)+sex+age+PMI+APOE+pc_mito	2.64374	698
ENSG00000178234	1.84049e-06	-0.477187	-0.105533	-0.848842	protein_coding	GALNT11	41.23	4.89328e-06	diagnosisADH	CTR	890	~diagnosis+(1|manifest)+sex+age+PMI+APOE+pc_mito	0.889391	1843
ENSG00000081791	1.85435e-06	-0.602211	-0.250969	-0.953453	protein_coding	DELE1	48.18	4.92609e-06	diagnosisADH	CTR	2063	~diagnosis+(1|manifest)+sex+age+PMI+APOE+pc_mito	0.500453	2620
ENSG00000021776	1.86149e-06	-0.537443	-0.214931	-0.859955	protein_coding	AQR	37.52	4.94109e-06	diagnosisADH	CTR	2261	~diagnosis+(1|manifest)+sex+age+PMI+APOE+pc_mito	0.240024	3240
ENSG00000187164	1.86782e-06	-0.26063	0.313013	-0.834272	protein_coding	SHTN1	39.09	4.95392e-06	diagnosisADH	CTR	3066	~diagnosis+(1|manifest)+sex+age+PMI+APOE+pc_mito	2.56698	724
ENSG00000011028	1.87528e-06	-0.834132	-0.539845	-1.12842	protein_coding	MRC2	52.16	4.95986e-06	diagnosisADH	CTR	3270	~diagnosis+(1|manifest)+sex+age+PMI+APOE+pc_mito	1.67063	1107
ENSG00000112584	1.87631e-06	-0.473857	-0.0532307	-0.894483	protein_coding	FAM120B	44.49	4.95986e-06	diagnosisADH	CTR	3017	~diagnosis+(1|manifest)+sex+age+PMI+APOE+pc_mito	0.44026	2805
ENSG00000130338	1.87434e-06	0.677338	1.16431	0.190365	protein_coding	TULP4	43.15	4.95986e-06	diagnosisADH	CTR	2417	~diagnosis+(1|manifest)+sex+age+PMI+APOE+pc_mito	0.748659	2046
ENSG00000136104	1.87755e-06	-1.03294	-0.624903	-1.44098	protein_coding	RNASEH2B	40.33	4.95986e-06	diagnosisADH	CTR	811	~diagnosis+(1|manifest)+sex+age+PMI+APOE+pc_mito	0.702121	2140
ENSG00000161091	1.87355e-06	0.159094	0.515289	-0.197102	protein_coding	MFSD12	57.07	4.95986e-06	diagnosisADH	CTR	2376	~diagnosis+(1|manifest)+sex+age+PMI+APOE+pc_mito	0.960843	1740
ENSG00000206418	1.88102e-06	-0.630255	-0.215499	-1.04501	protein_coding	RAB12	42.23	4.96505e-06	diagnosisADH	CTR	2567	~diagnosis+(1|manifest)+sex+age+PMI+APOE+pc_mito	0.74899	2045
ENSG00000046651	1.88629e-06	-0.702724	-0.462043	-0.943405	protein_coding	OFD1	39.8	4.97167e-06	diagnosisADH	CTR	2922	~diagnosis+(1|manifest)+sex+age+PMI+APOE+pc_mito	1.48348	1230
ENSG00000166068	1.88653e-06	-1.61315	-1.03662	-2.18967	protein_coding	SPRED1	35.19	4.97167e-06	diagnosisADH	CTR	1180	~diagnosis+(1|manifest)+sex+age+PMI+APOE+pc_mito	3.64338	514
ENSG00000124570	1.89751e-06	-0.843288	-0.38478	-1.3018	protein_coding	SERPINB6	47.23	4.99663e-06	diagnosisADH	CTR	316	~diagnosis+(1|manifest)+sex+age+PMI+APOE+pc_mito	0.748347	2048
ENSG00000175354	1.89981e-06	-0.132354	0.364036	-0.628743	protein_coding	PTPN2	42.19	4.99871e-06	diagnosisADH	CTR	2915	~diagnosis+(1|manifest)+sex+age+PMI+APOE+pc_mito	8.06377	154
ENSG00000107758	1.90388e-06	-0.461924	-0.0420418	-0.881807	protein_coding	PPP3CB	38.91	5.00544e-06	diagnosisADH	CTR	198	~diagnosis+(1|manifest)+sex+age+PMI+APOE+pc_mito	0.422443	2848
ENSG00000083290	1.90734e-06	-1.29352	-0.93266	-1.65439	protein_coding	ULK2	41.45	5.01056e-06	diagnosisADH	CTR	2244	~diagnosis+(1|manifest)+sex+age+PMI+APOE+pc_mito	1.60238	1140
ENSG00000122741	1.92114e-06	-0.333205	0.00364022	-0.67005	protein_coding	DCAF10	38.55	5.04281e-06	diagnosisADH	CTR	1184	~diagnosis+(1|manifest)+sex+age+PMI+APOE+pc_mito	0.388347	2946
ENSG00000162613	1.93823e-06	-0.600443	-0.182246	-1.01864	protein_coding	FUBP1	36.32	5.08362e-06	diagnosisADH	CTR	1001	~diagnosis+(1|manifest)+sex+age+PMI+APOE+pc_mito	0.37479	2976
ENSG00000167202	1.96129e-06	-0.553117	-0.130653	-0.97558	protein_coding	TBC1D2B	47.99	5.14003e-06	diagnosisADH	CTR	265	~diagnosis+(1|manifest)+sex+age+PMI+APOE+pc_mito	2.18382	858
ENSG00000150337	1.9707e-06	0.380149	0.845368	-0.0850703	protein_coding	FCGR1A	41.93	5.16061e-06	diagnosisADH	CTR	3038	~diagnosis+(1|manifest)+sex+age+PMI+APOE+pc_mito	9.28013	116
ENSG00000171643	1.98763e-06	-0.940888	-0.6505	-1.23128	protein_coding	S100Z	43.71	5.20083e-06	diagnosisADH	CTR	1445	~diagnosis+(1|manifest)+sex+age+PMI+APOE+pc_mito	1.78782	1034
ENSG00000107551	2.00999e-06	-0.247685	0.282562	-0.777932	protein_coding	RASSF4	53.37	5.25518e-06	diagnosisADH	CTR	1290	~diagnosis+(1|manifest)+sex+age+PMI+APOE+pc_mito	4.04422	450
ENSG00000111300	2.03115e-06	-0.105789	0.262067	-0.473644	protein_coding	NAA25	41.37	5.30631e-06	diagnosisADH	CTR	1585	~diagnosis+(1|manifest)+sex+age+PMI+APOE+pc_mito	1.03984	1632
ENSG00000021645	2.03452e-06	-0.170074	0.337989	-0.678137	protein_coding	NRXN3	39.46	5.31093e-06	diagnosisADH	CTR	1754	~diagnosis+(1|manifest)+sex+age+PMI+APOE+pc_mito	2.10749	894
ENSG00000182541	2.05754e-06	0.396413	0.690078	0.102747	protein_coding	LIMK2	47.35	5.3668e-06	diagnosisADH	CTR	715	~diagnosis+(1|manifest)+sex+age+PMI+APOE+pc_mito	8.3992	141
ENSG00000005339	2.06204e-06	-0.468594	0.0433683	-0.980556	protein_coding	CREBBP	45.01	5.37429e-06	diagnosisADH	CTR	274	~diagnosis+(1|manifest)+sex+age+PMI+APOE+pc_mito	0.416303	2870
ENSG00000116017	2.06863e-06	-0.753449	-0.460653	-1.04624	protein_coding	ARID3A	58.94	5.38722e-06	diagnosisADH	CTR	2760	~diagnosis+(1|manifest)+sex+age+PMI+APOE+pc_mito	0.745734	2055
ENSG00000177663	2.08362e-06	0.340047	0.835409	-0.155316	protein_coding	IL17RA	50.68	5.422e-06	diagnosisADH	CTR	2746	~diagnosis+(1|manifest)+sex+age+PMI+APOE+pc_mito	2.49767	744
ENSG00000105372	2.10234e-06	0.451164	1.0262	-0.123876	protein_coding	RPS19	53.32	5.46431e-06	diagnosisADH	CTR	2119	~diagnosis+(1|manifest)+sex+age+PMI+APOE+pc_mito	3.98968	459
ENSG00000178104	2.10318e-06	-0.264797	0.221363	-0.750957	protein_coding	PDE4DIP	41	5.46431e-06	diagnosisADH	CTR	2232	~diagnosis+(1|manifest)+sex+age+PMI+APOE+pc_mito	1.75715	1053
ENSG00000116560	2.10524e-06	-0.866653	-0.35486	-1.37845	protein_coding	SFPQ	41.82	5.46536e-06	diagnosisADH	CTR	2378	~diagnosis+(1|manifest)+sex+age+PMI+APOE+pc_mito	1.00746	1673
ENSG00000145675	2.121e-06	-0.517771	0.0642686	-1.09981	protein_coding	PIK3R1	39.2	5.50196e-06	diagnosisADH	CTR	1431	~diagnosis+(1|manifest)+sex+age+PMI+APOE+pc_mito	2.31726	807
ENSG00000196116	2.12755e-06	-0.977723	-0.680381	-1.27506	protein_coding	TDRD7	38.85	5.51463e-06	diagnosisADH	CTR	2383	~diagnosis+(1|manifest)+sex+age+PMI+APOE+pc_mito	0.974341	1718
ENSG00000181555	2.13505e-06	-1.53897	-1.04783	-2.0301	protein_coding	SETD2	40.23	5.52974e-06	diagnosisADH	CTR	2973	~diagnosis+(1|manifest)+sex+age+PMI+APOE+pc_mito	0.632891	2283
ENSG00000250312	2.14496e-06	-0.577396	-0.165533	-0.989258	protein_coding	ZNF718	39.51	5.55106e-06	diagnosisADH	CTR	959	~diagnosis+(1|manifest)+sex+age+PMI+APOE+pc_mito	0.960522	1741
ENSG00000171603	2.14909e-06	-0.816137	-0.440347	-1.19193	protein_coding	CLSTN1	47.37	5.5574e-06	diagnosisADH	CTR	2140	~diagnosis+(1|manifest)+sex+age+PMI+APOE+pc_mito	1.58899	1150
ENSG00000052841	2.15263e-06	-1.15484	-0.599318	-1.71037	protein_coding	TTC17	37.9	5.56221e-06	diagnosisADH	CTR	2768	~diagnosis+(1|manifest)+sex+age+PMI+APOE+pc_mito	1.0437	1626
ENSG00000145860	2.15699e-06	-0.830781	-0.37839	-1.28317	protein_coding	RNF145	36.97	5.56914e-06	diagnosisADH	CTR	579	~diagnosis+(1|manifest)+sex+age+PMI+APOE+pc_mito	1.58083	1156
ENSG00000147905	2.15871e-06	0.617687	1.18327	0.0521042	protein_coding	ZCCHC7	36.62	5.56925e-06	diagnosisADH	CTR	2824	~diagnosis+(1|manifest)+sex+age+PMI+APOE+pc_mito	1.02316	1652
ENSG00000064393	2.16385e-06	0.416379	0.899106	-0.0663481	protein_coding	HIPK2	45.66	5.57814e-06	diagnosisADH	CTR	2823	~diagnosis+(1|manifest)+sex+age+PMI+APOE+pc_mito	1.94162	965
ENSG00000102189	2.16998e-06	-0.442584	-0.0360365	-0.849131	protein_coding	EEA1	36.99	5.5896e-06	diagnosisADH	CTR	943	~diagnosis+(1|manifest)+sex+age+PMI+APOE+pc_mito	0.293989	3155
ENSG00000167258	2.19091e-06	-0.40502	-0.0803393	-0.729701	protein_coding	CDK12	44.39	5.63912e-06	diagnosisADH	CTR	54	~diagnosis+(1|manifest)+sex+age+PMI+APOE+pc_mito	0.267466	3205
ENSG00000198668	2.23696e-06	0.195827	0.674452	-0.282799	protein_coding	CALM1	47.08	5.75318e-06	diagnosisADH	CTR	1231	~diagnosis+(1|manifest)+sex+age+PMI+APOE+pc_mito	6.21391	231
ENSG00000075618	2.24211e-06	0.544236	0.976428	0.112044	protein_coding	FSCN1	59.62	5.76195e-06	diagnosisADH	CTR	2573	~diagnosis+(1|manifest)+sex+age+PMI+APOE+pc_mito	1.40207	1281
ENSG00000140153	2.25702e-06	0.384998	0.767174	0.00282257	protein_coding	WDR20	45.46	5.79126e-06	diagnosisADH	CTR	1402	~diagnosis+(1|manifest)+sex+age+PMI+APOE+pc_mito	0.559669	2453
ENSG00000181690	2.25566e-06	-1.09803	-0.769005	-1.42706	protein_coding	PLAG1	38.74	5.79126e-06	diagnosisADH	CTR	536	~diagnosis+(1|manifest)+sex+age+PMI+APOE+pc_mito	1.12672	1522
ENSG00000178996	2.25895e-06	-0.492054	-0.190481	-0.793627	protein_coding	SNX18	42.68	5.79174e-06	diagnosisADH	CTR	488	~diagnosis+(1|manifest)+sex+age+PMI+APOE+pc_mito	0.889614	1841
ENSG00000158161	2.2735e-06	-0.624939	-0.232167	-1.01771	protein_coding	EYA3	39.51	5.82451e-06	diagnosisADH	CTR	242	~diagnosis+(1|manifest)+sex+age+PMI+APOE+pc_mito	0.701524	2142
ENSG00000163655	2.27615e-06	-0.251823	0.0577767	-0.561422	protein_coding	GMPS	38.82	5.8268e-06	diagnosisADH	CTR	854	~diagnosis+(1|manifest)+sex+age+PMI+APOE+pc_mito	0.740166	2064
ENSG00000104447	2.28284e-06	0.72181	1.30405	0.139566	protein_coding	TRPS1	35.81	5.83491e-06	diagnosisADH	CTR	2617	~diagnosis+(1|manifest)+sex+age+PMI+APOE+pc_mito	3.93098	470
ENSG00000124788	2.28115e-06	-0.0419116	0.542256	-0.62608	protein_coding	ATXN1	41.86	5.83491e-06	diagnosisADH	CTR	3230	~diagnosis+(1|manifest)+sex+age+PMI+APOE+pc_mito	1.81218	1020
ENSG00000188529	2.29351e-06	0.296725	0.6727	-0.0792508	protein_coding	SRSF10	38.94	5.85766e-06	diagnosisADH	CTR	786	~diagnosis+(1|manifest)+sex+age+PMI+APOE+pc_mito	0.362453	3008
ENSG00000138760	2.30165e-06	0.156789	0.61041	-0.296833	protein_coding	SCARB2	41.79	5.87391e-06	diagnosisADH	CTR	1909	~diagnosis+(1|manifest)+sex+age+PMI+APOE+pc_mito	0.697953	2150
ENSG00000117569	2.30641e-06	0.375837	0.901491	-0.149817	protein_coding	PTBP2	35.67	5.88152e-06	diagnosisADH	CTR	2144	~diagnosis+(1|manifest)+sex+age+PMI+APOE+pc_mito	0.838553	1905
ENSG00000070831	2.31163e-06	0.0651009	0.537366	-0.407164	protein_coding	CDC42	43.81	5.8903e-06	diagnosisADH	CTR	2058	~diagnosis+(1|manifest)+sex+age+PMI+APOE+pc_mito	0.412313	2881
ENSG00000154144	2.31639e-06	-0.497517	-0.139381	-0.855654	protein_coding	TBRG1	39.72	5.89788e-06	diagnosisADH	CTR	1420	~diagnosis+(1|manifest)+sex+age+PMI+APOE+pc_mito	0.539957	2510
ENSG00000130208	2.35289e-06	0.517845	0.983687	0.0520033	protein_coding	APOC1	53.46	5.98622e-06	diagnosisADH	CTR	2412	~diagnosis+(1|manifest)+sex+age+PMI+APOE+pc_mito	3.97806	461
ENSG00000196776	2.35963e-06	0.29661	0.716043	-0.122824	protein_coding	CD47	37.38	5.99876e-06	diagnosisADH	CTR	2901	~diagnosis+(1|manifest)+sex+age+PMI+APOE+pc_mito	1.05295	1618
ENSG00000111145	2.36884e-06	-0.824733	-0.537596	-1.11187	protein_coding	ELK3	45.12	6.01754e-06	diagnosisADH	CTR	545	~diagnosis+(1|manifest)+sex+age+PMI+APOE+pc_mito	0.712765	2119
ENSG00000108639	2.38726e-06	0.196186	0.568606	-0.176234	protein_coding	SYNGR2	62.13	6.05681e-06	diagnosisADH	CTR	1304	~diagnosis+(1|manifest)+sex+age+PMI+APOE+pc_mito	0.82283	1928
ENSG00000137776	2.38944e-06	0.566356	1.03394	0.0987759	protein_coding	SLTM	38.75	6.05681e-06	diagnosisADH	CTR	50	~diagnosis+(1|manifest)+sex+age+PMI+APOE+pc_mito	0.52412	2561
ENSG00000178567	2.38979e-06	-0.00969511	0.315914	-0.335304	protein_coding	EPM2AIP1	38.4	6.05681e-06	diagnosisADH	CTR	2110	~diagnosis+(1|manifest)+sex+age+PMI+APOE+pc_mito	0.503868	2608
ENSG00000025796	2.404e-06	0.246675	0.671107	-0.177757	protein_coding	SEC63	39.82	6.08204e-06	diagnosisADH	CTR	2363	~diagnosis+(1|manifest)+sex+age+PMI+APOE+pc_mito	0.975961	1716
ENSG00000100201	2.40525e-06	-1.47758	-0.916426	-2.03874	protein_coding	DDX17	43.03	6.08204e-06	diagnosisADH	CTR	1144	~diagnosis+(1|manifest)+sex+age+PMI+APOE+pc_mito	2.25956	823
ENSG00000123684	2.40415e-06	0.208364	0.652091	-0.235363	protein_coding	LPGAT1	38.29	6.08204e-06	diagnosisADH	CTR	315	~diagnosis+(1|manifest)+sex+age+PMI+APOE+pc_mito	0.84726	1891
ENSG00000159128	2.42354e-06	0.0421183	0.539913	-0.455677	protein_coding	IFNGR2	44.83	6.12361e-06	diagnosisADH	CTR	2611	~diagnosis+(1|manifest)+sex+age+PMI+APOE+pc_mito	1.4139	1274
ENSG00000173442	2.44074e-06	-0.40065	-0.00210754	-0.799193	protein_coding	EHBP1L1	60.61	6.16236e-06	diagnosisADH	CTR	2357	~diagnosis+(1|manifest)+sex+age+PMI+APOE+pc_mito	1.73576	1066
ENSG00000092199	2.44514e-06	-0.242744	0.308205	-0.793694	protein_coding	HNRNPC	39.78	6.16877e-06	diagnosisADH	CTR	2000	~diagnosis+(1|manifest)+sex+age+PMI+APOE+pc_mito	0.865417	1867
ENSG00000163166	2.44758e-06	0.0189359	0.393181	-0.355309	protein_coding	IWS1	41.3	6.17021e-06	diagnosisADH	CTR	2692	~diagnosis+(1|manifest)+sex+age+PMI+APOE+pc_mito	0.541803	2503
ENSG00000058063	2.45853e-06	-0.331877	0.104668	-0.768423	protein_coding	ATP11B	36.02	6.19309e-06	diagnosisADH	CTR	244	~diagnosis+(1|manifest)+sex+age+PMI+APOE+pc_mito	0.307746	3126
ENSG00000089053	2.48883e-06	0.259968	0.662058	-0.142123	protein_coding	ANAPC5	44.55	6.2599e-06	diagnosisADH	CTR	2072	~diagnosis+(1|manifest)+sex+age+PMI+APOE+pc_mito	0.782091	1984
ENSG00000119522	2.48733e-06	-0.225939	0.35353	-0.805408	protein_coding	DENND1A	42.52	6.2599e-06	diagnosisADH	CTR	2425	~diagnosis+(1|manifest)+sex+age+PMI+APOE+pc_mito	1.95731	957
ENSG00000007168	2.49408e-06	-0.656694	-0.166381	-1.14701	protein_coding	PAFAH1B1	42.4	6.26835e-06	diagnosisADH	CTR	2844	~diagnosis+(1|manifest)+sex+age+PMI+APOE+pc_mito	0.580508	2392
ENSG00000135018	2.5053e-06	0.32708	0.70846	-0.0542999	protein_coding	UBQLN1	38.64	6.29175e-06	diagnosisADH	CTR	512	~diagnosis+(1|manifest)+sex+age+PMI+APOE+pc_mito	1.33303	1331
ENSG00000114480	2.51838e-06	-1.12156	-0.72984	-1.51328	protein_coding	GBE1	35.25	6.31981e-06	diagnosisADH	CTR	522	~diagnosis+(1|manifest)+sex+age+PMI+APOE+pc_mito	4.92362	333
ENSG00000136167	2.53893e-06	-0.0329452	0.384468	-0.450358	protein_coding	LCP1	40.21	6.36657e-06	diagnosisADH	CTR	2933	~diagnosis+(1|manifest)+sex+age+PMI+APOE+pc_mito	4.86309	337
ENSG00000114166	2.54447e-06	-0.0439684	0.387476	-0.475413	protein_coding	KAT2B	40.07	6.37563e-06	diagnosisADH	CTR	238	~diagnosis+(1|manifest)+sex+age+PMI+APOE+pc_mito	1.65541	1116
ENSG00000108669	2.56078e-06	0.414091	0.919698	-0.0915153	protein_coding	CYTH1	45.26	6.41162e-06	diagnosisADH	CTR	60	~diagnosis+(1|manifest)+sex+age+PMI+APOE+pc_mito	1.11951	1527
ENSG00000112234	2.59216e-06	-0.67622	-0.280091	-1.07235	protein_coding	FBXL4	36.71	6.4853e-06	diagnosisADH	CTR	2410	~diagnosis+(1|manifest)+sex+age+PMI+APOE+pc_mito	1.10983	1539
ENSG00000135976	2.6062e-06	0.466409	0.94174	-0.0089222	protein_coding	ANKRD36	35.99	6.5155e-06	diagnosisADH	CTR	1575	~diagnosis+(1|manifest)+sex+age+PMI+APOE+pc_mito	1.07415	1588
ENSG00000116489	2.6131e-06	-0.176403	0.310672	-0.663478	protein_coding	CAPZA1	40.14	6.52783e-06	diagnosisADH	CTR	1185	~diagnosis+(1|manifest)+sex+age+PMI+APOE+pc_mito	0.526458	2558
ENSG00000163755	2.61538e-06	-0.983141	-0.600652	-1.36563	protein_coding	HPS3	38.65	6.52859e-06	diagnosisADH	CTR	1297	~diagnosis+(1|manifest)+sex+age+PMI+APOE+pc_mito	1.87238	989
ENSG00000103811	2.61854e-06	-0.691811	-0.322011	-1.06161	protein_coding	CTSH	52.42	6.53155e-06	diagnosisADH	CTR	3210	~diagnosis+(1|manifest)+sex+age+PMI+APOE+pc_mito	1.37058	1304
ENSG00000110066	2.62249e-06	-0.575425	-0.182464	-0.968386	protein_coding	KMT5B	42.48	6.53647e-06	diagnosisADH	CTR	2226	~diagnosis+(1|manifest)+sex+age+PMI+APOE+pc_mito	0.616665	2311
ENSG00000167291	2.64241e-06	-1.33395	-0.912783	-1.75511	protein_coding	TBC1D16	52.49	6.58116e-06	diagnosisADH	CTR	1046	~diagnosis+(1|manifest)+sex+age+PMI+APOE+pc_mito	2.34292	797
ENSG00000110330	2.65017e-06	-0.418866	-0.0770073	-0.760724	protein_coding	BIRC2	38.86	6.59553e-06	diagnosisADH	CTR	425	~diagnosis+(1|manifest)+sex+age+PMI+APOE+pc_mito	0.330656	3075
ENSG00000156931	2.66086e-06	-0.740592	-0.226291	-1.25489	protein_coding	VPS8	38.45	6.61715e-06	diagnosisADH	CTR	2553	~diagnosis+(1|manifest)+sex+age+PMI+APOE+pc_mito	1.10356	1553
ENSG00000100813	2.66432e-06	0.421236	0.915482	-0.0730096	protein_coding	ACIN1	45.36	6.6208e-06	diagnosisADH	CTR	1140	~diagnosis+(1|manifest)+sex+age+PMI+APOE+pc_mito	1.66625	1111
ENSG00000185345	2.66879e-06	-1.89908	-1.3171	-2.48106	protein_coding	PRKN	40.42	6.62694e-06	diagnosisADH	CTR	1319	~diagnosis+(1|manifest)+sex+age+PMI+APOE+pc_mito	4.41375	389
ENSG00000183943	2.67268e-06	0.25514	0.651268	-0.140988	protein_coding	PRKX	45.75	6.63162e-06	diagnosisADH	CTR	1793	~diagnosis+(1|manifest)+sex+age+PMI+APOE+pc_mito	0.537894	2518
ENSG00000138050	2.68962e-06	-0.518371	-0.207802	-0.828939	protein_coding	THUMPD2	36.6	6.66865e-06	diagnosisADH	CTR	3286	~diagnosis+(1|manifest)+sex+age+PMI+APOE+pc_mito	0.504628	2604
ENSG00000064607	2.73476e-06	-0.493467	-0.10086	-0.886074	protein_coding	SUGP2	50	6.76613e-06	diagnosisADH	CTR	396	~diagnosis+(1|manifest)+sex+age+PMI+APOE+pc_mito	0.295407	3152
ENSG00000101558	2.73507e-06	0.338457	0.844785	-0.167871	protein_coding	VAPA	37.13	6.76613e-06	diagnosisADH	CTR	2674	~diagnosis+(1|manifest)+sex+age+PMI+APOE+pc_mito	0.767599	2014
ENSG00000181404	2.73107e-06	-0.400504	0.10672	-0.907727	protein_coding	WASHC1	45.88	6.76613e-06	diagnosisADH	CTR	2846	~diagnosis+(1|manifest)+sex+age+PMI+APOE+pc_mito	0.663478	2219
ENSG00000165671	2.77101e-06	-1.18513	-0.702991	-1.66728	protein_coding	NSD1	42.34	6.84482e-06	diagnosisADH	CTR	2939	~diagnosis+(1|manifest)+sex+age+PMI+APOE+pc_mito	1.10153	1558
ENSG00000225889	2.7696e-06	-1.22781	-0.86476	-1.59085	lncRNA	AC012368.1	40.39	6.84482e-06	diagnosisADH	CTR	1987	~diagnosis+(1|manifest)+sex+age+PMI+APOE+pc_mito	3.34269	567
ENSG00000060237	2.78999e-06	-0.230947	0.320499	-0.782394	protein_coding	WNK1	38.73	6.88656e-06	diagnosisADH	CTR	132	~diagnosis+(1|manifest)+sex+age+PMI+APOE+pc_mito	0.655771	2241
ENSG00000140350	2.80085e-06	-0.630399	-0.203191	-1.05761	protein_coding	ANP32A	49.39	6.9082e-06	diagnosisADH	CTR	2315	~diagnosis+(1|manifest)+sex+age+PMI+APOE+pc_mito	0.687395	2169
ENSG00000130309	2.82767e-06	0.0623104	0.54039	-0.415769	protein_coding	COLGALT1	52.81	6.96915e-06	diagnosisADH	CTR	810	~diagnosis+(1|manifest)+sex+age+PMI+APOE+pc_mito	1.16181	1482
ENSG00000151923	2.83408e-06	-0.040955	0.39773	-0.47964	protein_coding	TIAL1	38.16	6.97976e-06	diagnosisADH	CTR	2512	~diagnosis+(1|manifest)+sex+age+PMI+APOE+pc_mito	0.782678	1983
ENSG00000104763	2.84731e-06	-0.760971	-0.333131	-1.18881	protein_coding	ASAH1	40.73	7.00714e-06	diagnosisADH	CTR	1075	~diagnosis+(1|manifest)+sex+age+PMI+APOE+pc_mito	2.08226	901
ENSG00000249738	2.86529e-06	-0.649542	-0.397389	-0.901695	lncRNA	AC008691.1	41.56	7.04615e-06	diagnosisADH	CTR	3292	~diagnosis+(1|manifest)+sex+age+PMI+APOE+pc_mito	26.42	13
ENSG00000146872	2.87036e-06	-0.869819	-0.420642	-1.319	protein_coding	TLK2	42.17	7.05337e-06	diagnosisADH	CTR	2182	~diagnosis+(1|manifest)+sex+age+PMI+APOE+pc_mito	0.621255	2306
ENSG00000110324	2.90009e-06	-1.10865	-0.72702	-1.49028	protein_coding	IL10RA	49.23	7.11058e-06	diagnosisADH	CTR	998	~diagnosis+(1|manifest)+sex+age+PMI+APOE+pc_mito	2.0092	934
ENSG00000196233	2.89938e-06	-0.728356	-0.177415	-1.2793	protein_coding	LCOR	39.58	7.11058e-06	diagnosisADH	CTR	3108	~diagnosis+(1|manifest)+sex+age+PMI+APOE+pc_mito	0.732904	2080
ENSG00000243716	2.89766e-06	-0.74603	-0.452559	-1.0395	protein_coding	NPIPB5	43.89	7.11058e-06	diagnosisADH	CTR	748	~diagnosis+(1|manifest)+sex+age+PMI+APOE+pc_mito	1.25016	1391
ENSG00000077097	2.92281e-06	-0.710275	-0.348372	-1.07218	protein_coding	TOP2B	35.14	7.1504e-06	diagnosisADH	CTR	1569	~diagnosis+(1|manifest)+sex+age+PMI+APOE+pc_mito	0.535413	2531
ENSG00000113712	2.92213e-06	-0.459738	0.0868407	-1.00632	protein_coding	CSNK1A1	39.26	7.1504e-06	diagnosisADH	CTR	2269	~diagnosis+(1|manifest)+sex+age+PMI+APOE+pc_mito	0.438006	2810
ENSG00000188186	2.92239e-06	-0.216868	0.151319	-0.585054	protein_coding	LAMTOR4	53.24	7.1504e-06	diagnosisADH	CTR	3007	~diagnosis+(1|manifest)+sex+age+PMI+APOE+pc_mito	0.593277	2360
ENSG00000152061	2.93108e-06	-0.863161	-0.277209	-1.44911	protein_coding	RABGAP1L	37.91	7.16535e-06	diagnosisADH	CTR	1602	~diagnosis+(1|manifest)+sex+age+PMI+APOE+pc_mito	0.491264	2646
ENSG00000149639	2.93595e-06	-0.258142	0.0666352	-0.582919	protein_coding	SOGA1	51.51	7.17196e-06	diagnosisADH	CTR	1624	~diagnosis+(1|manifest)+sex+age+PMI+APOE+pc_mito	0.704139	2136
ENSG00000100852	2.95984e-06	0.0983531	0.558515	-0.361809	protein_coding	ARHGAP5	36.95	7.22497e-06	diagnosisADH	CTR	2979	~diagnosis+(1|manifest)+sex+age+PMI+APOE+pc_mito	1.00311	1680
ENSG00000029725	2.96586e-06	-0.490528	-0.025194	-0.955862	protein_coding	RABEP1	41.34	7.229e-06	diagnosisADH	CTR	2568	~diagnosis+(1|manifest)+sex+age+PMI+APOE+pc_mito	0.464955	2735
ENSG00000119787	2.96398e-06	-0.56709	-0.226231	-0.907948	protein_coding	ATL2	39.46	7.229e-06	diagnosisADH	CTR	1025	~diagnosis+(1|manifest)+sex+age+PMI+APOE+pc_mito	0.247766	3231
ENSG00000164300	2.96831e-06	0.463908	0.859355	0.0684604	protein_coding	SERINC5	43.8	7.22966e-06	diagnosisADH	CTR	1536	~diagnosis+(1|manifest)+sex+age+PMI+APOE+pc_mito	1.10642	1549
ENSG00000100485	2.9721e-06	-0.669114	-0.261754	-1.07647	protein_coding	SOS 2	38.28	7.23357e-06	diagnosisADH	CTR	3109	~diagnosis+(1|manifest)+sex+age+PMI+APOE+pc_mito	0.578521	2401
ENSG00000187554	2.98272e-06	-0.57846	-0.207559	-0.94936	protein_coding	TLR5	46.59	7.25408e-06	diagnosisADH	CTR	755	~diagnosis+(1|manifest)+sex+age+PMI+APOE+pc_mito	1.16542	1476
ENSG00000170871	2.99341e-06	0.238256	0.701765	-0.225254	protein_coding	KIAA0232	42.27	7.27473e-06	diagnosisADH	CTR	732	~diagnosis+(1|manifest)+sex+age+PMI+APOE+pc_mito	0.553813	2469
ENSG00000132824	3.04982e-06	0.0321416	0.402559	-0.338275	protein_coding	SERINC3	42.52	7.4064e-06	diagnosisADH	CTR	762	~diagnosis+(1|manifest)+sex+age+PMI+APOE+pc_mito	0.91029	1818
ENSG00000174953	3.07575e-06	-0.706777	-0.362305	-1.05125	protein_coding	DHX36	35.49	7.46389e-06	diagnosisADH	CTR	2492	~diagnosis+(1|manifest)+sex+age+PMI+APOE+pc_mito	0.66519	2215
ENSG00000255198	3.08549e-06	0.434809	0.86365	0.00596884	lncRNA	SNHG9	66.42	7.48202e-06	diagnosisADH	CTR	38	~diagnosis+(1|manifest)+sex+age+PMI+APOE+pc_mito	1.33618	1326
ENSG00000005302	3.09152e-06	-0.505629	-0.240692	-0.770566	protein_coding	MSL3	42.85	7.49116e-06	diagnosisADH	CTR	2966	~diagnosis+(1|manifest)+sex+age+PMI+APOE+pc_mito	1.33467	1329
ENSG00000119487	3.09872e-06	-0.727253	-0.245341	-1.20917	protein_coding	MAPKAP1	41.82	7.50311e-06	diagnosisADH	CTR	2430	~diagnosis+(1|manifest)+sex+age+PMI+APOE+pc_mito	0.545955	2493
ENSG00000130414	3.11456e-06	-0.0839546	0.284022	-0.451931	protein_coding	NDUFA10	48.42	7.53595e-06	diagnosisADH	CTR	2970	~diagnosis+(1|manifest)+sex+age+PMI+APOE+pc_mito	0.2775	3188
ENSG00000123384	3.12972e-06	0.124406	0.594465	-0.345653	protein_coding	LRP1	56.24	7.56159e-06	diagnosisADH	CTR	3163	~diagnosis+(1|manifest)+sex+age+PMI+APOE+pc_mito	1.59002	1149
ENSG00000163785	3.12821e-06	-0.174341	0.236991	-0.585674	protein_coding	RYK	40.6	7.56159e-06	diagnosisADH	CTR	884	~diagnosis+(1|manifest)+sex+age+PMI+APOE+pc_mito	0.298383	3142
ENSG00000108424	3.13784e-06	0.342516	0.74915	-0.0641187	protein_coding	KPNB1	43.15	7.57567e-06	diagnosisADH	CTR	153	~diagnosis+(1|manifest)+sex+age+PMI+APOE+pc_mito	0.491761	2641
ENSG00000115977	3.14773e-06	0.0708206	0.629381	-0.487739	protein_coding	AAK1	41.95	7.59107e-06	diagnosisADH	CTR	2220	~diagnosis+(1|manifest)+sex+age+PMI+APOE+pc_mito	0.94933	1760
ENSG00000167702	3.1488e-06	-0.905195	-0.52488	-1.28551	protein_coding	KIFC2	63.6	7.59107e-06	diagnosisADH	CTR	3174	~diagnosis+(1|manifest)+sex+age+PMI+APOE+pc_mito	1.77482	1044
ENSG00000044459	3.15824e-06	-0.777136	-0.355139	-1.19913	protein_coding	CNTLN	36.43	7.60273e-06	diagnosisADH	CTR	1790	~diagnosis+(1|manifest)+sex+age+PMI+APOE+pc_mito	0.502612	2613
ENSG00000134769	3.15774e-06	-0.928293	-0.335737	-1.52085	protein_coding	DTNA	37.99	7.60273e-06	diagnosisADH	CTR	2904	~diagnosis+(1|manifest)+sex+age+PMI+APOE+pc_mito	3.66405	509
ENSG00000070366	3.16177e-06	-0.779258	-0.429996	-1.12852	protein_coding	SMG6	45.76	7.6057e-06	diagnosisADH	CTR	1586	~diagnosis+(1|manifest)+sex+age+PMI+APOE+pc_mito	0.846455	1893
ENSG00000250903	3.17179e-06	-1.59455	-1.12101	-2.06809	lncRNA	GMDS-DT	42.29	7.62427e-06	diagnosisADH	CTR	2015	~diagnosis+(1|manifest)+sex+age+PMI+APOE+pc_mito	1.57321	1167
ENSG00000164587	3.18394e-06	-0.439385	0.0053141	-0.884085	protein_coding	RPS14	48.3	7.64793e-06	diagnosisADH	CTR	169	~diagnosis+(1|manifest)+sex+age+PMI+APOE+pc_mito	1.5793	1157
ENSG00000036549	3.20592e-06	0.344485	0.859806	-0.170835	protein_coding	AC118549.1	37.17	7.69203e-06	diagnosisADH	CTR	111	~diagnosis+(1|manifest)+sex+age+PMI+APOE+pc_mito	0.971781	1723
ENSG00000114331	3.20695e-06	-0.812915	-0.247587	-1.37824	protein_coding	ACAP2	38.17	7.69203e-06	diagnosisADH	CTR	2504	~diagnosis+(1|manifest)+sex+age+PMI+APOE+pc_mito	0.736786	2069
ENSG00000166432	3.24037e-06	-0.829156	-0.516203	-1.14211	protein_coding	ZMAT1	37.78	7.76658e-06	diagnosisADH	CTR	3011	~diagnosis+(1|manifest)+sex+age+PMI+APOE+pc_mito	0.91118	1816
ENSG00000197555	3.27782e-06	-0.386225	0.16516	-0.937611	protein_coding	SIPA1L1	39.56	7.85065e-06	diagnosisADH	CTR	3297	~diagnosis+(1|manifest)+sex+age+PMI+APOE+pc_mito	2.79441	659
ENSG00000138641	3.28244e-06	-0.539839	-0.151525	-0.928154	protein_coding	HERC3	39.04	7.85249e-06	diagnosisADH	CTR	2373	~diagnosis+(1|manifest)+sex+age+PMI+APOE+pc_mito	0.387502	2948
ENSG00000204178	3.28334e-06	-0.376494	-0.0394795	-0.713508	protein_coding	MACO1	40.69	7.85249e-06	diagnosisADH	CTR	2896	~diagnosis+(1|manifest)+sex+age+PMI+APOE+pc_mito	0.421027	2851
ENSG00000166887	3.30125e-06	-0.438367	-0.0606839	-0.81605	protein_coding	VPS39	42.61	7.88962e-06	diagnosisADH	CTR	1710	~diagnosis+(1|manifest)+sex+age+PMI+APOE+pc_mito	0.675378	2189
ENSG00000088970	3.31671e-06	0.394179	0.752238	0.0361207	protein_coding	KIZ	41.17	7.92085e-06	diagnosisADH	CTR	185	~diagnosis+(1|manifest)+sex+age+PMI+APOE+pc_mito	1.50111	1212
ENSG00000114127	3.32471e-06	-0.375574	0.0861352	-0.837282	protein_coding	XRN1	36.98	7.93423e-06	diagnosisADH	CTR	3122	~diagnosis+(1|manifest)+sex+age+PMI+APOE+pc_mito	0.642759	2265
ENSG00000054965	3.33822e-06	-1.30649	-0.77834	-1.83465	protein_coding	FAM168A	41.55	7.94928e-06	diagnosisADH	CTR	565	~diagnosis+(1|manifest)+sex+age+PMI+APOE+pc_mito	2.07706	905
ENSG00000136161	3.33532e-06	-0.481953	-0.103619	-0.860286	protein_coding	RCBTB2	40.27	7.94928e-06	diagnosisADH	CTR	195	~diagnosis+(1|manifest)+sex+age+PMI+APOE+pc_mito	0.304054	3134
ENSG00000138119	3.33597e-06	-0.870868	-0.429747	-1.31199	protein_coding	MYOF	44.36	7.94928e-06	diagnosisADH	CTR	1496	~diagnosis+(1|manifest)+sex+age+PMI+APOE+pc_mito	0.693818	2156
ENSG00000124177	3.34268e-06	-0.700733	-0.22484	-1.17663	protein_coding	CHD6	41.09	7.95417e-06	diagnosisADH	CTR	2163	~diagnosis+(1|manifest)+sex+age+PMI+APOE+pc_mito	0.735682	2073
ENSG00000131778	3.35067e-06	0.00673488	0.384961	-0.371491	protein_coding	CHD1L	40.27	7.96746e-06	diagnosisADH	CTR	952	~diagnosis+(1|manifest)+sex+age+PMI+APOE+pc_mito	0.879718	1855
ENSG00000230724	3.37854e-06	0.260369	0.640954	-0.120217	lncRNA	LINC01001	51.7	8.02797e-06	diagnosisADH	CTR	1375	~diagnosis+(1|manifest)+sex+age+PMI+APOE+pc_mito	8.6841	131
ENSG00000100796	3.39982e-06	-0.466334	-0.0951859	-0.837482	protein_coding	PPP4R3A	40.03	8.07275e-06	diagnosisADH	CTR	2155	~diagnosis+(1|manifest)+sex+age+PMI+APOE+pc_mito	0.473693	2696
ENSG00000105856	3.41225e-06	0.0275159	0.399133	-0.344101	protein_coding	HBP1	37.95	8.09529e-06	diagnosisADH	CTR	2200	~diagnosis+(1|manifest)+sex+age+PMI+APOE+pc_mito	1.38923	1290
ENSG00000213096	3.4142e-06	-0.551894	-0.167411	-0.936377	protein_coding	ZNF254	41.43	8.09529e-06	diagnosisADH	CTR	891	~diagnosis+(1|manifest)+sex+age+PMI+APOE+pc_mito	1.12292	1524
ENSG00000074590	3.43843e-06	-0.23729	0.207048	-0.681629	protein_coding	NUAK1	45.97	8.13525e-06	diagnosisADH	CTR	2457	~diagnosis+(1|manifest)+sex+age+PMI+APOE+pc_mito	1.11015	1538
ENSG00000123416	3.43667e-06	0.0340916	0.527545	-0.459362	protein_coding	TUBA1B	53.12	8.13525e-06	diagnosisADH	CTR	2017	~diagnosis+(1|manifest)+sex+age+PMI+APOE+pc_mito	3.95882	464
ENSG00000204217	3.4362e-06	-0.720609	-0.246287	-1.19493	protein_coding	BMPR2	41.12	8.13525e-06	diagnosisADH	CTR	207	~diagnosis+(1|manifest)+sex+age+PMI+APOE+pc_mito	0.908393	1822
ENSG00000145012	3.44316e-06	-0.666081	-0.0898203	-1.24234	protein_coding	LPP	39.17	8.1406e-06	diagnosisADH	CTR	2594	~diagnosis+(1|manifest)+sex+age+PMI+APOE+pc_mito	1.72139	1077
ENSG00000173926	3.47179e-06	-1.57057	-1.09244	-2.0487	protein_coding	MARCH3	40.93	8.20245e-06	diagnosisADH	CTR	649	~diagnosis+(1|manifest)+sex+age+PMI+APOE+pc_mito	2.66461	693
ENSG00000118007	3.48527e-06	-0.159464	0.41934	-0.738268	protein_coding	STAG1	38.93	8.22841e-06	diagnosisADH	CTR	1564	~diagnosis+(1|manifest)+sex+age+PMI+APOE+pc_mito	0.596259	2351
ENSG00000057252	3.52582e-06	-0.336088	0.0910333	-0.763209	protein_coding	SOAT1	39.63	8.31822e-06	diagnosisADH	CTR	255	~diagnosis+(1|manifest)+sex+age+PMI+APOE+pc_mito	0.491593	2644
ENSG00000221978	3.5306e-06	-0.48249	-0.123151	-0.841828	protein_coding	CCNL2	51.38	8.32357e-06	diagnosisADH	CTR	2487	~diagnosis+(1|manifest)+sex+age+PMI+APOE+pc_mito	0.557767	2459
ENSG00000184903	3.53641e-06	-1.93637	-1.33973	-2.53301	protein_coding	IMMP2L	36.11	8.33133e-06	diagnosisADH	CTR	1067	~diagnosis+(1|manifest)+sex+age+PMI+APOE+pc_mito	2.38667	785
ENSG00000189283	3.58477e-06	-0.693462	-0.108628	-1.2783	protein_coding	FHIT	38.91	8.43925e-06	diagnosisADH	CTR	816	~diagnosis+(1|manifest)+sex+age+PMI+APOE+pc_mito	1.46563	1243
ENSG00000197912	3.60395e-06	-0.40905	-0.0261165	-0.791983	protein_coding	SPG7	52.33	8.47838e-06	diagnosisADH	CTR	65	~diagnosis+(1|manifest)+sex+age+PMI+APOE+pc_mito	0.7688	2011
ENSG00000101160	3.60867e-06	0.135222	0.558212	-0.287768	protein_coding	CTSZ	56.78	8.48346e-06	diagnosisADH	CTR	2032	~diagnosis+(1|manifest)+sex+age+PMI+APOE+pc_mito	2.09951	897
ENSG00000023697	3.64851e-06	-0.797838	-0.460588	-1.13509	protein_coding	DERA	39.11	8.57102e-06	diagnosisADH	CTR	2741	~diagnosis+(1|manifest)+sex+age+PMI+APOE+pc_mito	0.809136	1951
ENSG00000068784	3.67114e-06	-0.890276	-0.465653	-1.3149	protein_coding	SRBD1	36.55	8.61808e-06	diagnosisADH	CTR	2849	~diagnosis+(1|manifest)+sex+age+PMI+APOE+pc_mito	0.767467	2015
ENSG00000165119	3.69011e-06	0.100818	0.559324	-0.357689	protein_coding	HNRNPK	39.12	8.65645e-06	diagnosisADH	CTR	995	~diagnosis+(1|manifest)+sex+age+PMI+APOE+pc_mito	0.303917	3135
ENSG00000142634	3.69291e-06	-0.248802	0.037524	-0.535127	protein_coding	EFHD2	56.77	8.65689e-06	diagnosisADH	CTR	1549	~diagnosis+(1|manifest)+sex+age+PMI+APOE+pc_mito	1.37789	1299
ENSG00000140044	3.69607e-06	-0.513851	-0.131148	-0.896555	protein_coding	JDP2	50	8.65817e-06	diagnosisADH	CTR	95	~diagnosis+(1|manifest)+sex+age+PMI+APOE+pc_mito	1.78559	1039
ENSG00000179889	3.71048e-06	0.509632	0.958776	0.0604873	protein_coding	PDXDC1	46.49	8.68578e-06	diagnosisADH	CTR	2117	~diagnosis+(1|manifest)+sex+age+PMI+APOE+pc_mito	0.486255	2658
ENSG00000204525	3.72661e-06	-0.314593	0.0816169	-0.710803	protein_coding	HLA-C	59.28	8.71737e-06	diagnosisADH	CTR	1311	~diagnosis+(1|manifest)+sex+age+PMI+APOE+pc_mito	2.16355	863
ENSG00000164219	3.74868e-06	-0.386732	-0.0459284	-0.727536	protein_coding	PGGT1B	35.39	8.75661e-06	diagnosisADH	CTR	2535	~diagnosis+(1|manifest)+sex+age+PMI+APOE+pc_mito	0.427959	2833
ENSG00000178105	3.74794e-06	0.655368	1.1275	0.183237	protein_coding	DDX10	37.41	8.75661e-06	diagnosisADH	CTR	663	~diagnosis+(1|manifest)+sex+age+PMI+APOE+pc_mito	2.59488	711
ENSG00000101266	3.75234e-06	-0.088773	0.282854	-0.4604	protein_coding	CSNK2A1	41.35	8.75899e-06	diagnosisADH	CTR	1931	~diagnosis+(1|manifest)+sex+age+PMI+APOE+pc_mito	0.433883	2820
ENSG00000115355	3.76701e-06	-0.193426	0.37562	-0.762473	protein_coding	CCDC88A	36.44	8.78705e-06	diagnosisADH	CTR	2927	~diagnosis+(1|manifest)+sex+age+PMI+APOE+pc_mito	1.07626	1585
ENSG00000155659	3.78564e-06	-0.316342	0.198487	-0.831171	protein_coding	VSIG4	40.15	8.82426e-06	diagnosisADH	CTR	1865	~diagnosis+(1|manifest)+sex+age+PMI+APOE+pc_mito	3.9004	477
ENSG00000111237	3.80979e-06	-0.607466	-0.278226	-0.936707	protein_coding	VPS29	40.66	8.87431e-06	diagnosisADH	CTR	2360	~diagnosis+(1|manifest)+sex+age+PMI+APOE+pc_mito	0.649407	2251
ENSG00000145868	3.81882e-06	-0.469659	-0.103597	-0.835721	protein_coding	FBXO38	37.05	8.88909e-06	diagnosisADH	CTR	2914	~diagnosis+(1|manifest)+sex+age+PMI+APOE+pc_mito	0.948913	1762
ENSG00000104064	3.83302e-06	-0.548149	-0.220035	-0.876264	protein_coding	GABPB1	39.38	8.90961e-06	diagnosisADH	CTR	252	~diagnosis+(1|manifest)+sex+age+PMI+APOE+pc_mito	0.651133	2247
ENSG00000119321	3.83106e-06	0.328902	0.745719	-0.0879146	protein_coding	FKBP15	41.17	8.90961e-06	diagnosisADH	CTR	2652	~diagnosis+(1|manifest)+sex+age+PMI+APOE+pc_mito	0.973223	1719
ENSG00000125304	3.85106e-06	-0.197351	0.246699	-0.641401	protein_coding	TM9SF2	40.68	8.93952e-06	diagnosisADH	CTR	1056	~diagnosis+(1|manifest)+sex+age+PMI+APOE+pc_mito	0.409858	2885
ENSG00000204842	3.85129e-06	-0.114477	0.374499	-0.603453	protein_coding	ATXN2	42.52	8.93952e-06	diagnosisADH	CTR	1452	~diagnosis+(1|manifest)+sex+age+PMI+APOE+pc_mito	0.595005	2356
ENSG00000152291	3.86197e-06	0.0325375	0.408255	-0.343181	protein_coding	TGOLN2	47.55	8.95803e-06	diagnosisADH	CTR	1695	~diagnosis+(1|manifest)+sex+age+PMI+APOE+pc_mito	0.394461	2930
ENSG00000108510	3.86865e-06	-0.599953	-0.0962748	-1.10363	protein_coding	MED13	38.73	8.96726e-06	diagnosisADH	CTR	2472	~diagnosis+(1|manifest)+sex+age+PMI+APOE+pc_mito	0.277424	3189
ENSG00000099797	3.90221e-06	0.410932	0.775445	0.046419	protein_coding	TECR	53.54	9.0387e-06	diagnosisADH	CTR	1073	~diagnosis+(1|manifest)+sex+age+PMI+APOE+pc_mito	1.24329	1403
ENSG00000157540	3.92105e-06	-0.691113	-0.140481	-1.24174	protein_coding	DYRK1A	39.17	9.06965e-06	diagnosisADH	CTR	929	~diagnosis+(1|manifest)+sex+age+PMI+APOE+pc_mito	0.847289	1890
ENSG00000225484	3.91904e-06	-0.500874	-0.045463	-0.956285	lncRNA	NUTM2B-AS1	39.62	9.06965e-06	diagnosisADH	CTR	1453	~diagnosis+(1|manifest)+sex+age+PMI+APOE+pc_mito	0.58849	2368
ENSG00000155189	3.94979e-06	-0.850598	-0.514887	-1.18631	protein_coding	AGPAT5	38.19	9.12975e-06	diagnosisADH	CTR	232	~diagnosis+(1|manifest)+sex+age+PMI+APOE+pc_mito	0.452554	2777
ENSG00000266402	3.97778e-06	0.434737	0.901423	-0.0319492	lncRNA	SNHG25	63.71	9.18804e-06	diagnosisADH	CTR	2917	~diagnosis+(1|manifest)+sex+age+PMI+APOE+pc_mito	2.59765	709
ENSG00000112343	4.00063e-06	-0.939155	-0.559045	-1.31926	protein_coding	TRIM38	40.45	9.22793e-06	diagnosisADH	CTR	3058	~diagnosis+(1|manifest)+sex+age+PMI+APOE+pc_mito	1.27818	1373
ENSG00000205268	4.00032e-06	-0.343398	0.0554104	-0.742206	protein_coding	PDE7A	37.7	9.22793e-06	diagnosisADH	CTR	2081	~diagnosis+(1|manifest)+sex+age+PMI+APOE+pc_mito	1.20293	1445
ENSG00000145982	4.02537e-06	-1.12156	-0.633057	-1.61006	protein_coding	FARS2	42.02	9.27854e-06	diagnosisADH	CTR	2686	~diagnosis+(1|manifest)+sex+age+PMI+APOE+pc_mito	1.08985	1570
ENSG00000233559	4.03746e-06	-0.129512	0.220378	-0.479401	lncRNA	LINC00513	43.42	9.29993e-06	diagnosisADH	CTR	1847	~diagnosis+(1|manifest)+sex+age+PMI+APOE+pc_mito	1.98785	941
ENSG00000122042	4.05387e-06	-0.991193	-0.490349	-1.49204	protein_coding	UBL3	36.4	9.33122e-06	diagnosisADH	CTR	448	~diagnosis+(1|manifest)+sex+age+PMI+APOE+pc_mito	0.451051	2783
ENSG00000143376	4.08101e-06	-0.501088	-0.0746609	-0.927516	protein_coding	SNX27	40.43	9.38718e-06	diagnosisADH	CTR	2234	~diagnosis+(1|manifest)+sex+age+PMI+APOE+pc_mito	0.476228	2687
ENSG00000198900	4.09866e-06	-1.06088	-0.615098	-1.50665	protein_coding	TOP 1.00	39.86	9.42124e-06	diagnosisADH	CTR	2609	~diagnosis+(1|manifest)+sex+age+PMI+APOE+pc_mito	0.556732	2460
ENSG00000170035	4.10627e-06	-0.793856	-0.358972	-1.22874	protein_coding	UBE2E3	35.61	9.43217e-06	diagnosisADH	CTR	826	~diagnosis+(1|manifest)+sex+age+PMI+APOE+pc_mito	0.60554	2333
ENSG00000139154	4.13108e-06	-0.171645	0.273371	-0.616661	protein_coding	AEBP2	40.33	9.48257e-06	diagnosisADH	CTR	1846	~diagnosis+(1|manifest)+sex+age+PMI+APOE+pc_mito	0.826032	1921
ENSG00000196911	4.14152e-06	-0.368853	-0.0181149	-0.719592	protein_coding	KPNA5	35.55	9.49994e-06	diagnosisADH	CTR	2002	~diagnosis+(1|manifest)+sex+age+PMI+APOE+pc_mito	0.541224	2506
ENSG00000106991	4.15534e-06	0.51491	0.893991	0.13583	protein_coding	ENG	53.19	9.52506e-06	diagnosisADH	CTR	665	~diagnosis+(1|manifest)+sex+age+PMI+APOE+pc_mito	0.967249	1734
ENSG00000018236	4.16986e-06	-0.225912	0.0962538	-0.548079	protein_coding	CNTN1	35.21	9.55172e-06	diagnosisADH	CTR	3260	~diagnosis+(1|manifest)+sex+age+PMI+APOE+pc_mito	2.42667	767
ENSG00000162599	4.18098e-06	-0.583002	0.0079366	-1.17394	protein_coding	NFIA	40.05	9.57057e-06	diagnosisADH	CTR	1534	~diagnosis+(1|manifest)+sex+age+PMI+APOE+pc_mito	2.63652	701
ENSG00000125386	4.19538e-06	-0.581467	-0.220049	-0.942885	protein_coding	FAM193A	45.62	9.59689e-06	diagnosisADH	CTR	1734	~diagnosis+(1|manifest)+sex+age+PMI+APOE+pc_mito	0.271415	3199
ENSG00000169967	4.2007e-06	-0.458078	0.0639393	-0.980094	protein_coding	MAP3K2	38.69	9.60243e-06	diagnosisADH	CTR	2900	~diagnosis+(1|manifest)+sex+age+PMI+APOE+pc_mito	0.764909	2018
ENSG00000161016	4.21585e-06	-0.0503377	0.412945	-0.513621	protein_coding	RPL8	60.89	9.63042e-06	diagnosisADH	CTR	1118	~diagnosis+(1|manifest)+sex+age+PMI+APOE+pc_mito	2.37213	787
ENSG00000166012	4.27475e-06	-0.101491	0.3085	-0.511482	protein_coding	TAF1D	41.79	9.75823e-06	diagnosisADH	CTR	1939	~diagnosis+(1|manifest)+sex+age+PMI+APOE+pc_mito	1.86853	994
ENSG00000147065	4.28127e-06	-0.439877	0.0243182	-0.904071	protein_coding	MSN	44.63	9.76638e-06	diagnosisADH	CTR	2211	~diagnosis+(1|manifest)+sex+age+PMI+APOE+pc_mito	1.5826	1154
ENSG00000157500	4.28784e-06	-0.347837	0.016881	-0.712554	protein_coding	APPL1	37.48	9.77463e-06	diagnosisADH	CTR	3194	~diagnosis+(1|manifest)+sex+age+PMI+APOE+pc_mito	0.215689	3267
ENSG00000084733	4.30523e-06	0.259364	0.809373	-0.290645	protein_coding	RAB10	40.63	9.8075e-06	diagnosisADH	CTR	2537	~diagnosis+(1|manifest)+sex+age+PMI+APOE+pc_mito	1.52115	1202
ENSG00000226067	4.31108e-06	-0.64272	-0.169183	-1.11626	lncRNA	LINC00623	42.08	9.81409e-06	diagnosisADH	CTR	2469	~diagnosis+(1|manifest)+sex+age+PMI+APOE+pc_mito	1.46394	1244
ENSG00000049759	4.33649e-06	-0.588025	-0.100731	-1.07532	protein_coding	NEDD4L	43.38	9.86515e-06	diagnosisADH	CTR	1242	~diagnosis+(1|manifest)+sex+age+PMI+APOE+pc_mito	5.30798	292
ENSG00000122406	4.37192e-06	0.27422	0.667317	-0.118876	protein_coding	RPL5	40.37	9.92528e-06	diagnosisADH	CTR	277	~diagnosis+(1|manifest)+sex+age+PMI+APOE+pc_mito	1.20487	1441
ENSG00000229989	4.36868e-06	-0.600363	-0.0931176	-1.10761	lncRNA	MIR181A1HG	35.36	9.92528e-06	diagnosisADH	CTR	3023	~diagnosis+(1|manifest)+sex+age+PMI+APOE+pc_mito	3.28495	576
ENSG00000283900	4.3703e-06	-1.2686	-0.869421	-1.66777	protein_coding	TPTEP2-CSNK1E	47.79	9.92528e-06	diagnosisADH	CTR	1862	~diagnosis+(1|manifest)+sex+age+PMI+APOE+pc_mito	1.18199	1458
ENSG00000133424	4.37584e-06	-0.344916	0.0184778	-0.70831	protein_coding	LARGE1	43.98	9.92736e-06	diagnosisADH	CTR	1114	~diagnosis+(1|manifest)+sex+age+PMI+APOE+pc_mito	2.79183	660
ENSG00000145431	4.39136e-06	-1.02441	-0.5364	-1.51241	protein_coding	PDGFC	36.03	9.95576e-06	diagnosisADH	CTR	64	~diagnosis+(1|manifest)+sex+age+PMI+APOE+pc_mito	2.70659	682
ENSG00000110497	4.39536e-06	-0.286879	0.237766	-0.811525	protein_coding	AMBRA1	43.63	9.958e-06	diagnosisADH	CTR	1191	~diagnosis+(1|manifest)+sex+age+PMI+APOE+pc_mito	0.726218	2096
ENSG00000131507	4.42912e-06	-0.460768	-0.0260069	-0.895529	protein_coding	NDFIP1	39.13	1.00276e-05	diagnosisADH	CTR	526	~diagnosis+(1|manifest)+sex+age+PMI+APOE+pc_mito	0.55663	2461
ENSG00000180370	4.46648e-06	0.204232	0.666946	-0.258481	protein_coding	PAK2	41.7	1.01053e-05	diagnosisADH	CTR	585	~diagnosis+(1|manifest)+sex+age+PMI+APOE+pc_mito	0.732645	2081
ENSG00000147548	4.47462e-06	-0.233391	0.244717	-0.711499	protein_coding	NSD3	38.79	1.01168e-05	diagnosisADH	CTR	1396	~diagnosis+(1|manifest)+sex+age+PMI+APOE+pc_mito	0.510196	2591
ENSG00000147044	4.48841e-06	-0.890195	-0.467064	-1.31333	protein_coding	CASK	38.75	1.0141e-05	diagnosisADH	CTR	372	~diagnosis+(1|manifest)+sex+age+PMI+APOE+pc_mito	0.568007	2438
ENSG00000151746	4.53375e-06	0.451295	0.902774	-0.000184305	protein_coding	BICD1	40.45	1.02333e-05	diagnosisADH	CTR	1120	~diagnosis+(1|manifest)+sex+age+PMI+APOE+pc_mito	1.14744	1495
ENSG00000180776	4.53542e-06	-0.0740362	0.294407	-0.44248	protein_coding	ZDHHC20	39.65	1.02333e-05	diagnosisADH	CTR	3196	~diagnosis+(1|manifest)+sex+age+PMI+APOE+pc_mito	0.931991	1781
ENSG00000073417	4.5768e-06	0.468857	0.988107	-0.0503936	protein_coding	PDE8A	41.8	1.03196e-05	diagnosisADH	CTR	1419	~diagnosis+(1|manifest)+sex+age+PMI+APOE+pc_mito	1.14399	1498
ENSG00000080298	4.62288e-06	-0.262078	0.304338	-0.828494	protein_coding	RFX3	35	1.04164e-05	diagnosisADH	CTR	288	~diagnosis+(1|manifest)+sex+age+PMI+APOE+pc_mito	0.800268	1965
ENSG00000033178	4.64848e-06	0.207062	0.61987	-0.205745	protein_coding	UBA6	35.51	1.04599e-05	diagnosisADH	CTR	273	~diagnosis+(1|manifest)+sex+age+PMI+APOE+pc_mito	0.38112	2961
ENSG00000144746	4.64635e-06	-0.14468	0.241864	-0.531225	protein_coding	ARL6IP5	42.48	1.04599e-05	diagnosisADH	CTR	231	~diagnosis+(1|manifest)+sex+age+PMI+APOE+pc_mito	0.386169	2951
ENSG00000123562	4.68164e-06	0.571184	0.905721	0.236647	protein_coding	MORF4L2	39.39	1.05273e-05	diagnosisADH	CTR	1129	~diagnosis+(1|manifest)+sex+age+PMI+APOE+pc_mito	1.57775	1159
ENSG00000106603	4.69277e-06	-0.293397	0.152657	-0.739451	protein_coding	COA1	40.39	1.05452e-05	diagnosisADH	CTR	1309	~diagnosis+(1|manifest)+sex+age+PMI+APOE+pc_mito	0.947225	1763
ENSG00000122884	4.69749e-06	0.419057	0.911913	-0.0737987	protein_coding	P4HA1	38.79	1.05486e-05	diagnosisADH	CTR	2509	~diagnosis+(1|manifest)+sex+age+PMI+APOE+pc_mito	31.3239	8
ENSG00000088833	4.71794e-06	0.200704	0.539266	-0.137859	protein_coding	NSFL1C	45.86	1.05874e-05	diagnosisADH	CTR	1116	~diagnosis+(1|manifest)+sex+age+PMI+APOE+pc_mito	0.38995	2938
ENSG00000183255	4.72888e-06	-0.375232	-0.0214626	-0.729	protein_coding	PTTG1IP	51	1.06047e-05	diagnosisADH	CTR	3004	~diagnosis+(1|manifest)+sex+age+PMI+APOE+pc_mito	0.639233	2270
ENSG00000182944	4.73442e-06	0.118505	0.546704	-0.309694	protein_coding	EWSR1	44.02	1.061e-05	diagnosisADH	CTR	10	~diagnosis+(1|manifest)+sex+age+PMI+APOE+pc_mito	0.553713	2470
ENSG00000120899	4.7462e-06	-0.535622	-0.127063	-0.944181	protein_coding	PTK2B	46.91	1.06148e-05	diagnosisADH	CTR	1292	~diagnosis+(1|manifest)+sex+age+PMI+APOE+pc_mito	1.17663	1463
ENSG00000167632	4.74344e-06	-0.985848	-0.482011	-1.48968	protein_coding	TRAPPC9	47.53	1.06148e-05	diagnosisADH	CTR	2307	~diagnosis+(1|manifest)+sex+age+PMI+APOE+pc_mito	1.235	1416
ENSG00000263001	4.74429e-06	-0.155939	0.39576	-0.707638	protein_coding	GTF2I	43.08	1.06148e-05	diagnosisADH	CTR	401	~diagnosis+(1|manifest)+sex+age+PMI+APOE+pc_mito	0.41856	2858
ENSG00000083642	4.75043e-06	0.0352705	0.55026	-0.479719	protein_coding	PDS5B	36.61	1.06171e-05	diagnosisADH	CTR	770	~diagnosis+(1|manifest)+sex+age+PMI+APOE+pc_mito	0.440484	2804
ENSG00000113048	4.75817e-06	0.35145	0.703309	-0.000408136	protein_coding	MRPS27	38.95	1.06201e-05	diagnosisADH	CTR	37	~diagnosis+(1|manifest)+sex+age+PMI+APOE+pc_mito	0.633959	2279
ENSG00000153551	4.75691e-06	-0.897324	-0.496326	-1.29832	protein_coding	CMTM7	45.15	1.06201e-05	diagnosisADH	CTR	330	~diagnosis+(1|manifest)+sex+age+PMI+APOE+pc_mito	0.660945	2227
ENSG00000078043	4.79588e-06	-0.768988	-0.314411	-1.22357	protein_coding	PIAS2	38.59	1.0697e-05	diagnosisADH	CTR	1573	~diagnosis+(1|manifest)+sex+age+PMI+APOE+pc_mito	1.30015	1352
ENSG00000245937	4.80983e-06	-0.323446	0.0279152	-0.674808	lncRNA	LINC01184	37.78	1.07209e-05	diagnosisADH	CTR	1990	~diagnosis+(1|manifest)+sex+age+PMI+APOE+pc_mito	1.35048	1314
ENSG00000064225	4.85603e-06	-0.237305	0.266429	-0.741038	protein_coding	ST3GAL6	38.88	1.08166e-05	diagnosisADH	CTR	386	~diagnosis+(1|manifest)+sex+age+PMI+APOE+pc_mito	1.11514	1534
ENSG00000103489	4.86965e-06	-0.390359	-0.0264425	-0.754276	protein_coding	XYLT1	45.89	1.08396e-05	diagnosisADH	CTR	2441	~diagnosis+(1|manifest)+sex+age+PMI+APOE+pc_mito	2.25775	824
ENSG00000124782	4.87744e-06	-0.865253	-0.345969	-1.38454	protein_coding	RREB1	45.65	1.08497e-05	diagnosisADH	CTR	2522	~diagnosis+(1|manifest)+sex+age+PMI+APOE+pc_mito	1.15425	1488
ENSG00000187257	4.88549e-06	0.129431	0.518858	-0.259996	protein_coding	RSBN1L	39.26	1.08603e-05	diagnosisADH	CTR	939	~diagnosis+(1|manifest)+sex+age+PMI+APOE+pc_mito	0.255944	3221
ENSG00000171634	4.90787e-06	-0.248963	0.266375	-0.7643	protein_coding	BPTF	40.87	1.09027e-05	diagnosisADH	CTR	954	~diagnosis+(1|manifest)+sex+age+PMI+APOE+pc_mito	0.391418	2936
ENSG00000115020	4.93145e-06	-0.254629	0.173582	-0.682839	protein_coding	PIKFYVE	37.09	1.09478e-05	diagnosisADH	CTR	2871	~diagnosis+(1|manifest)+sex+age+PMI+APOE+pc_mito	0.488148	2653
ENSG00000114541	4.94798e-06	0.237234	0.827636	-0.353167	protein_coding	FRMD4B	41.41	1.09711e-05	diagnosisADH	CTR	1422	~diagnosis+(1|manifest)+sex+age+PMI+APOE+pc_mito	6.85211	205
ENSG00000204256	4.94858e-06	0.0590807	0.458745	-0.340583	protein_coding	BRD2	51.52	1.09711e-05	diagnosisADH	CTR	3029	~diagnosis+(1|manifest)+sex+age+PMI+APOE+pc_mito	0.818719	1937
ENSG00000107223	4.96352e-06	-0.194996	0.180109	-0.570101	protein_coding	EDF1	57.83	1.09895e-05	diagnosisADH	CTR	2699	~diagnosis+(1|manifest)+sex+age+PMI+APOE+pc_mito	1.11922	1528
ENSG00000130985	4.96342e-06	0.322236	0.69981	-0.0553376	protein_coding	UBA1	51.31	1.09895e-05	diagnosisADH	CTR	606	~diagnosis+(1|manifest)+sex+age+PMI+APOE+pc_mito	0.872865	1861
ENSG00000168056	4.98662e-06	-0.51688	-0.182611	-0.851149	protein_coding	LTBP3	60.22	1.10332e-05	diagnosisADH	CTR	43	~diagnosis+(1|manifest)+sex+age+PMI+APOE+pc_mito	0.388676	2944
ENSG00000137497	5.01048e-06	-0.194761	0.222895	-0.612417	protein_coding	NUMA1	46.62	1.10786e-05	diagnosisADH	CTR	2371	~diagnosis+(1|manifest)+sex+age+PMI+APOE+pc_mito	0.733368	2079
ENSG00000125354	5.01604e-06	-0.664026	-0.335064	-0.992987	protein_coding	SEPTIN6	47.21	1.10835e-05	diagnosisADH	CTR	1278	~diagnosis+(1|manifest)+sex+age+PMI+APOE+pc_mito	0.643284	2263
ENSG00000111897	5.07207e-06	-0.125823	0.287785	-0.53943	protein_coding	SERINC1	35.93	1.11998e-05	diagnosisADH	CTR	175	~diagnosis+(1|manifest)+sex+age+PMI+APOE+pc_mito	1.31661	1341
ENSG00000122299	5.07714e-06	-0.379612	-0.0241719	-0.735053	protein_coding	ZC3H7A	42.76	1.12036e-05	diagnosisADH	CTR	903	~diagnosis+(1|manifest)+sex+age+PMI+APOE+pc_mito	0.259923	3218
ENSG00000119778	5.10198e-06	-0.696183	-0.215809	-1.17656	protein_coding	ATAD2B	37.99	1.12444e-05	diagnosisADH	CTR	3082	~diagnosis+(1|manifest)+sex+age+PMI+APOE+pc_mito	0.338506	3056
ENSG00000148303	5.10243e-06	0.567256	1.04092	0.0935897	protein_coding	RPL7A	50.45	1.12444e-05	diagnosisADH	CTR	1532	~diagnosis+(1|manifest)+sex+age+PMI+APOE+pc_mito	1.10706	1548
ENSG00000105939	5.11736e-06	0.130296	0.542028	-0.281435	protein_coding	ZC3HAV1	43.41	1.12698e-05	diagnosisADH	CTR	2008	~diagnosis+(1|manifest)+sex+age+PMI+APOE+pc_mito	6.88824	201
ENSG00000274441	5.17208e-06	-0.738642	-0.404908	-1.07238	lncRNA	AC008957.2	38.63	1.13827e-05	diagnosisADH	CTR	3106	~diagnosis+(1|manifest)+sex+age+PMI+APOE+pc_mito	3.64527	511
ENSG00000146278	5.20878e-06	-0.31421	0.0262413	-0.654661	protein_coding	PNRC1	48.53	1.14559e-05	diagnosisADH	CTR	550	~diagnosis+(1|manifest)+sex+age+PMI+APOE+pc_mito	1.74978	1059
ENSG00000159692	5.23021e-06	0.216816	0.580809	-0.147178	protein_coding	CTBP1	60.99	1.14953e-05	diagnosisADH	CTR	1898	~diagnosis+(1|manifest)+sex+age+PMI+APOE+pc_mito	0.521668	2570
ENSG00000124193	5.237e-06	0.483351	0.900271	0.0664302	protein_coding	SRSF6	42.3	1.15026e-05	diagnosisADH	CTR	689	~diagnosis+(1|manifest)+sex+age+PMI+APOE+pc_mito	0.970524	1727
ENSG00000146830	5.26253e-06	-0.240183	0.154996	-0.635362	protein_coding	GIGYF1	60.35	1.15511e-05	diagnosisADH	CTR	489	~diagnosis+(1|manifest)+sex+age+PMI+APOE+pc_mito	0.350518	3035
ENSG00000047579	5.27555e-06	0.264583	0.679604	-0.150437	protein_coding	DTNBP1	39.93	1.15677e-05	diagnosisADH	CTR	2588	~diagnosis+(1|manifest)+sex+age+PMI+APOE+pc_mito	1.1481	1492
ENSG00000182197	5.27711e-06	-0.898083	-0.483088	-1.31308	protein_coding	EXT1	41.16	1.15677e-05	diagnosisADH	CTR	62	~diagnosis+(1|manifest)+sex+age+PMI+APOE+pc_mito	1.87588	987
ENSG00000085832	5.30003e-06	-1.46957	-0.887942	-2.05119	protein_coding	EPS15	38.04	1.16103e-05	diagnosisADH	CTR	2037	~diagnosis+(1|manifest)+sex+age+PMI+APOE+pc_mito	4.23334	417
ENSG00000241973	5.36363e-06	0.222364	0.694088	-0.249359	protein_coding	PI4KA	47.81	1.17418e-05	diagnosisADH	CTR	76	~diagnosis+(1|manifest)+sex+age+PMI+APOE+pc_mito	0.659099	2236
ENSG00000114302	5.3839e-06	-0.721841	-0.383806	-1.05988	protein_coding	PRKAR2A	43.42	1.17784e-05	diagnosisADH	CTR	487	~diagnosis+(1|manifest)+sex+age+PMI+APOE+pc_mito	0.454776	2772
ENSG00000167613	5.39891e-06	-0.555122	-0.118937	-0.991307	protein_coding	LAIR1	49.35	1.18034e-05	diagnosisADH	CTR	211	~diagnosis+(1|manifest)+sex+age+PMI+APOE+pc_mito	1.09536	1564
ENSG00000127527	5.40292e-06	-0.335991	0.0311728	-0.703155	protein_coding	EPS15L1	50.79	1.18044e-05	diagnosisADH	CTR	600	~diagnosis+(1|manifest)+sex+age+PMI+APOE+pc_mito	0.490128	2650
ENSG00000179051	5.42712e-06	-0.28931	0.0781787	-0.656799	protein_coding	RCC2	51.69	1.18494e-05	diagnosisADH	CTR	2798	~diagnosis+(1|manifest)+sex+age+PMI+APOE+pc_mito	0.663259	2220
ENSG00000177058	5.47206e-06	-0.822767	-0.421133	-1.2244	protein_coding	SLC38A9	38.77	1.19397e-05	diagnosisADH	CTR	1596	~diagnosis+(1|manifest)+sex+age+PMI+APOE+pc_mito	1.07737	1584
ENSG00000146373	5.48657e-06	0.17925	0.617325	-0.258826	protein_coding	RNF217	36.66	1.19635e-05	diagnosisADH	CTR	110	~diagnosis+(1|manifest)+sex+age+PMI+APOE+pc_mito	0.927355	1788
ENSG00000127084	5.49481e-06	-0.64574	-0.288424	-1.00306	protein_coding	FGD3	49.44	1.19736e-05	diagnosisADH	CTR	889	~diagnosis+(1|manifest)+sex+age+PMI+APOE+pc_mito	0.897087	1833
ENSG00000102606	5.52573e-06	-0.310877	0.149102	-0.770856	protein_coding	ARHGEF7	44.55	1.2033e-05	diagnosisADH	CTR	414	~diagnosis+(1|manifest)+sex+age+PMI+APOE+pc_mito	0.417581	2862
ENSG00000167658	5.60212e-06	0.296357	0.692276	-0.0995622	protein_coding	EEF2	59.53	1.21913e-05	diagnosisADH	CTR	2835	~diagnosis+(1|manifest)+sex+age+PMI+APOE+pc_mito	0.829767	1917
ENSG00000064115	5.65634e-06	-0.590962	-0.291993	-0.889931	protein_coding	TM7SF3	40.31	1.22932e-05	diagnosisADH	CTR	241	~diagnosis+(1|manifest)+sex+age+PMI+APOE+pc_mito	0.56656	2439
ENSG00000197111	5.65573e-06	0.2244	0.736872	-0.288073	protein_coding	PCBP2	43.79	1.22932e-05	diagnosisADH	CTR	1783	~diagnosis+(1|manifest)+sex+age+PMI+APOE+pc_mito	0.786606	1978
ENSG00000167601	5.68103e-06	-0.718274	-0.295952	-1.1406	protein_coding	AXL	50.86	1.23387e-05	diagnosisADH	CTR	2114	~diagnosis+(1|manifest)+sex+age+PMI+APOE+pc_mito	2.74388	670
ENSG00000163104	5.72898e-06	-0.0681656	0.308451	-0.444783	protein_coding	SMARCAD1	36.02	1.24347e-05	diagnosisADH	CTR	1376	~diagnosis+(1|manifest)+sex+age+PMI+APOE+pc_mito	0.502255	2614
ENSG00000145592	5.7425e-06	-0.662512	-0.281368	-1.04366	protein_coding	RPL37	42.62	1.24559e-05	diagnosisADH	CTR	1316	~diagnosis+(1|manifest)+sex+age+PMI+APOE+pc_mito	2.7819	661
ENSG00000136100	5.75437e-06	-0.473442	-0.155002	-0.791882	protein_coding	VPS36	39.35	1.24656e-05	diagnosisADH	CTR	2098	~diagnosis+(1|manifest)+sex+age+PMI+APOE+pc_mito	0.355598	3028
ENSG00000144445	5.75449e-06	-0.0389626	0.446661	-0.524586	protein_coding	KANSL1L	36.36	1.24656e-05	diagnosisADH	CTR	2587	~diagnosis+(1|manifest)+sex+age+PMI+APOE+pc_mito	4.45178	383
ENSG00000052126	5.77758e-06	-0.442864	-0.0195938	-0.866134	protein_coding	PLEKHA5	38.09	1.25074e-05	diagnosisADH	CTR	190	~diagnosis+(1|manifest)+sex+age+PMI+APOE+pc_mito	1.41986	1268
ENSG00000165675	5.78837e-06	-0.589779	-0.116743	-1.06282	protein_coding	ENOX2	38.87	1.25225e-05	diagnosisADH	CTR	539	~diagnosis+(1|manifest)+sex+age+PMI+APOE+pc_mito	2.04833	912
ENSG00000144224	5.80676e-06	-0.067603	0.333854	-0.46906	protein_coding	UBXN4	39.75	1.25541e-05	diagnosisADH	CTR	1971	~diagnosis+(1|manifest)+sex+age+PMI+APOE+pc_mito	0.191049	3286
ENSG00000127914	5.81271e-06	-0.13275	0.352312	-0.617811	protein_coding	AKAP9	36.72	1.25588e-05	diagnosisADH	CTR	20	~diagnosis+(1|manifest)+sex+age+PMI+APOE+pc_mito	0.481458	2674
ENSG00000028528	5.82427e-06	0.020785	0.428187	-0.386617	protein_coding	SNX1	43.68	1.25756e-05	diagnosisADH	CTR	2162	~diagnosis+(1|manifest)+sex+age+PMI+APOE+pc_mito	0.584954	2377
ENSG00000066032	5.83858e-06	-0.919554	-0.544899	-1.29421	protein_coding	CTNNA2	38.65	1.25982e-05	diagnosisADH	CTR	1507	~diagnosis+(1|manifest)+sex+age+PMI+APOE+pc_mito	2.56216	725
ENSG00000204472	5.87367e-06	-1.05808	-0.735928	-1.38024	protein_coding	AIF1	53.91	1.26657e-05	diagnosisADH	CTR	1942	~diagnosis+(1|manifest)+sex+age+PMI+APOE+pc_mito	8.47724	136
ENSG00000163660	5.89857e-06	0.0926599	0.51466	-0.32934	protein_coding	CCNL1	37.3	1.27111e-05	diagnosisADH	CTR	651	~diagnosis+(1|manifest)+sex+age+PMI+APOE+pc_mito	1.15366	1489
ENSG00000124160	5.92976e-06	-0.194207	0.175207	-0.563621	protein_coding	NCOA5	41.79	1.277e-05	diagnosisADH	CTR	2605	~diagnosis+(1|manifest)+sex+age+PMI+APOE+pc_mito	0.890861	1839
ENSG00000163939	5.93523e-06	-0.229802	0.273081	-0.732686	protein_coding	PBRM1	40.81	1.27735e-05	diagnosisADH	CTR	2745	~diagnosis+(1|manifest)+sex+age+PMI+APOE+pc_mito	0.532623	2538
ENSG00000071626	5.93931e-06	0.338555	0.693705	-0.0165943	protein_coding	DAZAP1	58.75	1.2774e-05	diagnosisADH	CTR	2542	~diagnosis+(1|manifest)+sex+age+PMI+APOE+pc_mito	0.746722	2053
ENSG00000117115	5.95643e-06	0.377719	0.882579	-0.127141	protein_coding	PADI2	51.75	1.28025e-05	diagnosisADH	CTR	1477	~diagnosis+(1|manifest)+sex+age+PMI+APOE+pc_mito	8.23023	145
ENSG00000115904	5.99216e-06	-0.789033	-0.279008	-1.29906	protein_coding	SOS 1	37.8	1.28548e-05	diagnosisADH	CTR	521	~diagnosis+(1|manifest)+sex+age+PMI+APOE+pc_mito	1.53833	1195
ENSG00000148516	5.99245e-06	-1.31656	-0.885655	-1.74746	protein_coding	ZEB1	36.04	1.28548e-05	diagnosisADH	CTR	908	~diagnosis+(1|manifest)+sex+age+PMI+APOE+pc_mito	1.0173	1659
ENSG00000155970	5.9877e-06	-1.19861	-0.744003	-1.65322	protein_coding	MICU3	35.97	1.28548e-05	diagnosisADH	CTR	2695	~diagnosis+(1|manifest)+sex+age+PMI+APOE+pc_mito	0.997204	1685
ENSG00000090060	6.01369e-06	0.284476	0.804672	-0.23572	protein_coding	PAPOLA	36.57	1.2889e-05	diagnosisADH	CTR	2888	~diagnosis+(1|manifest)+sex+age+PMI+APOE+pc_mito	3.62863	516
ENSG00000114030	6.01677e-06	-0.373653	0.0458661	-0.793172	protein_coding	KPNA1	38.26	1.2889e-05	diagnosisADH	CTR	1531	~diagnosis+(1|manifest)+sex+age+PMI+APOE+pc_mito	0.534136	2534
ENSG00000144535	6.02004e-06	-0.173834	0.24862	-0.596288	protein_coding	DIS3L2	42.48	1.2889e-05	diagnosisADH	CTR	605	~diagnosis+(1|manifest)+sex+age+PMI+APOE+pc_mito	0.546877	2489
ENSG00000186047	6.07375e-06	-1.30216	-0.899701	-1.70462	protein_coding	DLEU7	39.9	1.29956e-05	diagnosisADH	CTR	494	~diagnosis+(1|manifest)+sex+age+PMI+APOE+pc_mito	2.5479	726
ENSG00000185432	6.11455e-06	-0.613842	-0.157489	-1.07019	protein_coding	METTL7A	42.86	1.30744e-05	diagnosisADH	CTR	408	~diagnosis+(1|manifest)+sex+age+PMI+APOE+pc_mito	1.84999	1003
ENSG00000171608	6.13803e-06	-0.393431	0.0201961	-0.807059	protein_coding	PIK3CD	51.33	1.31161e-05	diagnosisADH	CTR	299	~diagnosis+(1|manifest)+sex+age+PMI+APOE+pc_mito	0.747598	2052
ENSG00000110077	6.15116e-06	-0.149605	0.384228	-0.683438	protein_coding	MS4A6A	40.17	1.31357e-05	diagnosisADH	CTR	2409	~diagnosis+(1|manifest)+sex+age+PMI+APOE+pc_mito	11.5246	62
ENSG00000204628	6.16453e-06	-0.0633959	0.306721	-0.433513	protein_coding	RACK1	52.31	1.31558e-05	diagnosisADH	CTR	1558	~diagnosis+(1|manifest)+sex+age+PMI+APOE+pc_mito	1.67253	1105
ENSG00000137486	6.18361e-06	-0.440998	-0.0683691	-0.813626	protein_coding	ARRB1	52.02	1.31795e-05	diagnosisADH	CTR	202	~diagnosis+(1|manifest)+sex+age+PMI+APOE+pc_mito	0.491382	2645
ENSG00000221914	6.18201e-06	0.0769425	0.577254	-0.423369	protein_coding	PPP2R2A	37.6	1.31795e-05	diagnosisADH	CTR	2607	~diagnosis+(1|manifest)+sex+age+PMI+APOE+pc_mito	0.455681	2771
ENSG00000047188	6.25483e-06	-0.692608	-0.218488	-1.16673	protein_coding	YTHDC2	34.67	1.33227e-05	diagnosisADH	CTR	23	~diagnosis+(1|manifest)+sex+age+PMI+APOE+pc_mito	0.57217	2430
ENSG00000078674	6.2612e-06	-0.396299	0.174582	-0.967179	protein_coding	PCM1	36.54	1.33236e-05	diagnosisADH	CTR	388	~diagnosis+(1|manifest)+sex+age+PMI+APOE+pc_mito	0.805998	1958
ENSG00000172766	6.26328e-06	0.562697	0.958089	0.167306	protein_coding	NAA16	37.31	1.33236e-05	diagnosisADH	CTR	3051	~diagnosis+(1|manifest)+sex+age+PMI+APOE+pc_mito	5.23754	301
ENSG00000067560	6.27523e-06	-0.0771905	0.358413	-0.512794	protein_coding	RHOA	46.57	1.33404e-05	diagnosisADH	CTR	2353	~diagnosis+(1|manifest)+sex+age+PMI+APOE+pc_mito	0.602349	2338
ENSG00000135049	6.27963e-06	0.0952011	0.592056	-0.401654	protein_coding	AGTPBP1	36.66	1.33412e-05	diagnosisADH	CTR	2758	~diagnosis+(1|manifest)+sex+age+PMI+APOE+pc_mito	1.26434	1383
ENSG00000167323	6.31576e-06	-0.554783	-0.163927	-0.945638	protein_coding	STIM1	42.52	1.34093e-05	diagnosisADH	CTR	1692	~diagnosis+(1|manifest)+sex+age+PMI+APOE+pc_mito	0.686374	2175
ENSG00000163625	6.32354e-06	-0.916199	-0.334705	-1.49769	protein_coding	WDFY3	36.88	1.34172e-05	diagnosisADH	CTR	2778	~diagnosis+(1|manifest)+sex+age+PMI+APOE+pc_mito	4.10859	436
ENSG00000131171	6.44202e-06	-0.324151	0.221243	-0.869545	protein_coding	SH3BGRL	37.47	1.36556e-05	diagnosisADH	CTR	1597	~diagnosis+(1|manifest)+sex+age+PMI+APOE+pc_mito	1.47787	1233
ENSG00000141458	6.44411e-06	0.0411557	0.478648	-0.396336	protein_coding	NPC1	44.65	1.36556e-05	diagnosisADH	CTR	1691	~diagnosis+(1|manifest)+sex+age+PMI+APOE+pc_mito	0.527821	2553
ENSG00000088986	6.4675e-06	0.724162	1.11088	0.337447	protein_coding	DYNLL1	47.04	1.36914e-05	diagnosisADH	CTR	3172	~diagnosis+(1|manifest)+sex+age+PMI+APOE+pc_mito	2.4534	759
ENSG00000112339	6.46929e-06	0.586671	0.987621	0.185721	protein_coding	HBS1L	36.66	1.36914e-05	diagnosisADH	CTR	1892	~diagnosis+(1|manifest)+sex+age+PMI+APOE+pc_mito	1.26105	1386
ENSG00000145246	6.47399e-06	-0.323555	0.0972069	-0.744317	protein_coding	ATP10D	37.61	1.36926e-05	diagnosisADH	CTR	2166	~diagnosis+(1|manifest)+sex+age+PMI+APOE+pc_mito	0.951855	1757
ENSG00000196440	6.5106e-06	-0.558392	-0.17518	-0.941604	protein_coding	ARMCX4	41.06	1.37612e-05	diagnosisADH	CTR	2602	~diagnosis+(1|manifest)+sex+age+PMI+APOE+pc_mito	1.46008	1248
ENSG00000101463	6.55545e-06	-1.82725	-1.22227	-2.43224	protein_coding	SYNDIG1	46.09	1.38472e-05	diagnosisADH	CTR	864	~diagnosis+(1|manifest)+sex+age+PMI+APOE+pc_mito	15.1345	31
ENSG00000234745	6.56469e-06	-0.0673222	0.354023	-0.488668	protein_coding	HLA-B	42.89	1.38578e-05	diagnosisADH	CTR	11	~diagnosis+(1|manifest)+sex+age+PMI+APOE+pc_mito	3.80866	487
ENSG00000110075	6.57147e-06	-0.509473	0.0339742	-1.05292	protein_coding	PPP6R3	41.89	1.38633e-05	diagnosisADH	CTR	1101	~diagnosis+(1|manifest)+sex+age+PMI+APOE+pc_mito	0.518515	2579
ENSG00000126005	6.57609e-06	-0.526569	-0.216413	-0.836724	protein_coding	MMP24OS	47.16	1.38642e-05	diagnosisADH	CTR	978	~diagnosis+(1|manifest)+sex+age+PMI+APOE+pc_mito	0.847734	1889
ENSG00000171988	6.58583e-06	-1.55243	-0.968235	-2.13662	protein_coding	JMJD1C	38.11	1.38759e-05	diagnosisADH	CTR	2096	~diagnosis+(1|manifest)+sex+age+PMI+APOE+pc_mito	1.23858	1412
ENSG00000108219	6.60117e-06	-0.360649	0.0985087	-0.819806	protein_coding	TSPAN14	49.31	1.38906e-05	diagnosisADH	CTR	2285	~diagnosis+(1|manifest)+sex+age+PMI+APOE+pc_mito	1.11693	1532
ENSG00000115840	6.60097e-06	-0.537809	-0.211634	-0.863983	protein_coding	SLC25A12	40.21	1.38906e-05	diagnosisADH	CTR	2941	~diagnosis+(1|manifest)+sex+age+PMI+APOE+pc_mito	0.645706	2254
ENSG00000136051	6.62103e-06	-1.38642	-0.851613	-1.92122	protein_coding	WASHC4	35.27	1.39235e-05	diagnosisADH	CTR	2214	~diagnosis+(1|manifest)+sex+age+PMI+APOE+pc_mito	1.16274	1481
ENSG00000133872	6.63883e-06	-0.27761	0.152767	-0.707986	protein_coding	SARAF	40.2	1.39521e-05	diagnosisADH	CTR	2154	~diagnosis+(1|manifest)+sex+age+PMI+APOE+pc_mito	0.990591	1698
ENSG00000140386	6.66566e-06	-0.753856	-0.255235	-1.25248	protein_coding	SCAPER	37.7	1.39996e-05	diagnosisADH	CTR	108	~diagnosis+(1|manifest)+sex+age+PMI+APOE+pc_mito	0.561287	2448
ENSG00000164924	6.68078e-06	0.131629	0.589256	-0.325999	protein_coding	YWHAZ	40.87	1.40135e-05	diagnosisADH	CTR	286	~diagnosis+(1|manifest)+sex+age+PMI+APOE+pc_mito	1.49109	1224
ENSG00000167468	6.68011e-06	-0.428787	-0.00443207	-0.853142	protein_coding	GPX4	69.47	1.40135e-05	diagnosisADH	CTR	829	~diagnosis+(1|manifest)+sex+age+PMI+APOE+pc_mito	0.469954	2715
ENSG00000126216	6.68619e-06	-0.612792	-0.268519	-0.957066	protein_coding	TUBGCP3	42.88	1.4016e-05	diagnosisADH	CTR	2736	~diagnosis+(1|manifest)+sex+age+PMI+APOE+pc_mito	0.757683	2030
ENSG00000103994	6.77812e-06	-0.296524	0.123959	-0.717006	protein_coding	ZNF106	41.36	1.41997e-05	diagnosisADH	CTR	2130	~diagnosis+(1|manifest)+sex+age+PMI+APOE+pc_mito	0.47935	2680
ENSG00000165458	6.82789e-06	-0.332515	0.0446707	-0.709701	protein_coding	INPPL1	58.53	1.42949e-05	diagnosisADH	CTR	2228	~diagnosis+(1|manifest)+sex+age+PMI+APOE+pc_mito	0.93409	1779
ENSG00000077157	6.85422e-06	-0.12983	0.320864	-0.580524	protein_coding	PPP1R12B	39.63	1.4341e-05	diagnosisADH	CTR	1296	~diagnosis+(1|manifest)+sex+age+PMI+APOE+pc_mito	0.982454	1704
ENSG00000131469	6.90148e-06	-0.299613	0.0572159	-0.656441	protein_coding	RPL27	49.84	1.44308e-05	diagnosisADH	CTR	1721	~diagnosis+(1|manifest)+sex+age+PMI+APOE+pc_mito	1.26293	1384
ENSG00000172456	6.92739e-06	-0.898934	-0.538676	-1.25919	protein_coding	FGGY	40.3	1.44758e-05	diagnosisADH	CTR	258	~diagnosis+(1|manifest)+sex+age+PMI+APOE+pc_mito	1.324	1333
ENSG00000067182	6.97302e-06	-0.293396	0.11925	-0.706042	protein_coding	TNFRSF1A	54.08	1.45615e-05	diagnosisADH	CTR	2384	~diagnosis+(1|manifest)+sex+age+PMI+APOE+pc_mito	0.946277	1768
ENSG00000197892	6.97721e-06	0.604365	1.08945	0.119276	protein_coding	KIF13B	41.92	1.45615e-05	diagnosisADH	CTR	2034	~diagnosis+(1|manifest)+sex+age+PMI+APOE+pc_mito	1.08291	1578
ENSG00000047056	7.05074e-06	-0.567286	-0.164532	-0.970041	protein_coding	WDR37	45.48	1.47057e-05	diagnosisADH	CTR	2282	~diagnosis+(1|manifest)+sex+age+PMI+APOE+pc_mito	0.733965	2078
ENSG00000106948	7.07773e-06	-0.268778	0.10542	-0.642977	protein_coding	AKNA	50.65	1.47527e-05	diagnosisADH	CTR	362	~diagnosis+(1|manifest)+sex+age+PMI+APOE+pc_mito	0.63658	2274
ENSG00000164463	7.08846e-06	-0.187894	0.271458	-0.647246	protein_coding	CREBRF	41.07	1.47658e-05	diagnosisADH	CTR	659	~diagnosis+(1|manifest)+sex+age+PMI+APOE+pc_mito	1.5018	1211
ENSG00000082898	7.10767e-06	0.366249	0.886044	-0.153546	protein_coding	XPO1	40.9	1.47902e-05	diagnosisADH	CTR	1641	~diagnosis+(1|manifest)+sex+age+PMI+APOE+pc_mito	5.15964	307
ENSG00000113387	7.10912e-06	-0.278854	0.0454938	-0.603202	protein_coding	SUB1	42.87	1.47902e-05	diagnosisADH	CTR	3248	~diagnosis+(1|manifest)+sex+age+PMI+APOE+pc_mito	0.53861	2514
ENSG00000109572	7.11842e-06	-0.348262	0.0457741	-0.742297	protein_coding	CLCN3	37.1	1.47995e-05	diagnosisADH	CTR	3161	~diagnosis+(1|manifest)+sex+age+PMI+APOE+pc_mito	0.392035	2934
ENSG00000148358	7.12254e-06	-0.285417	0.0474941	-0.618328	protein_coding	GPR107	46.73	1.47995e-05	diagnosisADH	CTR	1370	~diagnosis+(1|manifest)+sex+age+PMI+APOE+pc_mito	0.529829	2547
ENSG00000137075	7.13013e-06	-0.426536	0.0270139	-0.880085	protein_coding	RNF38	41.31	1.4806e-05	diagnosisADH	CTR	6	~diagnosis+(1|manifest)+sex+age+PMI+APOE+pc_mito	0.194311	3280
ENSG00000117523	7.16401e-06	-0.315619	0.212477	-0.843716	protein_coding	PRRC2C	38.3	1.4867e-05	diagnosisADH	CTR	2792	~diagnosis+(1|manifest)+sex+age+PMI+APOE+pc_mito	0.465933	2730
ENSG00000175216	7.21696e-06	-0.338904	0.0148728	-0.69268	protein_coding	CKAP5	40.42	1.49675e-05	diagnosisADH	CTR	1723	~diagnosis+(1|manifest)+sex+age+PMI+APOE+pc_mito	0.326736	3084
ENSG00000105698	7.24988e-06	-0.548458	-0.158686	-0.93823	protein_coding	USF2	57.37	1.5017e-05	diagnosisADH	CTR	1261	~diagnosis+(1|manifest)+sex+age+PMI+APOE+pc_mito	0.740411	2063
ENSG00000107864	7.24867e-06	-1.05223	-0.521407	-1.58305	protein_coding	CPEB3	40.86	1.5017e-05	diagnosisADH	CTR	1601	~diagnosis+(1|manifest)+sex+age+PMI+APOE+pc_mito	1.07503	1587
ENSG00000283782	7.34135e-06	-0.623933	-0.31793	-0.929936	protein_coding	AC116366.3	43.2	1.51969e-05	diagnosisADH	CTR	1130	~diagnosis+(1|manifest)+sex+age+PMI+APOE+pc_mito	0.972464	1722
ENSG00000165416	7.39117e-06	0.296755	0.6514	-0.0578906	protein_coding	SUGT1	36.99	1.52905e-05	diagnosisADH	CTR	3256	~diagnosis+(1|manifest)+sex+age+PMI+APOE+pc_mito	3.80639	488
ENSG00000168769	7.39834e-06	-0.810671	-0.272683	-1.34866	protein_coding	TET2	36.29	1.52958e-05	diagnosisADH	CTR	2270	~diagnosis+(1|manifest)+sex+age+PMI+APOE+pc_mito	1.38943	1289
ENSG00000131669	7.43765e-06	0.319514	0.730995	-0.0919675	protein_coding	NINJ1	59.63	1.5361e-05	diagnosisADH	CTR	1478	~diagnosis+(1|manifest)+sex+age+PMI+APOE+pc_mito	1.7034	1088
ENSG00000138674	7.43916e-06	0.10314	0.561253	-0.354973	protein_coding	SEC31A	38.76	1.5361e-05	diagnosisADH	CTR	1097	~diagnosis+(1|manifest)+sex+age+PMI+APOE+pc_mito	0.799243	1967
ENSG00000120129	7.54761e-06	-0.404129	-0.113604	-0.694653	protein_coding	DUSP1	53.06	1.55558e-05	diagnosisADH	CTR	1932	~diagnosis+(1|manifest)+sex+age+PMI+APOE+pc_mito	8.44568	138
ENSG00000141429	7.54423e-06	-0.139638	0.349403	-0.628678	protein_coding	GALNT1	38.5	1.55558e-05	diagnosisADH	CTR	2240	~diagnosis+(1|manifest)+sex+age+PMI+APOE+pc_mito	1.14186	1503
ENSG00000182923	7.54e-06	-0.552681	-0.188631	-0.916731	protein_coding	CEP63	38.5	1.55558e-05	diagnosisADH	CTR	707	~diagnosis+(1|manifest)+sex+age+PMI+APOE+pc_mito	0.770905	2003
ENSG00000059758	7.55823e-06	-0.00316962	0.43096	-0.437299	protein_coding	CDK17	37.8	1.5568e-05	diagnosisADH	CTR	1801	~diagnosis+(1|manifest)+sex+age+PMI+APOE+pc_mito	0.841059	1901
ENSG00000155744	7.57875e-06	-0.278325	0.0711646	-0.627815	protein_coding	FAM126B	39.16	1.56005e-05	diagnosisADH	CTR	2421	~diagnosis+(1|manifest)+sex+age+PMI+APOE+pc_mito	0.673623	2195
ENSG00000112305	7.62169e-06	-0.352601	0.091559	-0.796762	protein_coding	SMAP1	37.73	1.56792e-05	diagnosisADH	CTR	1820	~diagnosis+(1|manifest)+sex+age+PMI+APOE+pc_mito	0.657337	2239
ENSG00000156508	7.66191e-06	-0.579482	-0.0881478	-1.07082	protein_coding	EEF1A1	47.14	1.57521e-05	diagnosisADH	CTR	876	~diagnosis+(1|manifest)+sex+age+PMI+APOE+pc_mito	2.06103	909
ENSG00000158019	7.68601e-06	-1.13252	-0.601762	-1.66327	protein_coding	BABAM2	39.38	1.57919e-05	diagnosisADH	CTR	1855	~diagnosis+(1|manifest)+sex+age+PMI+APOE+pc_mito	1.43849	1259
ENSG00000135842	7.71913e-06	0.373347	0.816331	-0.0696365	protein_coding	NIBAN1	40.12	1.58501e-05	diagnosisADH	CTR	3289	~diagnosis+(1|manifest)+sex+age+PMI+APOE+pc_mito	13.5315	44
ENSG00000111011	7.74735e-06	0.0638531	0.408243	-0.280537	protein_coding	RSRC2	39.84	1.58982e-05	diagnosisADH	CTR	155	~diagnosis+(1|manifest)+sex+age+PMI+APOE+pc_mito	0.844482	1897
ENSG00000145335	7.77003e-06	-0.307152	0.23563	-0.849934	protein_coding	SNCA	36.12	1.59348e-05	diagnosisADH	CTR	2828	~diagnosis+(1|manifest)+sex+age+PMI+APOE+pc_mito	4.07888	443
ENSG00000225470	7.85111e-06	-0.707186	-0.19728	-1.21709	lncRNA	JPX	38.98	1.60911e-05	diagnosisADH	CTR	542	~diagnosis+(1|manifest)+sex+age+PMI+APOE+pc_mito	2.57204	720
ENSG00000070367	7.89884e-06	-0.342857	-0.0105458	-0.675169	protein_coding	EXOC5	35.94	1.61762e-05	diagnosisADH	CTR	2785	~diagnosis+(1|manifest)+sex+age+PMI+APOE+pc_mito	0.473165	2699
ENSG00000122218	7.90237e-06	0.124619	0.576053	-0.326815	protein_coding	COPA	40.57	1.61762e-05	diagnosisADH	CTR	2453	~diagnosis+(1|manifest)+sex+age+PMI+APOE+pc_mito	0.542445	2501
ENSG00000185946	7.97585e-06	-0.5671	-0.206122	-0.928078	protein_coding	RNPC3	35.03	1.63165e-05	diagnosisADH	CTR	2247	~diagnosis+(1|manifest)+sex+age+PMI+APOE+pc_mito	0.539223	2513
ENSG00000120727	8.00412e-06	-0.0304755	0.305661	-0.366612	protein_coding	PAIP2	43.58	1.63642e-05	diagnosisADH	CTR	1135	~diagnosis+(1|manifest)+sex+age+PMI+APOE+pc_mito	0.528901	2549
ENSG00000144909	8.0259e-06	-0.87182	-0.525562	-1.21808	protein_coding	OSBPL11	39.36	1.63986e-05	diagnosisADH	CTR	2011	~diagnosis+(1|manifest)+sex+age+PMI+APOE+pc_mito	0.661615	2224
ENSG00000087460	8.04777e-06	-0.590413	-0.0679054	-1.11292	protein_coding	GNAS	47.09	1.64331e-05	diagnosisADH	CTR	2880	~diagnosis+(1|manifest)+sex+age+PMI+APOE+pc_mito	4.52463	376
ENSG00000011201	8.06936e-06	0.451503	0.949226	-0.0462205	protein_coding	ANOS1	39.59	1.64671e-05	diagnosisADH	CTR	2560	~diagnosis+(1|manifest)+sex+age+PMI+APOE+pc_mito	1.7931	1031
ENSG00000128923	8.09503e-06	-0.36712	-0.00269827	-0.731541	protein_coding	MINDY2	39.89	1.65093e-05	diagnosisADH	CTR	1286	~diagnosis+(1|manifest)+sex+age+PMI+APOE+pc_mito	0.789897	1975
ENSG00000107282	8.11764e-06	-1.02569	-0.570517	-1.48086	protein_coding	APBA1	41.45	1.65452e-05	diagnosisADH	CTR	2479	~diagnosis+(1|manifest)+sex+age+PMI+APOE+pc_mito	1.28071	1370
ENSG00000145996	8.12482e-06	-1.31163	-0.745727	-1.87752	protein_coding	CDKAL1	38.04	1.65496e-05	diagnosisADH	CTR	1160	~diagnosis+(1|manifest)+sex+age+PMI+APOE+pc_mito	1.07269	1592
ENSG00000138448	8.21386e-06	0.340645	0.813003	-0.131714	protein_coding	ITGAV	35.78	1.67169e-05	diagnosisADH	CTR	745	~diagnosis+(1|manifest)+sex+age+PMI+APOE+pc_mito	3.983	460
ENSG00000228221	8.21706e-06	-1.15482	-0.717941	-1.5917	lncRNA	LINC00578	40.42	1.67169e-05	diagnosisADH	CTR	2014	~diagnosis+(1|manifest)+sex+age+PMI+APOE+pc_mito	4.58465	372
ENSG00000125755	8.22677e-06	-0.0198786	0.33786	-0.377618	protein_coding	SYMPK	51.53	1.67264e-05	diagnosisADH	CTR	470	~diagnosis+(1|manifest)+sex+age+PMI+APOE+pc_mito	0.606419	2331
ENSG00000144468	8.23563e-06	-0.696831	-0.298199	-1.09546	protein_coding	RHBDD1	39.57	1.67342e-05	diagnosisADH	CTR	1615	~diagnosis+(1|manifest)+sex+age+PMI+APOE+pc_mito	0.5746	2419
ENSG00000075651	8.30748e-06	-0.139812	0.345295	-0.62492	protein_coding	PLD1	38.86	1.68594e-05	diagnosisADH	CTR	3203	~diagnosis+(1|manifest)+sex+age+PMI+APOE+pc_mito	0.870361	1862
ENSG00000142599	8.30718e-06	-1.58567	-1.00693	-2.16441	protein_coding	RERE	42.21	1.68594e-05	diagnosisADH	CTR	1708	~diagnosis+(1|manifest)+sex+age+PMI+APOE+pc_mito	1.77151	1047
ENSG00000161547	8.38913e-06	-0.257929	0.132369	-0.648227	protein_coding	SRSF2	49.23	1.70147e-05	diagnosisADH	CTR	1117	~diagnosis+(1|manifest)+sex+age+PMI+APOE+pc_mito	1.30992	1344
ENSG00000147454	8.40497e-06	-0.430741	0.0601538	-0.921637	protein_coding	SLC25A37	48.38	1.70364e-05	diagnosisADH	CTR	823	~diagnosis+(1|manifest)+sex+age+PMI+APOE+pc_mito	2.37026	788
ENSG00000010610	8.43627e-06	-0.765055	-0.404912	-1.1252	protein_coding	CD4	48.56	1.70894e-05	diagnosisADH	CTR	279	~diagnosis+(1|manifest)+sex+age+PMI+APOE+pc_mito	1.96165	956
ENSG00000178385	8.44693e-06	-0.381221	-0.0492566	-0.713186	protein_coding	PLEKHM3	41.33	1.71005e-05	diagnosisADH	CTR	2780	~diagnosis+(1|manifest)+sex+age+PMI+APOE+pc_mito	0.321982	3091
ENSG00000157450	8.46652e-06	-0.571193	-0.0911137	-1.05127	protein_coding	RNF111	39.52	1.71297e-05	diagnosisADH	CTR	920	~diagnosis+(1|manifest)+sex+age+PMI+APOE+pc_mito	0.81391	1947
ENSG00000087088	8.5755e-06	0.631513	1.011	0.252025	protein_coding	BAX	53.57	1.73396e-05	diagnosisADH	CTR	527	~diagnosis+(1|manifest)+sex+age+PMI+APOE+pc_mito	1.70394	1087
ENSG00000025293	8.67486e-06	-0.294961	0.138249	-0.728171	protein_coding	PHF20	44.08	1.75298e-05	diagnosisADH	CTR	2586	~diagnosis+(1|manifest)+sex+age+PMI+APOE+pc_mito	0.819422	1936
ENSG00000235703	8.68568e-06	-0.348727	0.0280904	-0.725545	lncRNA	LINC00894	41.92	1.75303e-05	diagnosisADH	CTR	3234	~diagnosis+(1|manifest)+sex+age+PMI+APOE+pc_mito	0.55846	2455
ENSG00000272968	8.68362e-06	-0.320466	-0.0264513	-0.614481	protein_coding	RBAK-RBAKDN	44.72	1.75303e-05	diagnosisADH	CTR	2497	~diagnosis+(1|manifest)+sex+age+PMI+APOE+pc_mito	0.471497	2703
ENSG00000087206	8.75835e-06	-0.320259	0.0740175	-0.714535	protein_coding	UIMC1	42.38	1.76661e-05	diagnosisADH	CTR	2664	~diagnosis+(1|manifest)+sex+age+PMI+APOE+pc_mito	0.666961	2208
ENSG00000080815	8.86646e-06	-0.126302	0.309506	-0.56211	protein_coding	PSEN1	42.73	1.78733e-05	diagnosisADH	CTR	2203	~diagnosis+(1|manifest)+sex+age+PMI+APOE+pc_mito	0.910675	1817
ENSG00000146776	8.87708e-06	-0.73424	-0.33591	-1.13257	protein_coding	ATXN7L1	45.57	1.78838e-05	diagnosisADH	CTR	900	~diagnosis+(1|manifest)+sex+age+PMI+APOE+pc_mito	0.358717	3020
ENSG00000082701	8.88469e-06	-0.312855	0.248579	-0.874289	protein_coding	GSK3B	37.15	1.78883e-05	diagnosisADH	CTR	3267	~diagnosis+(1|manifest)+sex+age+PMI+APOE+pc_mito	0.35283	3032
ENSG00000068796	8.90206e-06	0.351779	0.803156	-0.0995983	protein_coding	KIF2A	38.86	1.79124e-05	diagnosisADH	CTR	2654	~diagnosis+(1|manifest)+sex+age+PMI+APOE+pc_mito	1.09817	1561
ENSG00000064763	8.92061e-06	-0.502651	-0.0162338	-0.989069	protein_coding	2022-01-02	38.9	1.79388e-05	diagnosisADH	CTR	90	~diagnosis+(1|manifest)+sex+age+PMI+APOE+pc_mito	1.14375	1499
ENSG00000136448	8.95216e-06	0.289565	0.685939	-0.106808	protein_coding	NMT1	48.75	1.79913e-05	diagnosisADH	CTR	938	~diagnosis+(1|manifest)+sex+age+PMI+APOE+pc_mito	2.57287	719
ENSG00000125844	8.96493e-06	0.47309	0.822777	0.123404	protein_coding	RRBP1	52.51	1.8006e-05	diagnosisADH	CTR	2380	~diagnosis+(1|manifest)+sex+age+PMI+APOE+pc_mito	0.942254	1771
ENSG00000111266	8.9888e-06	-0.690283	-0.322406	-1.05816	protein_coding	DUSP16	40.41	1.8043e-05	diagnosisADH	CTR	2185	~diagnosis+(1|manifest)+sex+age+PMI+APOE+pc_mito	1.61367	1136
ENSG00000182670	9.04967e-06	0.498326	1.04185	-0.0451979	protein_coding	TTC3	38.7	1.81542e-05	diagnosisADH	CTR	2013	~diagnosis+(1|manifest)+sex+age+PMI+APOE+pc_mito	0.737582	2066
ENSG00000066777	9.05979e-06	-0.66075	-0.164255	-1.15724	protein_coding	ARFGEF1	38.38	1.81635e-05	diagnosisADH	CTR	2836	~diagnosis+(1|manifest)+sex+age+PMI+APOE+pc_mito	0.168257	3300
ENSG00000172216	9.06637e-06	-0.225755	0.226664	-0.678174	protein_coding	CEBPB	66.23	1.81657e-05	diagnosisADH	CTR	730	~diagnosis+(1|manifest)+sex+age+PMI+APOE+pc_mito	2.89974	641
ENSG00000147854	9.11111e-06	-0.406023	-0.0446109	-0.767436	protein_coding	UHRF2	38.99	1.82443e-05	diagnosisADH	CTR	806	~diagnosis+(1|manifest)+sex+age+PMI+APOE+pc_mito	0.314833	3109
ENSG00000102908	9.18982e-06	0.14056	0.669509	-0.388389	protein_coding	NFAT5	38.64	1.83685e-05	diagnosisADH	CTR	1463	~diagnosis+(1|manifest)+sex+age+PMI+APOE+pc_mito	1.226	1422
ENSG00000138134	9.1887e-06	-0.85791	-0.429561	-1.28626	protein_coding	STAMBPL1	39.34	1.83685e-05	diagnosisADH	CTR	692	~diagnosis+(1|manifest)+sex+age+PMI+APOE+pc_mito	2.41584	770
ENSG00000138303	9.17881e-06	-0.584105	-0.221827	-0.946384	protein_coding	ASCC1	41.33	1.83685e-05	diagnosisADH	CTR	2346	~diagnosis+(1|manifest)+sex+age+PMI+APOE+pc_mito	0.710988	2122
ENSG00000092108	9.23694e-06	-0.384473	0.036242	-0.805188	protein_coding	SCFD1	36.12	1.84463e-05	diagnosisADH	CTR	702	~diagnosis+(1|manifest)+sex+age+PMI+APOE+pc_mito	0.342365	3048
ENSG00000142303	9.23988e-06	-0.379535	-0.0538894	-0.705181	protein_coding	ADAMTS10	54.58	1.84463e-05	diagnosisADH	CTR	767	~diagnosis+(1|manifest)+sex+age+PMI+APOE+pc_mito	0.615486	2316
ENSG00000001631	9.25118e-06	-0.165477	0.186868	-0.517822	protein_coding	KRIT1	36.48	1.84578e-05	diagnosisADH	CTR	2807	~diagnosis+(1|manifest)+sex+age+PMI+APOE+pc_mito	0.690192	2164
ENSG00000138964	9.26802e-06	-0.00553919	0.446897	-0.457976	protein_coding	PARVG	51.78	1.84802e-05	diagnosisADH	CTR	2460	~diagnosis+(1|manifest)+sex+age+PMI+APOE+pc_mito	1.64717	1125
ENSG00000076928	9.30673e-06	-0.342116	0.0692293	-0.753462	protein_coding	ARHGEF1	58.25	1.85462e-05	diagnosisADH	CTR	1497	~diagnosis+(1|manifest)+sex+age+PMI+APOE+pc_mito	0.560097	2452
ENSG00000114648	9.35821e-06	-0.602234	-0.297405	-0.907064	protein_coding	KLHL18	44.87	1.86297e-05	diagnosisADH	CTR	1951	~diagnosis+(1|manifest)+sex+age+PMI+APOE+pc_mito	0.690118	2165
ENSG00000138668	9.35988e-06	-1.18302	-0.747017	-1.61902	protein_coding	HNRNPD	38.75	1.86297e-05	diagnosisADH	CTR	1738	~diagnosis+(1|manifest)+sex+age+PMI+APOE+pc_mito	0.816163	1941
ENSG00000166295	9.39067e-06	0.0874838	0.538939	-0.363971	protein_coding	ANAPC16	43.46	1.86798e-05	diagnosisADH	CTR	2426	~diagnosis+(1|manifest)+sex+age+PMI+APOE+pc_mito	1.75606	1054
ENSG00000167526	9.59979e-06	-0.0560166	0.519297	-0.631331	protein_coding	RPL13	55.95	1.90843e-05	diagnosisADH	CTR	1186	~diagnosis+(1|manifest)+sex+age+PMI+APOE+pc_mito	2.40364	777
ENSG00000116044	9.6149e-06	0.0321595	0.575971	-0.511652	protein_coding	NFE2L2	40.63	1.91028e-05	diagnosisADH	CTR	321	~diagnosis+(1|manifest)+sex+age+PMI+APOE+pc_mito	0.633741	2280
ENSG00000165525	9.65144e-06	-0.432752	-0.0100017	-0.855503	protein_coding	NEMF	40.31	1.91639e-05	diagnosisADH	CTR	1173	~diagnosis+(1|manifest)+sex+age+PMI+APOE+pc_mito	0.427648	2835
ENSG00000115875	9.66484e-06	0.290614	0.668227	-0.0869981	protein_coding	SRSF7	41.45	1.9179e-05	diagnosisADH	CTR	1100	~diagnosis+(1|manifest)+sex+age+PMI+APOE+pc_mito	0.874957	1859
ENSG00000134453	9.7208e-06	-0.0794987	0.3085	-0.467498	protein_coding	RBM17	41.2	1.9267e-05	diagnosisADH	CTR	2974	~diagnosis+(1|manifest)+sex+age+PMI+APOE+pc_mito	0.288316	3164
ENSG00000204713	9.71901e-06	0.116186	0.472864	-0.240491	protein_coding	TRIM27	44.66	1.9267e-05	diagnosisADH	CTR	2733	~diagnosis+(1|manifest)+sex+age+PMI+APOE+pc_mito	0.709481	2126
ENSG00000134371	9.73227e-06	-0.228469	0.216258	-0.673196	protein_coding	CDC73	35.66	1.92782e-05	diagnosisADH	CTR	1725	~diagnosis+(1|manifest)+sex+age+PMI+APOE+pc_mito	0.415634	2873
ENSG00000072803	9.74189e-06	-0.509868	-0.0215548	-0.998182	protein_coding	FBXW11	39.72	1.92857e-05	diagnosisADH	CTR	2599	~diagnosis+(1|manifest)+sex+age+PMI+APOE+pc_mito	0.724345	2099
ENSG00000078142	9.75697e-06	-0.52476	-0.0942517	-0.955267	protein_coding	PIK3C3	35.33	1.92925e-05	diagnosisADH	CTR	2429	~diagnosis+(1|manifest)+sex+age+PMI+APOE+pc_mito	0.358294	3021
ENSG00000132530	9.75223e-06	-0.549711	-0.188746	-0.910677	protein_coding	XAF1	44.21	1.92925e-05	diagnosisADH	CTR	2701	~diagnosis+(1|manifest)+sex+age+PMI+APOE+pc_mito	1.21827	1432
ENSG00000101752	9.80496e-06	-0.0426766	0.433977	-0.519331	protein_coding	MIB1	38.64	1.93758e-05	diagnosisADH	CTR	2643	~diagnosis+(1|manifest)+sex+age+PMI+APOE+pc_mito	4.69082	355
ENSG00000136153	9.8307e-06	-0.639663	-0.319667	-0.95966	protein_coding	LMO7	38.67	1.9415e-05	diagnosisADH	CTR	2831	~diagnosis+(1|manifest)+sex+age+PMI+APOE+pc_mito	0.40735	2896
ENSG00000173230	9.96017e-06	-0.802428	-0.383858	-1.221	protein_coding	GOLGB1	38.07	1.9659e-05	diagnosisADH	CTR	726	~diagnosis+(1|manifest)+sex+age+PMI+APOE+pc_mito	1.48646	1228
ENSG00000136280	1.00588e-05	-0.852572	-0.420679	-1.28447	protein_coding	CCM2	46.33	1.98406e-05	diagnosisADH	CTR	620	~diagnosis+(1|manifest)+sex+age+PMI+APOE+pc_mito	1.13109	1515
ENSG00000163872	1.00642e-05	-0.484401	-0.162104	-0.806697	protein_coding	YEATS2	42.59	1.98406e-05	diagnosisADH	CTR	1896	~diagnosis+(1|manifest)+sex+age+PMI+APOE+pc_mito	2.63138	703
ENSG00000166128	1.00791e-05	-0.1722	0.225989	-0.570389	protein_coding	RAB8B	39.78	1.98583e-05	diagnosisADH	CTR	598	~diagnosis+(1|manifest)+sex+age+PMI+APOE+pc_mito	0.553273	2474
ENSG00000139436	1.01266e-05	-0.645003	-0.207867	-1.08214	protein_coding	GIT2	43.44	1.99399e-05	diagnosisADH	CTR	2905	~diagnosis+(1|manifest)+sex+age+PMI+APOE+pc_mito	0.835676	1911
ENSG00000159388	1.01466e-05	-0.570788	-0.291488	-0.850088	protein_coding	BTG2	53.33	1.99675e-05	diagnosisADH	CTR	499	~diagnosis+(1|manifest)+sex+age+PMI+APOE+pc_mito	1.77867	1043
ENSG00000108465	1.01881e-05	0.448407	0.798424	0.0983909	protein_coding	CDK5RAP3	51.5	2.00133e-05	diagnosisADH	CTR	540	~diagnosis+(1|manifest)+sex+age+PMI+APOE+pc_mito	0.379469	2965
ENSG00000137601	1.01761e-05	-0.290217	0.105793	-0.686227	protein_coding	NEK1	37.07	2.00133e-05	diagnosisADH	CTR	463	~diagnosis+(1|manifest)+sex+age+PMI+APOE+pc_mito	0.297514	3145
ENSG00000163605	1.01854e-05	-0.227809	0.178225	-0.633843	protein_coding	PPP4R2	38.81	2.00133e-05	diagnosisADH	CTR	443	~diagnosis+(1|manifest)+sex+age+PMI+APOE+pc_mito	0.367125	2995
ENSG00000204406	1.02172e-05	0.354114	0.930466	-0.222238	protein_coding	MBD5	36.28	2.00587e-05	diagnosisADH	CTR	2414	~diagnosis+(1|manifest)+sex+age+PMI+APOE+pc_mito	1.90911	977
ENSG00000133030	1.02658e-05	-0.103013	0.311911	-0.517938	protein_coding	MPRIP	51.29	2.01422e-05	diagnosisADH	CTR	1492	~diagnosis+(1|manifest)+sex+age+PMI+APOE+pc_mito	1.16382	1480
ENSG00000128487	1.02737e-05	-0.116714	0.393655	-0.627083	protein_coding	SPECC1	42.5	2.01457e-05	diagnosisADH	CTR	1403	~diagnosis+(1|manifest)+sex+age+PMI+APOE+pc_mito	5.51239	273
ENSG00000137959	1.03297e-05	-0.977588	-0.660597	-1.29458	protein_coding	IFI44L	34.5	2.02436e-05	diagnosisADH	CTR	3245	~diagnosis+(1|manifest)+sex+age+PMI+APOE+pc_mito	4.62521	364
ENSG00000103257	1.04031e-05	0.34909	0.676374	0.0218064	protein_coding	SLC7A5	58.42	2.03518e-05	diagnosisADH	CTR	2260	~diagnosis+(1|manifest)+sex+age+PMI+APOE+pc_mito	5.00153	327
ENSG00000134318	1.04096e-05	-0.690475	-0.248563	-1.13239	protein_coding	ROCK2	36.75	2.03518e-05	diagnosisADH	CTR	1450	~diagnosis+(1|manifest)+sex+age+PMI+APOE+pc_mito	0.269227	3203
ENSG00000151726	1.04085e-05	0.301684	0.852201	-0.248833	protein_coding	ACSL1	44.71	2.03518e-05	diagnosisADH	CTR	758	~diagnosis+(1|manifest)+sex+age+PMI+APOE+pc_mito	5.88142	249
ENSG00000278540	1.04034e-05	0.435221	0.883557	-0.0131152	protein_coding	ACACA	41.28	2.03518e-05	diagnosisADH	CTR	26	~diagnosis+(1|manifest)+sex+age+PMI+APOE+pc_mito	1.24333	1402
ENSG00000013441	1.04257e-05	-0.0799589	0.419029	-0.578947	protein_coding	CLK1	41.85	2.03593e-05	diagnosisADH	CTR	1897	~diagnosis+(1|manifest)+sex+age+PMI+APOE+pc_mito	2.71064	679
ENSG00000083097	1.04207e-05	-0.636995	-0.205683	-1.06831	protein_coding	DOP1A	35.96	2.03593e-05	diagnosisADH	CTR	1690	~diagnosis+(1|manifest)+sex+age+PMI+APOE+pc_mito	0.402841	2907
ENSG00000114933	1.0445e-05	-0.0146321	0.417121	-0.446385	protein_coding	INO80D	40.81	2.0385e-05	diagnosisADH	CTR	2702	~diagnosis+(1|manifest)+sex+age+PMI+APOE+pc_mito	1.21613	1433
ENSG00000170310	1.04805e-05	-0.419178	0.0101395	-0.848495	protein_coding	STX8	43.43	2.04421e-05	diagnosisADH	CTR	3222	~diagnosis+(1|manifest)+sex+age+PMI+APOE+pc_mito	0.601415	2341
ENSG00000087274	1.05584e-05	-0.334306	0.116915	-0.785526	protein_coding	ADD1	44.84	2.0582e-05	diagnosisADH	CTR	2115	~diagnosis+(1|manifest)+sex+age+PMI+APOE+pc_mito	0.368481	2990
ENSG00000029363	1.0565e-05	-0.115017	0.328171	-0.558205	protein_coding	BCLAF1	35.59	2.05829e-05	diagnosisADH	CTR	1683	~diagnosis+(1|manifest)+sex+age+PMI+APOE+pc_mito	0.424827	2842
ENSG00000214078	1.05939e-05	-0.168332	0.144547	-0.481211	protein_coding	CPNE1	43.12	2.0627e-05	diagnosisADH	CTR	3176	~diagnosis+(1|manifest)+sex+age+PMI+APOE+pc_mito	0.71004	2125
ENSG00000122507	1.06017e-05	0.267342	0.761994	-0.227311	protein_coding	BBS9	38.88	2.063e-05	diagnosisADH	CTR	2624	~diagnosis+(1|manifest)+sex+age+PMI+APOE+pc_mito	1.00494	1676
ENSG00000171530	1.06783e-05	0.450234	0.915589	-0.0151204	protein_coding	TBCA	39.32	2.07669e-05	diagnosisADH	CTR	892	~diagnosis+(1|manifest)+sex+age+PMI+APOE+pc_mito	0.884325	1848
ENSG00000148180	1.06949e-05	-0.285339	0.269946	-0.840624	protein_coding	GSN	46.87	2.07869e-05	diagnosisADH	CTR	1893	~diagnosis+(1|manifest)+sex+age+PMI+APOE+pc_mito	2.63351	702
ENSG00000170889	1.07202e-05	0.0577742	0.547647	-0.432099	protein_coding	RPS9	51.78	2.08239e-05	diagnosisADH	CTR	2623	~diagnosis+(1|manifest)+sex+age+PMI+APOE+pc_mito	1.95341	960
ENSG00000184831	1.07389e-05	-0.186202	0.244632	-0.617035	protein_coding	APOO	43.27	2.0848e-05	diagnosisADH	CTR	1872	~diagnosis+(1|manifest)+sex+age+PMI+APOE+pc_mito	1.14641	1496
ENSG00000169660	1.07543e-05	0.262444	0.619856	-0.0949682	protein_coding	HEXD	55.13	2.08657e-05	diagnosisADH	CTR	2265	~diagnosis+(1|manifest)+sex+age+PMI+APOE+pc_mito	0.761423	2024
ENSG00000104093	1.07797e-05	-0.260428	0.172484	-0.693341	protein_coding	DMXL2	36.95	2.09026e-05	diagnosisADH	CTR	1927	~diagnosis+(1|manifest)+sex+age+PMI+APOE+pc_mito	0.665411	2213
ENSG00000077380	1.08465e-05	-0.0414923	0.393602	-0.476587	protein_coding	DYNC1I2	36.49	2.10198e-05	diagnosisADH	CTR	2934	~diagnosis+(1|manifest)+sex+age+PMI+APOE+pc_mito	0.580018	2395
ENSG00000198586	1.08781e-05	-0.400919	0.0502266	-0.852064	protein_coding	TLK1	38.08	2.10687e-05	diagnosisADH	CTR	3090	~diagnosis+(1|manifest)+sex+age+PMI+APOE+pc_mito	0.286477	3168
ENSG00000112200	1.09006e-05	0.533163	0.98815	0.0781768	protein_coding	ZNF451	36.73	2.11e-05	diagnosisADH	CTR	438	~diagnosis+(1|manifest)+sex+age+PMI+APOE+pc_mito	0.331131	3072
ENSG00000124198	1.09425e-05	-0.514663	-0.133305	-0.896022	protein_coding	ARFGEF2	43.25	2.11688e-05	diagnosisADH	CTR	2082	~diagnosis+(1|manifest)+sex+age+PMI+APOE+pc_mito	0.749433	2041
ENSG00000103653	1.09676e-05	0.266632	0.623487	-0.0902224	protein_coding	CSK	56.64	2.1205e-05	diagnosisADH	CTR	2803	~diagnosis+(1|manifest)+sex+age+PMI+APOE+pc_mito	0.417865	2861
ENSG00000020129	1.10367e-05	-0.183984	0.124197	-0.492165	protein_coding	NCDN	57.71	2.1326e-05	diagnosisADH	CTR	3283	~diagnosis+(1|manifest)+sex+age+PMI+APOE+pc_mito	2.57046	721
ENSG00000213445	1.10596e-05	-0.146985	0.28936	-0.583329	protein_coding	SIPA1	60.74	2.13579e-05	diagnosisADH	CTR	1821	~diagnosis+(1|manifest)+sex+age+PMI+APOE+pc_mito	0.663136	2221
ENSG00000077238	1.10918e-05	-0.390828	-0.0260779	-0.755578	protein_coding	IL4R	49.92	2.14075e-05	diagnosisADH	CTR	719	~diagnosis+(1|manifest)+sex+age+PMI+APOE+pc_mito	4.8454	338
ENSG00000124357	1.11846e-05	0.154386	0.583346	-0.274574	protein_coding	NAGK	49.56	2.1574e-05	diagnosisADH	CTR	2075	~diagnosis+(1|manifest)+sex+age+PMI+APOE+pc_mito	0.970402	1728
ENSG00000182196	1.12321e-05	-0.0432552	0.408985	-0.495496	protein_coding	ARL6IP4	65.56	2.16531e-05	diagnosisADH	CTR	2813	~diagnosis+(1|manifest)+sex+age+PMI+APOE+pc_mito	1.18848	1453
ENSG00000172765	1.13437e-05	-0.907422	-0.365947	-1.4489	protein_coding	TMCC1	39.38	2.18554e-05	diagnosisADH	CTR	2061	~diagnosis+(1|manifest)+sex+age+PMI+APOE+pc_mito	1.0247	1651
ENSG00000048405	1.13695e-05	-0.0534409	0.385347	-0.492229	protein_coding	ZNF800	37.8	2.18875e-05	diagnosisADH	CTR	2031	~diagnosis+(1|manifest)+sex+age+PMI+APOE+pc_mito	0.969104	1730
ENSG00000116209	1.13736e-05	0.251725	0.645865	-0.142415	protein_coding	TMEM59	38.88	2.18875e-05	diagnosisADH	CTR	3136	~diagnosis+(1|manifest)+sex+age+PMI+APOE+pc_mito	0.907783	1824
ENSG00000171105	1.13935e-05	-0.395755	0.0147844	-0.806295	protein_coding	INSR	47.51	2.19131e-05	diagnosisADH	CTR	1599	~diagnosis+(1|manifest)+sex+age+PMI+APOE+pc_mito	2.51677	736
ENSG00000105697	1.14326e-05	-0.404896	-0.0750961	-0.734695	protein_coding	HAMP	54.11	2.19756e-05	diagnosisADH	CTR	2663	~diagnosis+(1|manifest)+sex+age+PMI+APOE+pc_mito	19.8067	17
ENSG00000005812	1.14958e-05	0.0573757	0.402057	-0.287305	protein_coding	FBXL3	38.36	2.20843e-05	diagnosisADH	CTR	1920	~diagnosis+(1|manifest)+sex+age+PMI+APOE+pc_mito	0.451691	2779
ENSG00000119231	1.16089e-05	-0.279774	0.0859775	-0.645525	protein_coding	SENP5	42.03	2.22885e-05	diagnosisADH	CTR	1867	~diagnosis+(1|manifest)+sex+age+PMI+APOE+pc_mito	0.240598	3238
ENSG00000157657	1.16558e-05	0.491688	0.952603	0.0307737	protein_coding	ZNF618	45.61	2.23657e-05	diagnosisADH	CTR	913	~diagnosis+(1|manifest)+sex+age+PMI+APOE+pc_mito	1.66254	1113
ENSG00000114353	1.1684e-05	-0.0886708	0.396692	-0.574034	protein_coding	GNAI2	57.36	2.24067e-05	diagnosisADH	CTR	2800	~diagnosis+(1|manifest)+sex+age+PMI+APOE+pc_mito	1.10879	1542
ENSG00000153179	1.17022e-05	-0.683887	-0.310536	-1.05724	protein_coding	RASSF3	43.87	2.24287e-05	diagnosisADH	CTR	49	~diagnosis+(1|manifest)+sex+age+PMI+APOE+pc_mito	0.379798	2964
ENSG00000139644	1.17987e-05	0.0566355	0.553589	-0.440318	protein_coding	TMBIM6	43.42	2.26005e-05	diagnosisADH	CTR	1235	~diagnosis+(1|manifest)+sex+age+PMI+APOE+pc_mito	1.0002	1684
ENSG00000168028	1.18493e-05	0.233647	0.647951	-0.180656	protein_coding	RPSA	45.12	2.26843e-05	diagnosisADH	CTR	664	~diagnosis+(1|manifest)+sex+age+PMI+APOE+pc_mito	0.615683	2315
ENSG00000138434	1.18603e-05	0.230287	0.589049	-0.128475	protein_coding	ITPRID2	35.83	2.26922e-05	diagnosisADH	CTR	2411	~diagnosis+(1|manifest)+sex+age+PMI+APOE+pc_mito	0.977473	1715
ENSG00000156976	1.1872e-05	-0.396889	0.0642697	-0.858049	protein_coding	EIF4A2	41.92	2.27015e-05	diagnosisADH	CTR	2366	~diagnosis+(1|manifest)+sex+age+PMI+APOE+pc_mito	2.18223	859
ENSG00000137575	1.19562e-05	-0.0293468	0.357271	-0.415964	protein_coding	SDCBP	35.86	2.28494e-05	diagnosisADH	CTR	1823	~diagnosis+(1|manifest)+sex+age+PMI+APOE+pc_mito	2.07739	904
ENSG00000158321	1.205e-05	-1.72864	-1.1303	-2.32698	protein_coding	AUTS2	41.07	2.30153e-05	diagnosisADH	CTR	358	~diagnosis+(1|manifest)+sex+age+PMI+APOE+pc_mito	4.02516	456
ENSG00000135931	1.20576e-05	0.267131	0.735759	-0.201497	protein_coding	ARMC9	45.69	2.30165e-05	diagnosisADH	CTR	980	~diagnosis+(1|manifest)+sex+age+PMI+APOE+pc_mito	3.69108	503
ENSG00000132485	1.20994e-05	-0.228741	0.201685	-0.659166	protein_coding	ZRANB2	34.19	2.30831e-05	diagnosisADH	CTR	2028	~diagnosis+(1|manifest)+sex+age+PMI+APOE+pc_mito	0.285147	3171
ENSG00000141627	1.21277e-05	-0.285906	0.264076	-0.835887	protein_coding	DYM	38.58	2.31237e-05	diagnosisADH	CTR	410	~diagnosis+(1|manifest)+sex+age+PMI+APOE+pc_mito	0.511874	2587
ENSG00000137727	1.21629e-05	0.33533	0.686154	-0.0154941	protein_coding	ARHGAP20	36.75	2.31767e-05	diagnosisADH	CTR	1864	~diagnosis+(1|manifest)+sex+age+PMI+APOE+pc_mito	2.60579	708
ENSG00000174197	1.21695e-05	-0.0229453	0.395002	-0.440892	protein_coding	MGA	40.41	2.31767e-05	diagnosisADH	CTR	1404	~diagnosis+(1|manifest)+sex+age+PMI+APOE+pc_mito	0.854826	1879
ENSG00000134186	1.21825e-05	-0.583687	-0.21466	-0.952715	protein_coding	PRPF38B	38.13	2.31881e-05	diagnosisADH	CTR	1365	~diagnosis+(1|manifest)+sex+age+PMI+APOE+pc_mito	0.629632	2291
ENSG00000214013	1.22079e-05	-0.303741	0.0325184	-0.64	protein_coding	GANC	40.5	2.32231e-05	diagnosisADH	CTR	2445	~diagnosis+(1|manifest)+sex+age+PMI+APOE+pc_mito	0.288844	3161
ENSG00000127663	1.22686e-05	-0.526626	-0.159181	-0.89407	protein_coding	KDM4B	57.26	2.33252e-05	diagnosisADH	CTR	1900	~diagnosis+(1|manifest)+sex+age+PMI+APOE+pc_mito	0.3892	2940
ENSG00000135823	1.23198e-05	-0.266524	0.0979057	-0.630953	protein_coding	STX6	40.71	2.34091e-05	diagnosisADH	CTR	1992	~diagnosis+(1|manifest)+sex+age+PMI+APOE+pc_mito	1.11815	1531
ENSG00000143774	1.23514e-05	0.260807	0.634937	-0.113324	protein_coding	GUK1	61.76	2.34557e-05	diagnosisADH	CTR	2030	~diagnosis+(1|manifest)+sex+age+PMI+APOE+pc_mito	0.586152	2374
ENSG00000066933	1.24899e-05	-0.459794	-0.0454234	-0.874165	protein_coding	MYO9A	37.93	2.37019e-05	diagnosisADH	CTR	535	~diagnosis+(1|manifest)+sex+age+PMI+APOE+pc_mito	0.625626	2299
ENSG00000166888	1.24954e-05	-0.0251503	0.343593	-0.393894	protein_coding	STAT6	50.56	2.37019e-05	diagnosisADH	CTR	2198	~diagnosis+(1|manifest)+sex+age+PMI+APOE+pc_mito	0.851544	1882
ENSG00000110422	1.25237e-05	-0.135118	0.31116	-0.581396	protein_coding	HIPK3	38.83	2.37311e-05	diagnosisADH	CTR	747	~diagnosis+(1|manifest)+sex+age+PMI+APOE+pc_mito	0.994718	1687
ENSG00000117713	1.25251e-05	-0.596308	-0.0865605	-1.10606	protein_coding	ARID1A	46.19	2.37311e-05	diagnosisADH	CTR	184	~diagnosis+(1|manifest)+sex+age+PMI+APOE+pc_mito	0.479106	2681
ENSG00000170921	1.25715e-05	-0.132365	0.460033	-0.724763	protein_coding	TANC2	37.68	2.38021e-05	diagnosisADH	CTR	3103	~diagnosis+(1|manifest)+sex+age+PMI+APOE+pc_mito	4.08824	442
ENSG00000197601	1.2577e-05	0.219352	0.721311	-0.282608	protein_coding	2022-01-01	36.04	2.38021e-05	diagnosisADH	CTR	2132	~diagnosis+(1|manifest)+sex+age+PMI+APOE+pc_mito	0.540285	2509
ENSG00000134744	1.26762e-05	-0.23137	0.267115	-0.729855	protein_coding	TUT4	38.59	2.39762e-05	diagnosisADH	CTR	2766	~diagnosis+(1|manifest)+sex+age+PMI+APOE+pc_mito	0.974756	1717
ENSG00000084234	1.27715e-05	-0.679881	-0.24208	-1.11768	protein_coding	APLP2	43.97	2.41289e-05	diagnosisADH	CTR	808	~diagnosis+(1|manifest)+sex+age+PMI+APOE+pc_mito	1.31905	1338
ENSG00000185787	1.27712e-05	0.117858	0.554546	-0.318829	protein_coding	MORF4L1	45.4	2.41289e-05	diagnosisADH	CTR	3151	~diagnosis+(1|manifest)+sex+age+PMI+APOE+pc_mito	0.82038	1932
ENSG00000120963	1.28189e-05	0.436453	0.843448	0.0294591	protein_coding	ZNF706	40.04	2.42045e-05	diagnosisADH	CTR	1194	~diagnosis+(1|manifest)+sex+age+PMI+APOE+pc_mito	1.43977	1258
ENSG00000061987	1.28684e-05	-0.427485	0.0838414	-0.938811	protein_coding	MON2	36.21	2.42734e-05	diagnosisADH	CTR	2127	~diagnosis+(1|manifest)+sex+age+PMI+APOE+pc_mito	0.260538	3217
ENSG00000253729	1.287e-05	-0.328605	0.110408	-0.767618	protein_coding	PRKDC	41.93	2.42734e-05	diagnosisADH	CTR	1679	~diagnosis+(1|manifest)+sex+age+PMI+APOE+pc_mito	0.543087	2498
ENSG00000168490	1.291e-05	-0.775622	-0.417157	-1.13409	protein_coding	PHYHIP	56.62	2.43349e-05	diagnosisADH	CTR	2374	~diagnosis+(1|manifest)+sex+age+PMI+APOE+pc_mito	2.88206	647
ENSG00000273294	1.29323e-05	0.634901	1.01498	0.254822	protein_coding	C1QTNF3-AMACR	38.35	2.43631e-05	diagnosisADH	CTR	3299	~diagnosis+(1|manifest)+sex+age+PMI+APOE+pc_mito	0.876343	1857
ENSG00000110395	1.30759e-05	-0.651026	-0.185774	-1.11628	protein_coding	CBL	42.2	2.46196e-05	diagnosisADH	CTR	2436	~diagnosis+(1|manifest)+sex+age+PMI+APOE+pc_mito	0.579758	2398
ENSG00000086102	1.30897e-05	-0.312801	0.0523639	-0.677965	protein_coding	NFX1	42.57	2.46316e-05	diagnosisADH	CTR	898	~diagnosis+(1|manifest)+sex+age+PMI+APOE+pc_mito	0.355165	3030
ENSG00000166428	1.31207e-05	-1.15083	-0.751929	-1.54973	protein_coding	PLD4	61.61	2.46758e-05	diagnosisADH	CTR	518	~diagnosis+(1|manifest)+sex+age+PMI+APOE+pc_mito	4.05364	449
ENSG00000146426	1.31718e-05	-0.364589	0.0794809	-0.80866	protein_coding	TIAM2	43.49	2.4758e-05	diagnosisADH	CTR	337	~diagnosis+(1|manifest)+sex+age+PMI+APOE+pc_mito	1.13753	1508
ENSG00000141905	1.31821e-05	0.068411	0.554025	-0.417203	protein_coding	NFIC	55.09	2.47632e-05	diagnosisADH	CTR	833	~diagnosis+(1|manifest)+sex+age+PMI+APOE+pc_mito	0.91125	1815
ENSG00000177694	1.3264e-05	-1.13951	-0.632674	-1.64635	protein_coding	NAALADL2	35.22	2.49029e-05	diagnosisADH	CTR	2908	~diagnosis+(1|manifest)+sex+age+PMI+APOE+pc_mito	6.50697	223
ENSG00000146457	1.32778e-05	0.247897	0.665074	-0.169281	protein_coding	WTAP	38.63	2.49146e-05	diagnosisADH	CTR	2969	~diagnosis+(1|manifest)+sex+age+PMI+APOE+pc_mito	0.617015	2310
ENSG00000137449	1.32901e-05	0.273448	0.702153	-0.155257	protein_coding	CPEB2	34.97	2.49237e-05	diagnosisADH	CTR	1341	~diagnosis+(1|manifest)+sex+age+PMI+APOE+pc_mito	1.07401	1590
ENSG00000065613	1.33308e-05	-0.144713	0.157055	-0.446481	protein_coding	SLK	36.59	2.49575e-05	diagnosisADH	CTR	1361	~diagnosis+(1|manifest)+sex+age+PMI+APOE+pc_mito	0.481123	2676
ENSG00000087266	1.3316e-05	0.401252	0.83835	-0.0358461	protein_coding	SH3BP2	59.2	2.49575e-05	diagnosisADH	CTR	1686	~diagnosis+(1|manifest)+sex+age+PMI+APOE+pc_mito	0.968917	1731
ENSG00000180448	1.33236e-05	-0.409153	0.00881977	-0.827126	protein_coding	ARHGAP45	61.63	2.49575e-05	diagnosisADH	CTR	575	~diagnosis+(1|manifest)+sex+age+PMI+APOE+pc_mito	1.23751	1413
ENSG00000112977	1.33654e-05	-0.804142	-0.462127	-1.14616	protein_coding	DAP	46.31	2.50082e-05	diagnosisADH	CTR	723	~diagnosis+(1|manifest)+sex+age+PMI+APOE+pc_mito	1.62542	1130
ENSG00000147133	1.33904e-05	-0.971808	-0.586691	-1.35693	protein_coding	TAF1	43.38	2.50407e-05	diagnosisADH	CTR	1162	~diagnosis+(1|manifest)+sex+age+PMI+APOE+pc_mito	0.711688	2120
ENSG00000155926	1.34943e-05	-0.893244	-0.453933	-1.33255	protein_coding	SLA	46.54	2.52208e-05	diagnosisADH	CTR	1045	~diagnosis+(1|manifest)+sex+age+PMI+APOE+pc_mito	2.02858	925
ENSG00000090686	1.36643e-05	-0.422821	-0.0405353	-0.805107	protein_coding	USP48	41.84	2.55242e-05	diagnosisADH	CTR	2689	~diagnosis+(1|manifest)+sex+age+PMI+APOE+pc_mito	0.212232	3269
ENSG00000135679	1.37879e-05	-0.600884	-0.166298	-1.03547	protein_coding	MDM2	39.81	2.57405e-05	diagnosisADH	CTR	989	~diagnosis+(1|manifest)+sex+age+PMI+APOE+pc_mito	1.52537	1200
ENSG00000178852	1.38125e-05	-0.591551	-0.237438	-0.945665	protein_coding	EFCAB13	37.82	2.57719e-05	diagnosisADH	CTR	290	~diagnosis+(1|manifest)+sex+age+PMI+APOE+pc_mito	1.83634	1009
ENSG00000187118	1.38224e-05	-0.20634	0.184281	-0.596961	protein_coding	CMC1	35.93	2.57758e-05	diagnosisADH	CTR	2351	~diagnosis+(1|manifest)+sex+age+PMI+APOE+pc_mito	0.408492	2893
ENSG00000187109	1.40772e-05	-0.0502818	0.403464	-0.504028	protein_coding	NAP1L1	37.15	2.62362e-05	diagnosisADH	CTR	1306	~diagnosis+(1|manifest)+sex+age+PMI+APOE+pc_mito	0.650857	2248
ENSG00000182149	1.41203e-05	-0.202089	0.192617	-0.596794	protein_coding	IST1	45.18	2.63018e-05	diagnosisADH	CTR	1963	~diagnosis+(1|manifest)+sex+age+PMI+APOE+pc_mito	0.811956	1949
ENSG00000100644	1.42329e-05	-0.942057	-0.449652	-1.43446	protein_coding	HIF1A	37.25	2.64819e-05	diagnosisADH	CTR	1928	~diagnosis+(1|manifest)+sex+age+PMI+APOE+pc_mito	15.0072	33
ENSG00000115839	1.42361e-05	-0.538904	-0.0431177	-1.03469	protein_coding	RAB3GAP1	37.96	2.64819e-05	diagnosisADH	CTR	56	~diagnosis+(1|manifest)+sex+age+PMI+APOE+pc_mito	0.405612	2902
ENSG00000133835	1.4241e-05	0.40322	0.850645	-0.0442048	protein_coding	HSD17B4	37.34	2.64819e-05	diagnosisADH	CTR	1935	~diagnosis+(1|manifest)+sex+age+PMI+APOE+pc_mito	1.32145	1335
ENSG00000070756	1.4271e-05	-0.334044	0.192272	-0.86036	protein_coding	PABPC1	40.75	2.65227e-05	diagnosisADH	CTR	1115	~diagnosis+(1|manifest)+sex+age+PMI+APOE+pc_mito	1.01681	1661
ENSG00000168036	1.42909e-05	0.248613	0.76354	-0.266314	protein_coding	CTNNB1	39.9	2.65447e-05	diagnosisADH	CTR	1769	~diagnosis+(1|manifest)+sex+age+PMI+APOE+pc_mito	0.367621	2992
ENSG00000114439	1.44234e-05	0.0367925	0.568846	-0.495261	protein_coding	BBX	36.95	2.67758e-05	diagnosisADH	CTR	3129	~diagnosis+(1|manifest)+sex+age+PMI+APOE+pc_mito	1.12907	1517
ENSG00000065615	1.45425e-05	-0.507263	-0.0860244	-0.928501	protein_coding	CYB5R4	37.45	2.69819e-05	diagnosisADH	CTR	3269	~diagnosis+(1|manifest)+sex+age+PMI+APOE+pc_mito	0.522578	2565
ENSG00000168488	1.46264e-05	-0.256962	0.087327	-0.601252	protein_coding	ATXN2L	52.64	2.71223e-05	diagnosisADH	CTR	2724	~diagnosis+(1|manifest)+sex+age+PMI+APOE+pc_mito	0.478225	2683
ENSG00000145349	1.46601e-05	-1.03284	-0.466021	-1.59965	protein_coding	CAMK2D	35.99	2.71696e-05	diagnosisADH	CTR	2495	~diagnosis+(1|manifest)+sex+age+PMI+APOE+pc_mito	0.644433	2259
ENSG00000106392	1.47307e-05	0.378265	0.797576	-0.0410455	protein_coding	C1GALT1	37.33	2.72699e-05	diagnosisADH	CTR	2596	~diagnosis+(1|manifest)+sex+age+PMI+APOE+pc_mito	0.491961	2640
ENSG00000141441	1.47252e-05	0.0808599	0.634043	-0.472323	protein_coding	GAREM1	39.43	2.72699e-05	diagnosisADH	CTR	2965	~diagnosis+(1|manifest)+sex+age+PMI+APOE+pc_mito	4.16693	425
ENSG00000156650	1.47962e-05	-0.680261	-0.29643	-1.06409	protein_coding	KAT6B	40.71	2.73759e-05	diagnosisADH	CTR	1917	~diagnosis+(1|manifest)+sex+age+PMI+APOE+pc_mito	0.671454	2201
ENSG00000204592	1.4807e-05	-0.754608	-0.257174	-1.25204	protein_coding	HLA-E	55.61	2.73806e-05	diagnosisADH	CTR	3282	~diagnosis+(1|manifest)+sex+age+PMI+APOE+pc_mito	0.928766	1786
ENSG00000061938	1.4834e-05	-0.480072	-0.0827275	-0.877417	protein_coding	TNK2	58.27	2.74151e-05	diagnosisADH	CTR	1161	~diagnosis+(1|manifest)+sex+age+PMI+APOE+pc_mito	0.321441	3094
ENSG00000099991	1.48777e-05	-0.296993	0.0304331	-0.624419	protein_coding	CABIN1	50.24	2.74805e-05	diagnosisADH	CTR	492	~diagnosis+(1|manifest)+sex+age+PMI+APOE+pc_mito	0.27682	3190
ENSG00000177479	1.49212e-05	0.0807753	0.500229	-0.338678	protein_coding	ARIH2	44.51	2.75455e-05	diagnosisADH	CTR	870	~diagnosis+(1|manifest)+sex+age+PMI+APOE+pc_mito	0.432204	2822
ENSG00000116698	1.504e-05	-0.266078	0.161029	-0.693185	protein_coding	SMG7	40.28	2.77494e-05	diagnosisADH	CTR	2629	~diagnosis+(1|manifest)+sex+age+PMI+APOE+pc_mito	0.382383	2957
ENSG00000113163	1.50957e-05	-0.128234	0.35195	-0.608417	protein_coding	CERT1	37.4	2.78366e-05	diagnosisADH	CTR	850	~diagnosis+(1|manifest)+sex+age+PMI+APOE+pc_mito	0.432808	2821
ENSG00000069667	1.51219e-05	-0.380436	-0.0580123	-0.70286	protein_coding	RORA	41.64	2.78693e-05	diagnosisADH	CTR	170	~diagnosis+(1|manifest)+sex+age+PMI+APOE+pc_mito	5.62779	268
ENSG00000178209	1.52481e-05	-0.110966	0.277929	-0.499861	protein_coding	PLEC	63.62	2.80864e-05	diagnosisADH	CTR	2369	~diagnosis+(1|manifest)+sex+age+PMI+APOE+pc_mito	0.786353	1980
ENSG00000203814	1.52647e-05	0.330324	0.690951	-0.0303019	protein_coding	HIST2H2BF	41.91	2.81014e-05	diagnosisADH	CTR	3063	~diagnosis+(1|manifest)+sex+age+PMI+APOE+pc_mito	12.0423	54
ENSG00000034677	1.55285e-05	-0.575933	-0.233136	-0.918729	protein_coding	RNF19A	38.61	2.85711e-05	diagnosisADH	CTR	1127	~diagnosis+(1|manifest)+sex+age+PMI+APOE+pc_mito	0.426658	2838
ENSG00000158985	1.55694e-05	-0.65708	-0.133664	-1.1805	protein_coding	CDC42SE2	39.71	2.86303e-05	diagnosisADH	CTR	1474	~diagnosis+(1|manifest)+sex+age+PMI+APOE+pc_mito	0.88669	1845
ENSG00000156273	1.56145e-05	0.0117193	0.610191	-0.586753	protein_coding	BACH1	39.61	2.86814e-05	diagnosisADH	CTR	1265	~diagnosis+(1|manifest)+sex+age+PMI+APOE+pc_mito	10.6595	82
ENSG00000165476	1.56121e-05	0.161423	0.547208	-0.224363	protein_coding	REEP3	38.33	2.86814e-05	diagnosisADH	CTR	1395	~diagnosis+(1|manifest)+sex+age+PMI+APOE+pc_mito	0.664088	2216
ENSG00000111252	1.56364e-05	-0.555662	-0.199302	-0.912022	protein_coding	SH2B3	54.02	2.87058e-05	diagnosisADH	CTR	1210	~diagnosis+(1|manifest)+sex+age+PMI+APOE+pc_mito	0.36845	2991
ENSG00000120251	1.56452e-05	0.258188	0.652852	-0.136476	protein_coding	GRIA2	34.59	2.8706e-05	diagnosisADH	CTR	3009	~diagnosis+(1|manifest)+sex+age+PMI+APOE+pc_mito	1.28352	1367
ENSG00000164983	1.56607e-05	-0.623396	-0.126752	-1.12004	protein_coding	TMEM65	35.86	2.87184e-05	diagnosisADH	CTR	1650	~diagnosis+(1|manifest)+sex+age+PMI+APOE+pc_mito	0.97134	1725
ENSG00000089157	1.5762e-05	-0.166153	0.208957	-0.541264	protein_coding	RPLP0	48.95	2.88883e-05	diagnosisADH	CTR	2725	~diagnosis+(1|manifest)+sex+age+PMI+APOE+pc_mito	0.718088	2112
ENSG00000180573	1.57885e-05	0.194886	0.581337	-0.191564	protein_coding	HIST1H2AC	41.82	2.89208e-05	diagnosisADH	CTR	1973	~diagnosis+(1|manifest)+sex+age+PMI+APOE+pc_mito	12.8611	49
ENSG00000122008	1.5875e-05	-0.468619	-0.00204388	-0.935194	protein_coding	POLK	36.45	2.90633e-05	diagnosisADH	CTR	1888	~diagnosis+(1|manifest)+sex+age+PMI+APOE+pc_mito	0.518558	2578
ENSG00000053918	1.58903e-05	-0.428451	0.0584198	-0.915322	protein_coding	KCNQ1	51.55	2.9068e-05	diagnosisADH	CTR	776	~diagnosis+(1|manifest)+sex+age+PMI+APOE+pc_mito	1.73327	1068
ENSG00000113391	1.58952e-05	-0.482135	0.0935055	-1.05777	protein_coding	FAM172A	36.4	2.9068e-05	diagnosisADH	CTR	2554	~diagnosis+(1|manifest)+sex+age+PMI+APOE+pc_mito	0.334323	3065
ENSG00000071859	1.59342e-05	0.431812	0.775494	0.0881302	protein_coding	FAM50A	60.42	2.91233e-05	diagnosisADH	CTR	3126	~diagnosis+(1|manifest)+sex+age+PMI+APOE+pc_mito	0.804017	1961
ENSG00000140678	1.59544e-05	-0.280893	0.218013	-0.779799	protein_coding	ITGAX	52.2	2.91441e-05	diagnosisADH	CTR	1822	~diagnosis+(1|manifest)+sex+age+PMI+APOE+pc_mito	4.20451	420
ENSG00000145743	1.60486e-05	-0.809038	-0.250663	-1.36741	protein_coding	FBXL17	35.81	2.92999e-05	diagnosisADH	CTR	1085	~diagnosis+(1|manifest)+sex+age+PMI+APOE+pc_mito	0.576056	2413
ENSG00000108587	1.60794e-05	-0.212981	0.126783	-0.552746	protein_coding	GOSR1	39.72	2.934e-05	diagnosisADH	CTR	624	~diagnosis+(1|manifest)+sex+age+PMI+APOE+pc_mito	0.447062	2793
ENSG00000156642	1.61499e-05	-0.601356	-0.168654	-1.03406	protein_coding	NPTN	41.2	2.94525e-05	diagnosisADH	CTR	1219	~diagnosis+(1|manifest)+sex+age+PMI+APOE+pc_mito	1.00579	1675
ENSG00000009307	1.61752e-05	-0.428794	-0.0117603	-0.845827	protein_coding	CSDE1	38.28	2.94675e-05	diagnosisADH	CTR	1112	~diagnosis+(1|manifest)+sex+age+PMI+APOE+pc_mito	0.371399	2983
ENSG00000173406	1.61849e-05	-1.1116	-0.746904	-1.47629	protein_coding	DAB1	40.83	2.94675e-05	diagnosisADH	CTR	2952	~diagnosis+(1|manifest)+sex+age+PMI+APOE+pc_mito	1.58403	1153
ENSG00000216937	1.61829e-05	-0.348676	0.0343469	-0.731699	protein_coding	CCDC7	37.33	2.94675e-05	diagnosisADH	CTR	3225	~diagnosis+(1|manifest)+sex+age+PMI+APOE+pc_mito	0.722047	2103
ENSG00000146828	1.62071e-05	0.360654	0.752313	-0.0310049	protein_coding	SLC12A9	51.93	2.94918e-05	diagnosisADH	CTR	1221	~diagnosis+(1|manifest)+sex+age+PMI+APOE+pc_mito	0.991543	1694
ENSG00000147421	1.62417e-05	-0.445096	0.0406274	-0.930819	protein_coding	HMBOX1	37.72	2.95385e-05	diagnosisADH	CTR	2419	~diagnosis+(1|manifest)+sex+age+PMI+APOE+pc_mito	0.490319	2649
ENSG00000176390	1.62563e-05	-0.81277	-0.425202	-1.20034	protein_coding	CRLF3	42.4	2.95487e-05	diagnosisADH	CTR	1349	~diagnosis+(1|manifest)+sex+age+PMI+APOE+pc_mito	0.67135	2202
ENSG00000110031	1.62937e-05	-0.963761	-0.60468	-1.32284	protein_coding	LPXN	38.55	2.96006e-05	diagnosisADH	CTR	426	~diagnosis+(1|manifest)+sex+age+PMI+APOE+pc_mito	2.10534	896
ENSG00000120616	1.63812e-05	-0.444312	0.0501213	-0.938744	protein_coding	EPC1	38.9	2.97431e-05	diagnosisADH	CTR	1187	~diagnosis+(1|manifest)+sex+age+PMI+APOE+pc_mito	0.660845	2228
ENSG00000103479	1.63998e-05	0.0421397	0.387952	-0.303673	protein_coding	RBL2	38.71	2.97606e-05	diagnosisADH	CTR	925	~diagnosis+(1|manifest)+sex+age+PMI+APOE+pc_mito	0.853993	1881
ENSG00000163110	1.64388e-05	0.0332726	0.399139	-0.332594	protein_coding	PDLIM5	36.89	2.9815e-05	diagnosisADH	CTR	2797	~diagnosis+(1|manifest)+sex+age+PMI+APOE+pc_mito	0.430628	2829
ENSG00000152208	1.64712e-05	-1.13453	-0.480123	-1.78893	protein_coding	GRID2	34.82	2.98574e-05	diagnosisADH	CTR	3309	~diagnosis+(1|manifest)+sex+age+PMI+APOE+pc_mito	6.8596	203
ENSG00000069275	1.65691e-05	-0.0481004	0.453694	-0.549895	protein_coding	NUCKS1	39.53	3.00184e-05	diagnosisADH	CTR	775	~diagnosis+(1|manifest)+sex+age+PMI+APOE+pc_mito	1.22374	1427
ENSG00000285253	1.66211e-05	-0.173466	0.202869	-0.549801	protein_coding	AC090517.4	37.87	3.00962e-05	diagnosisADH	CTR	3107	~diagnosis+(1|manifest)+sex+age+PMI+APOE+pc_mito	0.532825	2537
ENSG00000127995	1.66568e-05	0.120429	0.53485	-0.293993	protein_coding	CASD1	34.66	3.01444e-05	diagnosisADH	CTR	2482	~diagnosis+(1|manifest)+sex+age+PMI+APOE+pc_mito	0.453819	2775
ENSG00000008869	1.68937e-05	-1.03033	-0.568258	-1.4924	protein_coding	HEATR5B	38.6	3.05563e-05	diagnosisADH	CTR	356	~diagnosis+(1|manifest)+sex+age+PMI+APOE+pc_mito	1.98122	946
ENSG00000058668	1.69817e-05	-0.687282	-0.347762	-1.0268	protein_coding	ATP2B4	46.5	3.06988e-05	diagnosisADH	CTR	306	~diagnosis+(1|manifest)+sex+age+PMI+APOE+pc_mito	1.39868	1283
ENSG00000180530	1.70284e-05	-0.459045	0.0474295	-0.965519	protein_coding	NRIP1	36.59	3.07664e-05	diagnosisADH	CTR	2348	~diagnosis+(1|manifest)+sex+age+PMI+APOE+pc_mito	5.15411	310
ENSG00000163563	1.70511e-05	-0.780425	-0.501494	-1.05936	protein_coding	MNDA	34.66	3.07906e-05	diagnosisADH	CTR	3304	~diagnosis+(1|manifest)+sex+age+PMI+APOE+pc_mito	2.45527	757
ENSG00000119772	1.71077e-05	-0.101688	0.315323	-0.518699	protein_coding	DNMT3A	53.43	3.08631e-05	diagnosisADH	CTR	2268	~diagnosis+(1|manifest)+sex+age+PMI+APOE+pc_mito	0.343311	3047
ENSG00000135940	1.71128e-05	0.419151	0.777788	0.0605135	protein_coding	COX5B	50.22	3.08631e-05	diagnosisADH	CTR	2407	~diagnosis+(1|manifest)+sex+age+PMI+APOE+pc_mito	2.69024	688
ENSG00000151292	1.71283e-05	-0.365448	-0.00251074	-0.728385	protein_coding	CSNK1G3	34.48	3.08631e-05	diagnosisADH	CTR	631	~diagnosis+(1|manifest)+sex+age+PMI+APOE+pc_mito	0.448254	2791
ENSG00000175054	1.71285e-05	-0.0850472	0.343234	-0.513328	protein_coding	ATR	37.11	3.08631e-05	diagnosisADH	CTR	281	~diagnosis+(1|manifest)+sex+age+PMI+APOE+pc_mito	0.769984	2008
ENSG00000184178	1.71389e-05	0.51874	1.04136	-0.0038801	protein_coding	SCFD2	39.78	3.08649e-05	diagnosisADH	CTR	948	~diagnosis+(1|manifest)+sex+age+PMI+APOE+pc_mito	3.99029	458
ENSG00000148925	1.72271e-05	-0.246238	0.143267	-0.635743	protein_coding	BTBD10	36.22	3.10068e-05	diagnosisADH	CTR	2750	~diagnosis+(1|manifest)+sex+age+PMI+APOE+pc_mito	0.770927	2002
ENSG00000102699	1.72775e-05	-0.775093	-0.410528	-1.13966	protein_coding	PARP4	42.87	3.10807e-05	diagnosisADH	CTR	909	~diagnosis+(1|manifest)+sex+age+PMI+APOE+pc_mito	1.33602	1327
ENSG00000100605	1.73009e-05	-0.225613	0.152344	-0.60357	protein_coding	ITPK1	53.85	3.11059e-05	diagnosisADH	CTR	223	~diagnosis+(1|manifest)+sex+age+PMI+APOE+pc_mito	0.510223	2590
ENSG00000182621	1.73451e-05	-0.766233	-0.447915	-1.08455	protein_coding	PLCB1	38.19	3.11684e-05	diagnosisADH	CTR	2065	~diagnosis+(1|manifest)+sex+age+PMI+APOE+pc_mito	2.31309	809
ENSG00000105889	1.74678e-05	-0.0788057	0.289737	-0.447348	protein_coding	STEAP1B	41.54	3.1372e-05	diagnosisADH	CTR	2090	~diagnosis+(1|manifest)+sex+age+PMI+APOE+pc_mito	0.589795	2364
ENSG00000138095	1.74833e-05	-0.0472028	0.367502	-0.461907	protein_coding	LRPPRC	37.09	3.13827e-05	diagnosisADH	CTR	638	~diagnosis+(1|manifest)+sex+age+PMI+APOE+pc_mito	0.747899	2051
ENSG00000079805	1.75777e-05	-0.205708	0.262213	-0.673628	protein_coding	DNM2	53.07	3.15351e-05	diagnosisADH	CTR	1282	~diagnosis+(1|manifest)+sex+age+PMI+APOE+pc_mito	0.53449	2532
ENSG00000185760	1.76901e-05	-0.730633	-0.427146	-1.03412	protein_coding	KCNQ5	37.35	3.17196e-05	diagnosisADH	CTR	1619	~diagnosis+(1|manifest)+sex+age+PMI+APOE+pc_mito	3.28302	577
ENSG00000152484	1.77452e-05	-0.317095	0.041781	-0.67597	protein_coding	USP12	38.81	3.1801e-05	diagnosisADH	CTR	1863	~diagnosis+(1|manifest)+sex+age+PMI+APOE+pc_mito	0.226625	3257
ENSG00000058262	1.80688e-05	0.602134	0.975329	0.22894	protein_coding	SEC61A1	47.3	3.23635e-05	diagnosisADH	CTR	2867	~diagnosis+(1|manifest)+sex+age+PMI+APOE+pc_mito	0.817517	1939
ENSG00000116117	1.81678e-05	-0.926412	-0.544341	-1.30848	protein_coding	PARD3B	37.59	3.25231e-05	diagnosisADH	CTR	1104	~diagnosis+(1|manifest)+sex+age+PMI+APOE+pc_mito	1.34656	1316
ENSG00000162601	1.82496e-05	-0.285884	0.0793361	-0.651105	protein_coding	MYSM1	37.78	3.2652e-05	diagnosisADH	CTR	1014	~diagnosis+(1|manifest)+sex+age+PMI+APOE+pc_mito	0.182478	3293
ENSG00000140400	1.85228e-05	-0.194907	0.165153	-0.554967	protein_coding	MAN2C1	57.22	3.31229e-05	diagnosisADH	CTR	2184	~diagnosis+(1|manifest)+sex+age+PMI+APOE+pc_mito	0.340318	3054
ENSG00000126773	1.85532e-05	-0.0600302	0.313298	-0.433358	protein_coding	PCNX4	37.99	3.31594e-05	diagnosisADH	CTR	950	~diagnosis+(1|manifest)+sex+age+PMI+APOE+pc_mito	0.239992	3241
ENSG00000134444	1.85675e-05	-0.16399	0.349921	-0.677901	protein_coding	RELCH	34.66	3.31671e-05	diagnosisADH	CTR	1414	~diagnosis+(1|manifest)+sex+age+PMI+APOE+pc_mito	0.312874	3114
ENSG00000125676	1.88442e-05	-0.34912	0.107735	-0.805974	protein_coding	THOC2	38.09	3.36431e-05	diagnosisADH	CTR	2313	~diagnosis+(1|manifest)+sex+age+PMI+APOE+pc_mito	0.401839	2913
ENSG00000011405	1.89353e-05	-0.0567244	0.336962	-0.450411	protein_coding	PIK3C2A	39.84	3.37148e-05	diagnosisADH	CTR	921	~diagnosis+(1|manifest)+sex+age+PMI+APOE+pc_mito	0.367511	2993
ENSG00000028137	1.89217e-05	-0.519639	-0.0776858	-0.961592	protein_coding	TNFRSF1B	55.4	3.37148e-05	diagnosisADH	CTR	1577	~diagnosis+(1|manifest)+sex+age+PMI+APOE+pc_mito	4.9405	332
ENSG00000120690	1.89276e-05	-1.04296	-0.502707	-1.5832	protein_coding	ELF1	38.79	3.37148e-05	diagnosisADH	CTR	1149	~diagnosis+(1|manifest)+sex+age+PMI+APOE+pc_mito	0.825923	1922
ENSG00000136942	1.89109e-05	-0.155902	0.330233	-0.642038	protein_coding	RPL35	56.22	3.37148e-05	diagnosisADH	CTR	2046	~diagnosis+(1|manifest)+sex+age+PMI+APOE+pc_mito	3.67283	507
ENSG00000138190	1.8897e-05	-0.311197	0.140042	-0.762435	protein_coding	EXOC6	37.57	3.37148e-05	diagnosisADH	CTR	2869	~diagnosis+(1|manifest)+sex+age+PMI+APOE+pc_mito	0.736235	2070
ENSG00000173744	1.90928e-05	0.108761	0.567852	-0.35033	protein_coding	AGFG1	37.09	3.39769e-05	diagnosisADH	CTR	2648	~diagnosis+(1|manifest)+sex+age+PMI+APOE+pc_mito	1.24662	1398
ENSG00000278610	1.9113e-05	-0.426592	0.0228966	-0.87608	lncRNA	AC093152.1	37.04	3.39947e-05	diagnosisADH	CTR	2168	~diagnosis+(1|manifest)+sex+age+PMI+APOE+pc_mito	1.37689	1301
ENSG00000005483	1.91606e-05	0.0304623	0.581903	-0.520978	protein_coding	KMT2E	37.41	3.4061e-05	diagnosisADH	CTR	327	~diagnosis+(1|manifest)+sex+age+PMI+APOE+pc_mito	0.494524	2632
ENSG00000101152	1.92756e-05	-0.431494	0.00357934	-0.866567	protein_coding	DNAJC5	51.41	3.42471e-05	diagnosisADH	CTR	2461	~diagnosis+(1|manifest)+sex+age+PMI+APOE+pc_mito	1.35213	1312
ENSG00000109332	1.94768e-05	0.131015	0.675699	-0.413668	protein_coding	UBE2D3	38.48	3.4586e-05	diagnosisADH	CTR	1061	~diagnosis+(1|manifest)+sex+age+PMI+APOE+pc_mito	2.47755	750
ENSG00000095970	1.95131e-05	-0.349309	0.0424958	-0.741114	protein_coding	TREM2	54.22	3.46319e-05	diagnosisADH	CTR	2787	~diagnosis+(1|manifest)+sex+age+PMI+APOE+pc_mito	2.85665	651
ENSG00000172262	1.95666e-05	-0.538416	-0.159303	-0.917529	protein_coding	ZNF131	44.17	3.47082e-05	diagnosisADH	CTR	2718	~diagnosis+(1|manifest)+sex+age+PMI+APOE+pc_mito	0.880506	1854
ENSG00000136813	1.97154e-05	0.421096	0.896676	-0.0544846	protein_coding	ECPAS	39.33	3.49534e-05	diagnosisADH	CTR	1458	~diagnosis+(1|manifest)+sex+age+PMI+APOE+pc_mito	0.514911	2584
ENSG00000120725	1.97443e-05	-0.172191	0.248746	-0.593128	protein_coding	SIL1	44.78	3.49859e-05	diagnosisADH	CTR	1689	~diagnosis+(1|manifest)+sex+age+PMI+APOE+pc_mito	0.548558	2485
ENSG00000065526	1.99702e-05	-0.208969	0.226516	-0.644454	protein_coding	SPEN	43.04	3.53672e-05	diagnosisADH	CTR	2178	~diagnosis+(1|manifest)+sex+age+PMI+APOE+pc_mito	0.898626	1832
ENSG00000198898	2.00316e-05	-0.0106808	0.456192	-0.477553	protein_coding	CAPZA2	38.99	3.5457e-05	diagnosisADH	CTR	2505	~diagnosis+(1|manifest)+sex+age+PMI+APOE+pc_mito	0.921025	1799
ENSG00000181481	2.01377e-05	-0.393782	-0.0614044	-0.72616	protein_coding	RNF135	46.14	3.56258e-05	diagnosisADH	CTR	2775	~diagnosis+(1|manifest)+sex+age+PMI+APOE+pc_mito	0.576822	2411
ENSG00000138398	2.0333e-05	-0.170727	0.232194	-0.573648	protein_coding	PPIG	37.95	3.5952e-05	diagnosisADH	CTR	3280	~diagnosis+(1|manifest)+sex+age+PMI+APOE+pc_mito	0.302265	3137
ENSG00000139668	2.03965e-05	-1.21952	-0.671878	-1.76717	protein_coding	WDFY2	39.68	3.60451e-05	diagnosisADH	CTR	2294	~diagnosis+(1|manifest)+sex+age+PMI+APOE+pc_mito	1.4721	1239
ENSG00000143614	2.04922e-05	-0.481574	-0.0120835	-0.951065	protein_coding	GATAD2B	45.03	3.61948e-05	diagnosisADH	CTR	1305	~diagnosis+(1|manifest)+sex+age+PMI+APOE+pc_mito	0.912074	1812
ENSG00000125089	2.06347e-05	-0.572422	-0.132543	-1.0123	protein_coding	SH3TC1	57.48	3.64272e-05	diagnosisADH	CTR	1146	~diagnosis+(1|manifest)+sex+age+PMI+APOE+pc_mito	2.77191	666
ENSG00000166326	2.07377e-05	-0.249458	0.248528	-0.747445	protein_coding	TRIM44	39.96	3.65894e-05	diagnosisADH	CTR	3186	~diagnosis+(1|manifest)+sex+age+PMI+APOE+pc_mito	0.700931	2144
ENSG00000093144	2.08572e-05	-0.628933	-0.25503	-1.00284	protein_coding	ECHDC1	36	3.67806e-05	diagnosisADH	CTR	2327	~diagnosis+(1|manifest)+sex+age+PMI+APOE+pc_mito	0.612079	2321
ENSG00000230590	2.09178e-05	-1.491	-0.925701	-2.0563	lncRNA	FTX	39.58	3.68678e-05	diagnosisADH	CTR	1126	~diagnosis+(1|manifest)+sex+age+PMI+APOE+pc_mito	4.5902	369
ENSG00000134046	2.09748e-05	-0.696928	-0.338412	-1.05544	protein_coding	MBD2	39.18	3.69486e-05	diagnosisADH	CTR	83	~diagnosis+(1|manifest)+sex+age+PMI+APOE+pc_mito	0.458529	2761
ENSG00000146143	2.11686e-05	-0.688919	-0.244499	-1.13334	protein_coding	PRIM2	37.46	3.72703e-05	diagnosisADH	CTR	3171	~diagnosis+(1|manifest)+sex+age+PMI+APOE+pc_mito	0.413216	2879
ENSG00000144893	2.11977e-05	-0.799771	-0.457759	-1.14178	protein_coding	MED12L	38.81	3.73016e-05	diagnosisADH	CTR	1880	~diagnosis+(1|manifest)+sex+age+PMI+APOE+pc_mito	1.08737	1575
ENSG00000148090	2.14031e-05	-0.62674	-0.19685	-1.05663	protein_coding	AUH	38.91	3.7643e-05	diagnosisADH	CTR	1688	~diagnosis+(1|manifest)+sex+age+PMI+APOE+pc_mito	1.2494	1394
ENSG00000170852	2.15871e-05	-0.242293	0.059122	-0.543707	protein_coding	KBTBD2	41.11	3.79415e-05	diagnosisADH	CTR	701	~diagnosis+(1|manifest)+sex+age+PMI+APOE+pc_mito	0.579594	2399
ENSG00000188177	2.15957e-05	-0.607733	-0.245655	-0.969811	protein_coding	ZC3H6	36.91	3.79415e-05	diagnosisADH	CTR	1513	~diagnosis+(1|manifest)+sex+age+PMI+APOE+pc_mito	1.02173	1654
ENSG00000078070	2.16978e-05	-0.71433	-0.380584	-1.04807	protein_coding	MCCC1	41.62	3.81007e-05	diagnosisADH	CTR	383	~diagnosis+(1|manifest)+sex+age+PMI+APOE+pc_mito	0.691328	2162
ENSG00000117410	2.17383e-05	0.293847	0.791865	-0.204171	protein_coding	ATP6V0B	57.08	3.81515e-05	diagnosisADH	CTR	1275	~diagnosis+(1|manifest)+sex+age+PMI+APOE+pc_mito	1.33314	1330
ENSG00000091157	2.17727e-05	-0.0545471	0.480423	-0.589518	protein_coding	WDR7	36.37	3.81825e-05	diagnosisADH	CTR	3310	~diagnosis+(1|manifest)+sex+age+PMI+APOE+pc_mito	0.397056	2923
ENSG00000101294	2.17905e-05	0.235369	0.634052	-0.163314	protein_coding	HM13	49.85	3.81825e-05	diagnosisADH	CTR	2972	~diagnosis+(1|manifest)+sex+age+PMI+APOE+pc_mito	0.740984	2062
ENSG00000173226	2.17889e-05	-0.0746115	0.337662	-0.486885	protein_coding	IQCB1	36.52	3.81825e-05	diagnosisADH	CTR	981	~diagnosis+(1|manifest)+sex+age+PMI+APOE+pc_mito	0.643158	2264
ENSG00000112146	2.19147e-05	0.158653	0.508174	-0.190868	protein_coding	FBXO9	39.22	3.83798e-05	diagnosisADH	CTR	1681	~diagnosis+(1|manifest)+sex+age+PMI+APOE+pc_mito	0.927554	1787
ENSG00000100664	2.19339e-05	0.183544	0.528153	-0.161066	protein_coding	EIF5	44.94	3.83929e-05	diagnosisADH	CTR	67	~diagnosis+(1|manifest)+sex+age+PMI+APOE+pc_mito	1.25011	1392
ENSG00000151694	2.1957e-05	-0.251759	0.185372	-0.68889	protein_coding	ADAM17	41.31	3.84131e-05	diagnosisADH	CTR	2105	~diagnosis+(1|manifest)+sex+age+PMI+APOE+pc_mito	0.505007	2603
ENSG00000055044	2.21872e-05	0.0714249	0.385206	-0.242356	protein_coding	NOP58	41.15	3.87953e-05	diagnosisADH	CTR	543	~diagnosis+(1|manifest)+sex+age+PMI+APOE+pc_mito	1.23453	1418
ENSG00000181827	2.22149e-05	-0.496879	-0.0377012	-0.956056	protein_coding	RFX7	37.13	3.88232e-05	diagnosisADH	CTR	3065	~diagnosis+(1|manifest)+sex+age+PMI+APOE+pc_mito	0.473651	2697
ENSG00000198815	2.22471e-05	-0.223534	0.243864	-0.690931	protein_coding	FOXJ3	38.57	3.88591e-05	diagnosisADH	CTR	2108	~diagnosis+(1|manifest)+sex+age+PMI+APOE+pc_mito	0.626681	2296
ENSG00000145781	2.23977e-05	-0.0673834	0.49993	-0.634697	protein_coding	COMMD10	37.45	3.91015e-05	diagnosisADH	CTR	86	~diagnosis+(1|manifest)+sex+age+PMI+APOE+pc_mito	0.691355	2161
ENSG00000115159	2.24779e-05	-0.18339	0.290461	-0.657241	protein_coding	GPD2	37.9	3.92209e-05	diagnosisADH	CTR	93	~diagnosis+(1|manifest)+sex+age+PMI+APOE+pc_mito	2.11135	891
ENSG00000120063	2.26348e-05	-0.419066	-0.0161309	-0.822002	protein_coding	GNA13	40.06	3.94738e-05	diagnosisADH	CTR	1195	~diagnosis+(1|manifest)+sex+age+PMI+APOE+pc_mito	2.92341	636
ENSG00000185737	2.27371e-05	-1.16596	-0.759977	-1.57194	protein_coding	NRG3	37.51	3.96312e-05	diagnosisADH	CTR	1216	~diagnosis+(1|manifest)+sex+age+PMI+APOE+pc_mito	4.03734	455
ENSG00000132670	2.28385e-05	-0.644156	-0.184196	-1.10412	protein_coding	PTPRA	43.04	3.9787e-05	diagnosisADH	CTR	2297	~diagnosis+(1|manifest)+sex+age+PMI+APOE+pc_mito	0.758678	2028
ENSG00000113742	2.28898e-05	0.166286	0.704424	-0.371851	protein_coding	CPEB4	37.29	3.98554e-05	diagnosisADH	CTR	1437	~diagnosis+(1|manifest)+sex+age+PMI+APOE+pc_mito	4.97284	329
ENSG00000127481	2.29049e-05	-0.109262	0.250656	-0.46918	protein_coding	UBR4	43.74	3.98608e-05	diagnosisADH	CTR	404	~diagnosis+(1|manifest)+sex+age+PMI+APOE+pc_mito	0.635658	2275
ENSG00000088538	2.29378e-05	0.381552	0.804039	-0.0409363	protein_coding	DOCK3	40.17	3.98782e-05	diagnosisADH	CTR	827	~diagnosis+(1|manifest)+sex+age+PMI+APOE+pc_mito	0.963306	1737
ENSG00000156170	2.2939e-05	-0.0550808	0.310498	-0.420659	protein_coding	NDUFAF6	42.88	3.98782e-05	diagnosisADH	CTR	1759	~diagnosis+(1|manifest)+sex+age+PMI+APOE+pc_mito	0.627641	2294
ENSG00000175155	2.3014e-05	-0.505212	-0.10227	-0.908155	protein_coding	YPEL2	46.63	3.99876e-05	diagnosisADH	CTR	1674	~diagnosis+(1|manifest)+sex+age+PMI+APOE+pc_mito	1.0657	1604
ENSG00000172795	2.30574e-05	-0.559497	-0.123408	-0.995587	protein_coding	DCP2	37.78	4.0042e-05	diagnosisADH	CTR	1143	~diagnosis+(1|manifest)+sex+age+PMI+APOE+pc_mito	0.470202	2713
ENSG00000124783	2.30848e-05	0.047044	0.452036	-0.357948	protein_coding	SSR1	43.56	4.00685e-05	diagnosisADH	CTR	983	~diagnosis+(1|manifest)+sex+age+PMI+APOE+pc_mito	0.523669	2563
ENSG00000251555	2.31163e-05	0.255691	0.574526	-0.0631436	lncRNA	AC096711.2	34.23	4.01022e-05	diagnosisADH	CTR	3041	~diagnosis+(1|manifest)+sex+age+PMI+APOE+pc_mito	1.0457	1623
ENSG00000004897	2.32015e-05	-0.51464	-0.079461	-0.94982	protein_coding	CDC27	38.66	4.02289e-05	diagnosisADH	CTR	2820	~diagnosis+(1|manifest)+sex+age+PMI+APOE+pc_mito	0.375354	2973
ENSG00000143398	2.32483e-05	-0.21898	0.167284	-0.605245	protein_coding	PIP5K1A	45.21	4.02889e-05	diagnosisADH	CTR	3010	~diagnosis+(1|manifest)+sex+age+PMI+APOE+pc_mito	0.584129	2379
ENSG00000072786	2.33764e-05	-0.193831	0.213526	-0.601188	protein_coding	STK10	48.99	4.04897e-05	diagnosisADH	CTR	1886	~diagnosis+(1|manifest)+sex+age+PMI+APOE+pc_mito	0.822393	1929
ENSG00000164506	2.34933e-05	-0.391518	0.0566369	-0.839672	protein_coding	STXBP5	34.37	4.06709e-05	diagnosisADH	CTR	2434	~diagnosis+(1|manifest)+sex+age+PMI+APOE+pc_mito	0.57201	2431
ENSG00000102921	2.36072e-05	-0.056534	0.348214	-0.461282	protein_coding	N4BP1	42.34	4.08467e-05	diagnosisADH	CTR	2328	~diagnosis+(1|manifest)+sex+age+PMI+APOE+pc_mito	0.241144	3236
ENSG00000166225	2.37668e-05	-0.192842	0.219871	-0.605554	protein_coding	FRS2	37.91	4.11014e-05	diagnosisADH	CTR	525	~diagnosis+(1|manifest)+sex+age+PMI+APOE+pc_mito	0.437201	2812
ENSG00000164754	2.38233e-05	0.123745	0.491724	-0.244235	protein_coding	RAD21	36.02	4.11777e-05	diagnosisADH	CTR	1959	~diagnosis+(1|manifest)+sex+age+PMI+APOE+pc_mito	0.554775	2466
ENSG00000143344	2.39772e-05	0.036354	0.521086	-0.448378	protein_coding	RGL1	39.98	4.1422e-05	diagnosisADH	CTR	1616	~diagnosis+(1|manifest)+sex+age+PMI+APOE+pc_mito	2.78089	663
ENSG00000162695	2.4009e-05	-0.135185	0.251021	-0.52139	protein_coding	SLC30A7	35.85	4.14554e-05	diagnosisADH	CTR	1840	~diagnosis+(1|manifest)+sex+age+PMI+APOE+pc_mito	0.327861	3081
ENSG00000020577	2.41637e-05	0.325773	0.78094	-0.129395	protein_coding	SAMD4A	43.1	4.17006e-05	diagnosisADH	CTR	2176	~diagnosis+(1|manifest)+sex+age+PMI+APOE+pc_mito	1.8034	1024
ENSG00000146376	2.43393e-05	0.113387	0.546765	-0.319991	protein_coding	ARHGAP18	38.51	4.196e-05	diagnosisADH	CTR	1298	~diagnosis+(1|manifest)+sex+age+PMI+APOE+pc_mito	1.31088	1343
ENSG00000198160	2.43295e-05	-0.186065	0.190918	-0.563049	protein_coding	MIER1	36.15	4.196e-05	diagnosisADH	CTR	1288	~diagnosis+(1|manifest)+sex+age+PMI+APOE+pc_mito	0.483811	2667
ENSG00000219545	2.4417e-05	-0.484597	0.00980629	-0.979001	protein_coding	UMAD1	37.6	4.20719e-05	diagnosisADH	CTR	1379	~diagnosis+(1|manifest)+sex+age+PMI+APOE+pc_mito	1.01287	1666
ENSG00000133858	2.44692e-05	-0.233177	0.214265	-0.680618	protein_coding	ZFC3H1	36.14	4.214e-05	diagnosisADH	CTR	728	~diagnosis+(1|manifest)+sex+age+PMI+APOE+pc_mito	0.575966	2414
ENSG00000085982	2.45183e-05	-0.193569	0.200474	-0.587612	protein_coding	USP40	38.86	4.22026e-05	diagnosisADH	CTR	75	~diagnosis+(1|manifest)+sex+age+PMI+APOE+pc_mito	0.322964	3089
ENSG00000005700	2.4572e-05	0.33225	0.783641	-0.11914	protein_coding	IBTK	36.07	4.2273e-05	diagnosisADH	CTR	1676	~diagnosis+(1|manifest)+sex+age+PMI+APOE+pc_mito	0.365359	3001
ENSG00000166734	2.4623e-05	-0.441211	-0.00269591	-0.879726	protein_coding	CASC4	40.6	4.23387e-05	diagnosisADH	CTR	1818	~diagnosis+(1|manifest)+sex+age+PMI+APOE+pc_mito	0.417119	2863
ENSG00000141504	2.466e-05	-0.0582232	0.271927	-0.388373	protein_coding	SAT2	56.73	4.23803e-05	diagnosisADH	CTR	2548	~diagnosis+(1|manifest)+sex+age+PMI+APOE+pc_mito	0.693334	2157
ENSG00000185565	2.46748e-05	-0.00746525	0.523981	-0.538912	protein_coding	LSAMP	37.2	4.23838e-05	diagnosisADH	CTR	164	~diagnosis+(1|manifest)+sex+age+PMI+APOE+pc_mito	4.80493	343
ENSG00000121774	2.47269e-05	-0.318626	0.0726299	-0.709881	protein_coding	KHDRBS1	43.61	4.24513e-05	diagnosisADH	CTR	114	~diagnosis+(1|manifest)+sex+age+PMI+APOE+pc_mito	1.87141	992
ENSG00000178927	2.47539e-05	-0.203079	0.231323	-0.637482	protein_coding	CYBC1	60.41	4.24756e-05	diagnosisADH	CTR	459	~diagnosis+(1|manifest)+sex+age+PMI+APOE+pc_mito	1.11086	1537
ENSG00000072134	2.47704e-05	-0.198942	0.199491	-0.597376	protein_coding	EPN2	48.72	4.24819e-05	diagnosisADH	CTR	3183	~diagnosis+(1|manifest)+sex+age+PMI+APOE+pc_mito	0.435192	2816
ENSG00000112249	2.49048e-05	0.347764	0.876881	-0.181353	protein_coding	ASCC3	34.11	4.26903e-05	diagnosisADH	CTR	2659	~diagnosis+(1|manifest)+sex+age+PMI+APOE+pc_mito	2.04804	913
ENSG00000108175	2.50474e-05	-0.438394	-0.15311	-0.723678	protein_coding	ZMIZ1	55.32	4.29125e-05	diagnosisADH	CTR	1123	~diagnosis+(1|manifest)+sex+age+PMI+APOE+pc_mito	0.722551	2102
ENSG00000106459	2.51735e-05	-0.078978	0.368775	-0.526732	protein_coding	NRF1	41.14	4.30839e-05	diagnosisADH	CTR	893	~diagnosis+(1|manifest)+sex+age+PMI+APOE+pc_mito	0.221683	3261
ENSG00000152348	2.51701e-05	-0.883154	-0.444558	-1.32175	protein_coding	ATG10	38.03	4.30839e-05	diagnosisADH	CTR	1660	~diagnosis+(1|manifest)+sex+age+PMI+APOE+pc_mito	1.46032	1246
ENSG00000168038	2.5207e-05	-0.686161	-0.334938	-1.03738	protein_coding	ULK4	39.38	4.31114e-05	diagnosisADH	CTR	1800	~diagnosis+(1|manifest)+sex+age+PMI+APOE+pc_mito	1.25706	1389
ENSG00000196323	2.52156e-05	-0.0755658	0.329424	-0.480556	protein_coding	ZBTB44	39.22	4.31114e-05	diagnosisADH	CTR	421	~diagnosis+(1|manifest)+sex+age+PMI+APOE+pc_mito	1.12703	1521
ENSG00000197535	2.5331e-05	-0.158497	0.357021	-0.674015	protein_coding	MYO5A	39.92	4.32863e-05	diagnosisADH	CTR	3272	~diagnosis+(1|manifest)+sex+age+PMI+APOE+pc_mito	1.24287	1404
ENSG00000164144	2.53601e-05	-0.295987	0.136111	-0.728085	protein_coding	ARFIP1	37.33	4.33136e-05	diagnosisADH	CTR	975	~diagnosis+(1|manifest)+sex+age+PMI+APOE+pc_mito	0.266228	3206
ENSG00000131018	2.5519e-05	-0.56885	-0.227707	-0.909993	protein_coding	SYNE1	38.41	4.35626e-05	diagnosisADH	CTR	1941	~diagnosis+(1|manifest)+sex+age+PMI+APOE+pc_mito	2.34963	794
ENSG00000113649	2.55584e-05	-0.365418	0.0301174	-0.760954	protein_coding	TCERG1	36.35	4.36073e-05	diagnosisADH	CTR	2590	~diagnosis+(1|manifest)+sex+age+PMI+APOE+pc_mito	0.671966	2199
ENSG00000129292	2.57216e-05	0.078113	0.523955	-0.367729	protein_coding	PHF20L1	34.77	4.38632e-05	diagnosisADH	CTR	2007	~diagnosis+(1|manifest)+sex+age+PMI+APOE+pc_mito	0.775436	1993
ENSG00000083312	2.58494e-05	0.0218399	0.526383	-0.482703	protein_coding	TNPO1	37.25	4.40584e-05	diagnosisADH	CTR	2137	~diagnosis+(1|manifest)+sex+age+PMI+APOE+pc_mito	0.753315	2036
ENSG00000250479	2.58667e-05	-0.128708	0.173714	-0.43113	protein_coding	CHCHD10	64.1	4.40652e-05	diagnosisADH	CTR	1178	~diagnosis+(1|manifest)+sex+age+PMI+APOE+pc_mito	0.935139	1777
ENSG00000083535	2.59835e-05	-0.490636	-0.0474385	-0.933834	protein_coding	PIBF1	36.99	4.42415e-05	diagnosisADH	CTR	774	~diagnosis+(1|manifest)+sex+age+PMI+APOE+pc_mito	0.788363	1977
ENSG00000103024	2.59986e-05	-0.122772	0.323382	-0.568925	protein_coding	NME3	69.2	4.42444e-05	diagnosisADH	CTR	1202	~diagnosis+(1|manifest)+sex+age+PMI+APOE+pc_mito	1.20194	1447
ENSG00000163320	2.60217e-05	0.264674	0.661843	-0.132495	protein_coding	CGGBP1	35.99	4.4261e-05	diagnosisADH	CTR	77	~diagnosis+(1|manifest)+sex+age+PMI+APOE+pc_mito	1.31545	1342
ENSG00000103342	2.61136e-05	0.0734909	0.459501	-0.312519	protein_coding	GSPT1	42.29	4.43945e-05	diagnosisADH	CTR	467	~diagnosis+(1|manifest)+sex+age+PMI+APOE+pc_mito	0.770251	2007
ENSG00000109920	2.62119e-05	-0.605715	-0.205239	-1.00619	protein_coding	FNBP4	43.42	4.45386e-05	diagnosisADH	CTR	1145	~diagnosis+(1|manifest)+sex+age+PMI+APOE+pc_mito	1.14784	1493
ENSG00000173905	2.64073e-05	0.532058	0.913234	0.150881	protein_coding	GOLIM4	38.32	4.48476e-05	diagnosisADH	CTR	2379	~diagnosis+(1|manifest)+sex+age+PMI+APOE+pc_mito	0.848701	1886
ENSG00000176809	2.64425e-05	0.11157	0.547124	-0.323983	protein_coding	LRRC37A3	42.46	4.48844e-05	diagnosisADH	CTR	1550	~diagnosis+(1|manifest)+sex+age+PMI+APOE+pc_mito	1.39017	1288
ENSG00000125779	2.64961e-05	-0.58876	-0.210892	-0.966627	protein_coding	PANK2	45.01	4.49523e-05	diagnosisADH	CTR	1930	~diagnosis+(1|manifest)+sex+age+PMI+APOE+pc_mito	0.638486	2271
ENSG00000102580	2.6574e-05	0.510237	0.976414	0.0440594	protein_coding	DNAJC3	39.79	4.50615e-05	diagnosisADH	CTR	761	~diagnosis+(1|manifest)+sex+age+PMI+APOE+pc_mito	3.02349	615
ENSG00000134369	2.69845e-05	0.35977	0.770439	-0.0508992	protein_coding	NAV1	47.44	4.57341e-05	diagnosisADH	CTR	2556	~diagnosis+(1|manifest)+sex+age+PMI+APOE+pc_mito	1.37926	1297
ENSG00000140988	2.70047e-05	0.226113	0.685276	-0.233049	protein_coding	RPS2	57.61	4.5745e-05	diagnosisADH	CTR	878	~diagnosis+(1|manifest)+sex+age+PMI+APOE+pc_mito	1.23942	1411
ENSG00000170638	2.70404e-05	0.160467	0.585623	-0.264689	protein_coding	TRABD	62.8	4.5782e-05	diagnosisADH	CTR	1703	~diagnosis+(1|manifest)+sex+age+PMI+APOE+pc_mito	0.95359	1754
ENSG00000118260	2.70596e-05	-0.408304	0.0215881	-0.838197	protein_coding	CREB1	37.44	4.5791e-05	diagnosisADH	CTR	3059	~diagnosis+(1|manifest)+sex+age+PMI+APOE+pc_mito	0.56933	2437
ENSG00000196230	2.71143e-05	0.100752	0.478808	-0.277305	protein_coding	TUBB	52.55	4.58602e-05	diagnosisADH	CTR	804	~diagnosis+(1|manifest)+sex+age+PMI+APOE+pc_mito	1.20453	1442
ENSG00000135678	2.7249e-05	-0.178311	0.401861	-0.758482	protein_coding	CPM	41.46	4.60645e-05	diagnosisADH	CTR	614	~diagnosis+(1|manifest)+sex+age+PMI+APOE+pc_mito	10.1744	92
ENSG00000117643	2.7557e-05	-0.723774	-0.388005	-1.05954	protein_coding	MAN1C1	48.51	4.65614e-05	diagnosisADH	CTR	3236	~diagnosis+(1|manifest)+sex+age+PMI+APOE+pc_mito	1.22513	1426
ENSG00000151532	2.78237e-05	-0.833893	-0.252799	-1.41499	protein_coding	VTI1A	39.1	4.6988e-05	diagnosisADH	CTR	1190	~diagnosis+(1|manifest)+sex+age+PMI+APOE+pc_mito	0.993191	1690
ENSG00000180628	2.79194e-05	0.16382	0.53685	-0.20921	protein_coding	PCGF5	38.13	4.71256e-05	diagnosisADH	CTR	2485	~diagnosis+(1|manifest)+sex+age+PMI+APOE+pc_mito	0.991097	1695
ENSG00000167232	2.80381e-05	-0.0269639	0.38558	-0.439508	protein_coding	ZNF91	40.54	4.73018e-05	diagnosisADH	CTR	2873	~diagnosis+(1|manifest)+sex+age+PMI+APOE+pc_mito	0.422868	2844
ENSG00000100997	2.80673e-05	-0.469946	-0.0103	-0.929592	protein_coding	ABHD12	47.38	4.73269e-05	diagnosisADH	CTR	1134	~diagnosis+(1|manifest)+sex+age+PMI+APOE+pc_mito	1.544	1190
ENSG00000135486	2.83931e-05	-0.308241	0.0665376	-0.683019	protein_coding	HNRNPA1	42.13	4.78519e-05	diagnosisADH	CTR	2636	~diagnosis+(1|manifest)+sex+age+PMI+APOE+pc_mito	1.06188	1610
ENSG00000128563	2.8472e-05	-0.104928	0.250097	-0.459953	protein_coding	PRKRIP1	46.23	4.79604e-05	diagnosisADH	CTR	3053	~diagnosis+(1|manifest)+sex+age+PMI+APOE+pc_mito	0.399936	2918
ENSG00000104859	2.85002e-05	0.215971	0.569941	-0.137999	protein_coding	CLASRP	54.01	4.79836e-05	diagnosisADH	CTR	1262	~diagnosis+(1|manifest)+sex+age+PMI+APOE+pc_mito	0.763927	2020
ENSG00000113658	2.86561e-05	0.0972409	0.514238	-0.319757	protein_coding	SMAD5	37.17	4.82215e-05	diagnosisADH	CTR	1700	~diagnosis+(1|manifest)+sex+age+PMI+APOE+pc_mito	0.5658	2441
ENSG00000111859	2.88001e-05	0.52514	0.910085	0.140196	protein_coding	NEDD9	43.09	4.84392e-05	diagnosisADH	CTR	1906	~diagnosis+(1|manifest)+sex+age+PMI+APOE+pc_mito	1.73161	1069
ENSG00000155307	2.89041e-05	0.0185466	0.564235	-0.527142	protein_coding	SAMSN1	36.33	4.85894e-05	diagnosisADH	CTR	883	~diagnosis+(1|manifest)+sex+age+PMI+APOE+pc_mito	4.77037	349
ENSG00000104375	2.90628e-05	-0.272667	0.273421	-0.818755	protein_coding	STK3	39.53	4.88315e-05	diagnosisADH	CTR	2392	~diagnosis+(1|manifest)+sex+age+PMI+APOE+pc_mito	1.72728	1072
ENSG00000113719	2.91588e-05	-0.487803	-0.188434	-0.787172	protein_coding	ERGIC1	50.92	4.89678e-05	diagnosisADH	CTR	2742	~diagnosis+(1|manifest)+sex+age+PMI+APOE+pc_mito	0.766102	2016
ENSG00000198189	2.92267e-05	-0.573004	-0.222518	-0.923489	protein_coding	HSD17B11	39.84	4.9057e-05	diagnosisADH	CTR	700	~diagnosis+(1|manifest)+sex+age+PMI+APOE+pc_mito	0.835473	1912
ENSG00000170145	2.93417e-05	-0.0305879	0.398425	-0.459601	protein_coding	SIK2	39.63	4.92251e-05	diagnosisADH	CTR	1762	~diagnosis+(1|manifest)+sex+age+PMI+APOE+pc_mito	0.819535	1935
ENSG00000230124	2.94182e-05	0.102545	0.577687	-0.372597	protein_coding	ACBD6	37.67	4.93283e-05	diagnosisADH	CTR	2916	~diagnosis+(1|manifest)+sex+age+PMI+APOE+pc_mito	0.469563	2716
ENSG00000107518	2.96037e-05	-0.60018	-0.293404	-0.906957	protein_coding	ATRNL1	35.41	4.96143e-05	diagnosisADH	CTR	1894	~diagnosis+(1|manifest)+sex+age+PMI+APOE+pc_mito	1.10322	1555
ENSG00000081377	2.97574e-05	0.262737	0.705606	-0.180132	protein_coding	CDC14B	42.85	4.97712e-05	diagnosisADH	CTR	2850	~diagnosis+(1|manifest)+sex+age+PMI+APOE+pc_mito	0.791924	1973
ENSG00000092531	2.97558e-05	-0.330099	0.11816	-0.778358	protein_coding	SNAP23	42.25	4.97712e-05	diagnosisADH	CTR	2637	~diagnosis+(1|manifest)+sex+age+PMI+APOE+pc_mito	5.4889	274
ENSG00000161921	2.9745e-05	-0.778434	-0.435273	-1.12159	protein_coding	CXCL16	51.52	4.97712e-05	diagnosisADH	CTR	1661	~diagnosis+(1|manifest)+sex+age+PMI+APOE+pc_mito	1.31886	1339
ENSG00000173391	2.9727e-05	-0.377956	0.0688118	-0.824723	protein_coding	OLR1	38.78	4.97712e-05	diagnosisADH	CTR	465	~diagnosis+(1|manifest)+sex+age+PMI+APOE+pc_mito	5.19295	303
ENSG00000129128	2.97874e-05	0.138007	0.532855	-0.25684	protein_coding	SPCS3	36.76	4.97961e-05	diagnosisADH	CTR	2615	~diagnosis+(1|manifest)+sex+age+PMI+APOE+pc_mito	1.07239	1593
ENSG00000010322	2.99396e-05	0.258313	0.667352	-0.150725	protein_coding	NISCH	53.28	5.00253e-05	diagnosisADH	CTR	3047	~diagnosis+(1|manifest)+sex+age+PMI+APOE+pc_mito	0.773276	1996
ENSG00000166747	3.01326e-05	-0.145302	0.251803	-0.542407	protein_coding	AP1G1	40.73	5.02971e-05	diagnosisADH	CTR	1303	~diagnosis+(1|manifest)+sex+age+PMI+APOE+pc_mito	0.319116	3098
ENSG00000177707	3.01238e-05	-0.608854	-0.286837	-0.930871	protein_coding	NECTIN3	36.67	5.02971e-05	diagnosisADH	CTR	89	~diagnosis+(1|manifest)+sex+age+PMI+APOE+pc_mito	1.14574	1497
ENSG00000196715	3.02372e-05	-0.325484	0.0173659	-0.668334	protein_coding	VKORC1L1	41.25	5.04461e-05	diagnosisADH	CTR	2093	~diagnosis+(1|manifest)+sex+age+PMI+APOE+pc_mito	2.14834	869
ENSG00000107829	3.03191e-05	-0.417892	0.017765	-0.853548	protein_coding	FBXW4	45.8	5.05573e-05	diagnosisADH	CTR	1632	~diagnosis+(1|manifest)+sex+age+PMI+APOE+pc_mito	0.279857	3182
ENSG00000141380	3.03559e-05	-0.0340146	0.401247	-0.469276	protein_coding	SS18	35.21	5.05932e-05	diagnosisADH	CTR	1885	~diagnosis+(1|manifest)+sex+age+PMI+APOE+pc_mito	0.418238	2859
ENSG00000110719	3.05583e-05	-0.0687042	0.274576	-0.411985	protein_coding	TCIRG1	63.64	5.09048e-05	diagnosisADH	CTR	357	~diagnosis+(1|manifest)+sex+age+PMI+APOE+pc_mito	0.534308	2533
ENSG00000120162	3.07931e-05	0.455206	0.8521	0.0583129	protein_coding	MOB3B	41.88	5.12702e-05	diagnosisADH	CTR	1746	~diagnosis+(1|manifest)+sex+age+PMI+APOE+pc_mito	1.01174	1668
ENSG00000244405	3.08461e-05	-0.714079	-0.2611	-1.16706	protein_coding	ETV5	42.69	5.13326e-05	diagnosisADH	CTR	987	~diagnosis+(1|manifest)+sex+age+PMI+APOE+pc_mito	0.811328	1950
ENSG00000108091	3.12733e-05	-0.212632	0.10649	-0.531753	protein_coding	CCDC6	40.9	5.20174e-05	diagnosisADH	CTR	106	~diagnosis+(1|manifest)+sex+age+PMI+APOE+pc_mito	0.296424	3149
ENSG00000107372	3.1444e-05	-0.256102	0.0716261	-0.583831	protein_coding	ZFAND5	39.89	5.22226e-05	diagnosisADH	CTR	1214	~diagnosis+(1|manifest)+sex+age+PMI+APOE+pc_mito	0.249088	3228
ENSG00000118418	3.14357e-05	-0.099883	0.321175	-0.520941	protein_coding	HMGN3	38.62	5.22226e-05	diagnosisADH	CTR	2202	~diagnosis+(1|manifest)+sex+age+PMI+APOE+pc_mito	0.717157	2115
ENSG00000162367	3.14372e-05	-0.410738	-0.00355035	-0.817927	protein_coding	TAL1	53.17	5.22226e-05	diagnosisADH	CTR	1280	~diagnosis+(1|manifest)+sex+age+PMI+APOE+pc_mito	0.50208	2615
ENSG00000228058	3.15642e-05	-0.223784	0.161853	-0.60942	lncRNA	LINC01736	49.73	5.2396e-05	diagnosisADH	CTR	941	~diagnosis+(1|manifest)+sex+age+PMI+APOE+pc_mito	2.58964	714
ENSG00000144357	3.16289e-05	-0.10195	0.433136	-0.637036	protein_coding	UBR3	36.88	5.24771e-05	diagnosisADH	CTR	3140	~diagnosis+(1|manifest)+sex+age+PMI+APOE+pc_mito	0.380494	2962
ENSG00000170242	3.16452e-05	0.0208591	0.488239	-0.44652	protein_coding	USP47	35.56	5.24778e-05	diagnosisADH	CTR	2192	~diagnosis+(1|manifest)+sex+age+PMI+APOE+pc_mito	1.1965	1449
ENSG00000133121	3.16613e-05	0.655398	1.23323	0.0775645	protein_coding	STARD13	40.86	5.24781e-05	diagnosisADH	CTR	422	~diagnosis+(1|manifest)+sex+age+PMI+APOE+pc_mito	4.34177	399
ENSG00000009335	3.17093e-05	-0.164869	0.291973	-0.621711	protein_coding	UBE3C	42.12	5.25314e-05	diagnosisADH	CTR	2694	~diagnosis+(1|manifest)+sex+age+PMI+APOE+pc_mito	0.357597	3024
ENSG00000138594	3.17821e-05	-0.363689	-0.0124253	-0.714952	protein_coding	TMOD3	41.02	5.26257e-05	diagnosisADH	CTR	3251	~diagnosis+(1|manifest)+sex+age+PMI+APOE+pc_mito	0.416676	2867
[truncated: 1,311 more rows]

## Sheet: Micro_ADM
ensembl_gene_id	pval	logFC	ci.hi	ci.lo	gene_biotype	gene	percentage_gene_gc_content	padj	contrast	reference	FCRO	model	variance	variance_rank
ENSG00000091138	7.90862e-17	6.39059	7.73323	5.04795	protein_coding	SLC26A3	39.28	2.72373e-13	diagnosisADM	CTR	917	~diagnosis+(1|manifest)+sex+age+PMI+APOE+pc_mito	20.3786	17
ENSG00000138670	4.85319e-16	4.914	6.14963	3.67837	protein_coding	RASGEF1B	39.05	8.3572e-13	diagnosisADM	CTR	1081	~diagnosis+(1|manifest)+sex+age+PMI+APOE+pc_mito	15.7004	37
ENSG00000184226	7.93344e-16	5.05975	6.40461	3.7149	protein_coding	PCDH9	34.66	9.10759e-13	diagnosisADM	CTR	3434	~diagnosis+(1|manifest)+sex+age+PMI+APOE+pc_mito	12.1288	72
ENSG00000184588	5.10713e-15	4.5479	5.75813	3.33766	protein_coding	PDE4B	37.45	4.39724e-12	diagnosisADM	CTR	3268	~diagnosis+(1|manifest)+sex+age+PMI+APOE+pc_mito	9.5359	123
ENSG00000175161	7.36963e-15	5.30687	6.75485	3.8589	protein_coding	CADM2	34	5.0762e-12	diagnosisADM	CTR	1802	~diagnosis+(1|manifest)+sex+age+PMI+APOE+pc_mito	9.97366	108
ENSG00000169306	1.05428e-14	6.81931	8.72037	4.91825	protein_coding	IL1RAPL1	36.16	6.05159e-12	diagnosisADM	CTR	2734	~diagnosis+(1|manifest)+sex+age+PMI+APOE+pc_mito	16.7528	32
ENSG00000156475	3.46969e-14	6.5886	8.26512	4.91208	protein_coding	PPP2R2B	39.61	1.70709e-11	diagnosisADM	CTR	988	~diagnosis+(1|manifest)+sex+age+PMI+APOE+pc_mito	18.0288	28
ENSG00000197971	5.07295e-14	4.55063	5.86703	3.23423	protein_coding	MBP	48.31	2.18391e-11	diagnosisADM	CTR	233	~diagnosis+(1|manifest)+sex+age+PMI+APOE+pc_mito	6.19568	239
ENSG00000150672	5.76536e-14	5.26121	6.76894	3.75348	protein_coding	DLG2	37.02	2.20621e-11	diagnosisADM	CTR	2367	~diagnosis+(1|manifest)+sex+age+PMI+APOE+pc_mito	6.80843	203
ENSG00000187391	1.56475e-13	5.56726	6.85005	4.28448	protein_coding	MAGI2	36.83	5.389e-11	diagnosisADM	CTR	515	~diagnosis+(1|manifest)+sex+age+PMI+APOE+pc_mito	9.18193	128
ENSG00000021645	2.85048e-13	5.41916	6.74222	4.0961	protein_coding	NRXN3	39.46	8.9246e-11	diagnosisADM	CTR	2712	~diagnosis+(1|manifest)+sex+age+PMI+APOE+pc_mito	9.29391	126
ENSG00000153707	6.12205e-13	5.60216	7.06749	4.13682	protein_coding	PTPRD	35.53	1.75703e-10	diagnosisADM	CTR	688	~diagnosis+(1|manifest)+sex+age+PMI+APOE+pc_mito	8.96808	133
ENSG00000280441	9.2158e-13	3.19344	5.28939	1.09749	lncRNA	FP236383.3	59.38	2.44148e-10	diagnosisADM	CTR	3033	~diagnosis+(1|manifest)+sex+age+PMI+APOE+pc_mito	13.3259	59
ENSG00000151150	1.81672e-12	4.94924	6.5545	3.34398	protein_coding	ANK3	37.75	4.46912e-10	diagnosisADM	CTR	769	~diagnosis+(1|manifest)+sex+age+PMI+APOE+pc_mito	10.5764	94
ENSG00000188580	2.00289e-12	5.37113	6.6434	4.09886	protein_coding	NKAIN2	36.1	4.59863e-10	diagnosisADM	CTR	2905	~diagnosis+(1|manifest)+sex+age+PMI+APOE+pc_mito	10.8487	86
ENSG00000183230	2.47445e-12	5.083	7.43536	2.73065	protein_coding	CTNNA3	36.18	5.32624e-10	diagnosisADM	CTR	446	~diagnosis+(1|manifest)+sex+age+PMI+APOE+pc_mito	18.0595	27
ENSG00000160584	2.88218e-12	3.482	4.91332	2.05069	protein_coding	SIK3	40.48	5.83895e-10	diagnosisADM	CTR	898	~diagnosis+(1|manifest)+sex+age+PMI+APOE+pc_mito	3.92291	445
ENSG00000070214	4.64576e-12	3.60306	5.46217	1.74395	protein_coding	SLC44A1	38.86	8.88888e-10	diagnosisADM	CTR	3304	~diagnosis+(1|manifest)+sex+age+PMI+APOE+pc_mito	8.41931	152
ENSG00000155886	5.62368e-12	5.16734	6.74925	3.58542	protein_coding	SLC24A2	39.68	1.01937e-09	diagnosisADM	CTR	1360	~diagnosis+(1|manifest)+sex+age+PMI+APOE+pc_mito	14.9651	45
ENSG00000182168	1.09624e-11	5.60596	7.33394	3.87798	protein_coding	UNC5C	37.41	1.79784e-09	diagnosisADM	CTR	386	~diagnosis+(1|manifest)+sex+age+PMI+APOE+pc_mito	10.3719	98
ENSG00000197959	1.08818e-11	4.07324	5.77032	2.37616	protein_coding	DNM3	37.28	1.79784e-09	diagnosisADM	CTR	1648	~diagnosis+(1|manifest)+sex+age+PMI+APOE+pc_mito	5.32688	302
ENSG00000123560	2.10577e-11	3.02878	5.62082	0.436742	protein_coding	PLP1	44.51	3.16845e-09	diagnosisADM	CTR	2261	~diagnosis+(1|manifest)+sex+age+PMI+APOE+pc_mito	18.2399	26
ENSG00000154654	2.11598e-11	5.23776	7.20841	3.26712	protein_coding	NCAM2	34.02	3.16845e-09	diagnosisADM	CTR	1102	~diagnosis+(1|manifest)+sex+age+PMI+APOE+pc_mito	10.2687	101
ENSG00000273749	4.09612e-11	-4.5331	-2.94514	-6.12105	protein_coding	CYFIP1	48.83	5.87793e-09	diagnosisADM	CTR	2599	~diagnosis+(1|manifest)+sex+age+PMI+APOE+pc_mito	2.73852	689
ENSG00000005893	5.63838e-11	3.69752	5.63301	1.76202	protein_coding	LAMP2	38.79	7.19207e-09	diagnosisADM	CTR	638	~diagnosis+(1|manifest)+sex+age+PMI+APOE+pc_mito	5.67962	271
ENSG00000090376	5.5066e-11	-2.10845	-0.710552	-3.50634	protein_coding	IRAK3	39.98	7.19207e-09	diagnosisADM	CTR	3312	~diagnosis+(1|manifest)+sex+age+PMI+APOE+pc_mito	4.98619	334
ENSG00000137462	5.53437e-11	-4.10556	-2.23324	-5.97789	protein_coding	TLR2	38.89	7.19207e-09	diagnosisADM	CTR	2029	~diagnosis+(1|manifest)+sex+age+PMI+APOE+pc_mito	4.35578	397
ENSG00000182667	5.86504e-11	3.76664	6.11192	1.42136	protein_coding	NTM	43.25	7.214e-09	diagnosisADM	CTR	1980	~diagnosis+(1|manifest)+sex+age+PMI+APOE+pc_mito	7.83741	169
ENSG00000164124	6.52155e-11	2.81729	5.7353	-0.100712	protein_coding	TMEM144	37.8	7.74491e-09	diagnosisADM	CTR	1029	~diagnosis+(1|manifest)+sex+age+PMI+APOE+pc_mito	10.0582	106
ENSG00000157985	8.13708e-11	3.91164	5.97478	1.8485	protein_coding	AGAP1	47.33	9.04003e-09	diagnosisADM	CTR	1425	~diagnosis+(1|manifest)+sex+age+PMI+APOE+pc_mito	5.49762	285
ENSG00000169862	8.04719e-11	4.5441	6.4577	2.6305	protein_coding	CTNND2	39.45	9.04003e-09	diagnosisADM	CTR	668	~diagnosis+(1|manifest)+sex+age+PMI+APOE+pc_mito	5.63403	275
ENSG00000080822	1.40384e-10	3.95925	6.40538	1.51312	protein_coding	CLDND1	38.91	1.51088e-08	diagnosisADM	CTR	1180	~diagnosis+(1|manifest)+sex+age+PMI+APOE+pc_mito	8.5507	148
ENSG00000140678	1.49229e-10	-3.01367	-1.33733	-4.69001	protein_coding	ITGAX	52.2	1.5574e-08	diagnosisADM	CTR	2963	~diagnosis+(1|manifest)+sex+age+PMI+APOE+pc_mito	3.16435	582
ENSG00000081913	1.88604e-10	1.92848	4.18167	-0.324706	protein_coding	PHLPP1	39.46	1.91044e-08	diagnosisADM	CTR	931	~diagnosis+(1|manifest)+sex+age+PMI+APOE+pc_mito	8.06612	158
ENSG00000169783	2.00117e-10	3.61783	5.0485	2.18717	protein_coding	LINGO1	54.75	1.96916e-08	diagnosisADM	CTR	1910	~diagnosis+(1|manifest)+sex+age+PMI+APOE+pc_mito	12.7054	64
ENSG00000115355	2.26777e-10	3.07588	4.72919	1.42258	protein_coding	CCDC88A	36.44	2.11255e-08	diagnosisADM	CTR	15	~diagnosis+(1|manifest)+sex+age+PMI+APOE+pc_mito	3.11566	589
ENSG00000145390	2.26958e-10	-3.70286	-1.91613	-5.4896	protein_coding	USP53	36.03	2.11255e-08	diagnosisADM	CTR	3265	~diagnosis+(1|manifest)+sex+age+PMI+APOE+pc_mito	9.61015	115
ENSG00000101439	2.59776e-10	-4.91898	-3.13688	-6.70107	protein_coding	CST3	51.65	2.35439e-08	diagnosisADM	CTR	438	~diagnosis+(1|manifest)+sex+age+PMI+APOE+pc_mito	4.95622	338
ENSG00000150867	6.75068e-10	2.52573	4.0367	1.01476	protein_coding	PIP4K2A	41.89	5.96137e-08	diagnosisADM	CTR	1309	~diagnosis+(1|manifest)+sex+age+PMI+APOE+pc_mito	4.99643	333
ENSG00000120594	7.75774e-10	-7.28274	-5.60253	-8.96295	protein_coding	PLXDC2	37.34	6.67941e-08	diagnosisADM	CTR	3326	~diagnosis+(1|manifest)+sex+age+PMI+APOE+pc_mito	12.305	70
ENSG00000197442	9.31805e-10	-3.3484	-1.93013	-4.76666	protein_coding	MAP3K5	39.89	7.82716e-08	diagnosisADM	CTR	1890	~diagnosis+(1|manifest)+sex+age+PMI+APOE+pc_mito	2.05193	930
ENSG00000051523	1.11854e-09	-4.24042	-2.33711	-6.14374	protein_coding	CYBA	61.63	9.17206e-08	diagnosisADM	CTR	2381	~diagnosis+(1|manifest)+sex+age+PMI+APOE+pc_mito	2.85482	649
ENSG00000104067	1.25685e-09	3.92514	5.52538	2.3249	protein_coding	TJP1	40.21	9.83772e-08	diagnosisADM	CTR	1585	~diagnosis+(1|manifest)+sex+age+PMI+APOE+pc_mito	3.71208	478
ENSG00000144036	1.25203e-09	2.96628	4.52013	1.41243	protein_coding	EXOC6B	37.12	9.83772e-08	diagnosisADM	CTR	2790	~diagnosis+(1|manifest)+sex+age+PMI+APOE+pc_mito	2.1054	904
ENSG00000027697	1.38357e-09	-3.33413	-1.7044	-4.96386	protein_coding	IFNGR1	38.81	1.0589e-07	diagnosisADM	CTR	531	~diagnosis+(1|manifest)+sex+age+PMI+APOE+pc_mito	12.3635	69
ENSG00000169760	1.5289e-09	3.77414	5.87769	1.6706	protein_coding	NLGN1	35.49	1.1267e-07	diagnosisADM	CTR	81	~diagnosis+(1|manifest)+sex+age+PMI+APOE+pc_mito	6.4254	226
ENSG00000182601	1.53761e-09	-3.7773	-2.11465	-5.43996	protein_coding	HS3ST4	42.13	1.1267e-07	diagnosisADM	CTR	34	~diagnosis+(1|manifest)+sex+age+PMI+APOE+pc_mito	21.8466	14
ENSG00000134851	1.62113e-09	2.56034	4.23733	0.883352	protein_coding	TMEM165	38.82	1.16316e-07	diagnosisADM	CTR	466	~diagnosis+(1|manifest)+sex+age+PMI+APOE+pc_mito	2.76668	678
ENSG00000112531	1.80695e-09	2.10935	3.34313	0.875568	protein_coding	QKI	36.39	1.24463e-07	diagnosisADM	CTR	2833	~diagnosis+(1|manifest)+sex+age+PMI+APOE+pc_mito	5.16913	316
ENSG00000197329	1.77201e-09	-3.01677	-1.47395	-4.55959	protein_coding	PELI1	36.89	1.24463e-07	diagnosisADM	CTR	941	~diagnosis+(1|manifest)+sex+age+PMI+APOE+pc_mito	4.6449	366
ENSG00000120071	1.85313e-09	-4.30326	-3.03124	-5.57527	protein_coding	KANSL1	40.92	1.25141e-07	diagnosisADM	CTR	211	~diagnosis+(1|manifest)+sex+age+PMI+APOE+pc_mito	6.2446	235
ENSG00000182985	2.13172e-09	2.12959	4.30675	-0.0475727	protein_coding	CADM1	38.54	1.41186e-07	diagnosisADM	CTR	1093	~diagnosis+(1|manifest)+sex+age+PMI+APOE+pc_mito	2.92711	632
ENSG00000064393	2.26773e-09	0.674593	2.00815	-0.65896	protein_coding	HIPK2	45.66	1.43534e-07	diagnosisADM	CTR	2692	~diagnosis+(1|manifest)+sex+age+PMI+APOE+pc_mito	2.16577	882
ENSG00000105339	2.21943e-09	-3.69001	-2.22039	-5.15963	protein_coding	DENND3	51.59	1.43534e-07	diagnosisADM	CTR	1204	~diagnosis+(1|manifest)+sex+age+PMI+APOE+pc_mito	7.27074	188
ENSG00000121895	2.2922e-09	-1.51245	-0.269583	-2.75532	protein_coding	TMEM156	39	1.43534e-07	diagnosisADM	CTR	2655	~diagnosis+(1|manifest)+sex+age+PMI+APOE+pc_mito	6.31104	230
ENSG00000075711	2.4812e-09	2.26203	3.98714	0.536925	protein_coding	DLG1	36.59	1.52593e-07	diagnosisADM	CTR	253	~diagnosis+(1|manifest)+sex+age+PMI+APOE+pc_mito	1.71216	1105
ENSG00000169398	2.70478e-09	2.73652	4.12753	1.34551	protein_coding	PTK2	40.07	1.62641e-07	diagnosisADM	CTR	923	~diagnosis+(1|manifest)+sex+age+PMI+APOE+pc_mito	6.27268	233
ENSG00000185565	2.73901e-09	3.63909	5.35538	1.92281	protein_coding	LSAMP	37.2	1.62641e-07	diagnosisADM	CTR	811	~diagnosis+(1|manifest)+sex+age+PMI+APOE+pc_mito	4.00093	440
ENSG00000152270	3.30068e-09	-3.29642	-1.71446	-4.87837	protein_coding	PDE3B	36.95	1.89584e-07	diagnosisADM	CTR	2388	~diagnosis+(1|manifest)+sex+age+PMI+APOE+pc_mito	10.6944	89
ENSG00000221869	3.3579e-09	-5.57337	-3.6278	-7.51894	protein_coding	CEBPD	65.97	1.89584e-07	diagnosisADM	CTR	1067	~diagnosis+(1|manifest)+sex+age+PMI+APOE+pc_mito	7.97964	162
ENSG00000266028	3.35678e-09	-7.01406	-5.68716	-8.34096	protein_coding	SRGAP2	42.75	1.89584e-07	diagnosisADM	CTR	873	~diagnosis+(1|manifest)+sex+age+PMI+APOE+pc_mito	8.30408	154
ENSG00000136111	3.81526e-09	-4.4913	-2.72479	-6.25781	protein_coding	TBC1D4	38.11	2.11931e-07	diagnosisADM	CTR	1466	~diagnosis+(1|manifest)+sex+age+PMI+APOE+pc_mito	7.12919	193
ENSG00000198947	4.1759e-09	3.55597	5.78883	1.32311	protein_coding	DMD	36.42	2.28283e-07	diagnosisADM	CTR	241	~diagnosis+(1|manifest)+sex+age+PMI+APOE+pc_mito	2.79568	670
ENSG00000109654	4.27443e-09	3.05768	4.95738	1.15799	protein_coding	TRIM2	42.05	2.30018e-07	diagnosisADM	CTR	2457	~diagnosis+(1|manifest)+sex+age+PMI+APOE+pc_mito	7.46503	179
ENSG00000136861	4.68371e-09	3.50622	5.7764	1.23605	protein_coding	CDK5RAP2	43.21	2.48165e-07	diagnosisADM	CTR	612	~diagnosis+(1|manifest)+sex+age+PMI+APOE+pc_mito	2.28429	841
ENSG00000077420	4.7877e-09	-5.3732	-3.88802	-6.85839	protein_coding	APBB1IP	41.53	2.49831e-07	diagnosisADM	CTR	2848	~diagnosis+(1|manifest)+sex+age+PMI+APOE+pc_mito	3.82588	456
ENSG00000137710	4.9399e-09	2.87685	4.70413	1.04956	protein_coding	RDX	39.02	2.52586e-07	diagnosisADM	CTR	1101	~diagnosis+(1|manifest)+sex+age+PMI+APOE+pc_mito	2.82927	656
ENSG00000196369	4.98719e-09	-5.31526	-3.80118	-6.82933	protein_coding	SRGAP2B	42.03	2.52586e-07	diagnosisADM	CTR	1492	~diagnosis+(1|manifest)+sex+age+PMI+APOE+pc_mito	7.42432	181
ENSG00000107099	5.43079e-09	-6.35924	-5.06015	-7.65833	protein_coding	DOCK8	41.5	2.71067e-07	diagnosisADM	CTR	2227	~diagnosis+(1|manifest)+sex+age+PMI+APOE+pc_mito	9.56683	119
ENSG00000136141	6.166e-09	-3.57103	-2.05436	-5.0877	protein_coding	LRCH1	40.02	3.03367e-07	diagnosisADM	CTR	1565	~diagnosis+(1|manifest)+sex+age+PMI+APOE+pc_mito	2.5417	751
ENSG00000144283	6.86813e-09	3.42612	5.51993	1.33232	protein_coding	PKP4	38.59	3.33153e-07	diagnosisADM	CTR	1231	~diagnosis+(1|manifest)+sex+age+PMI+APOE+pc_mito	2.67857	702
ENSG00000112851	7.05587e-09	1.91935	3.5286	0.310089	protein_coding	ERBIN	37.27	3.37506e-07	diagnosisADM	CTR	924	~diagnosis+(1|manifest)+sex+age+PMI+APOE+pc_mito	1.75592	1078
ENSG00000179104	7.41404e-09	4.0511	6.18245	1.91976	protein_coding	TMTC2	37.42	3.4978e-07	diagnosisADM	CTR	2483	~diagnosis+(1|manifest)+sex+age+PMI+APOE+pc_mito	5.7264	268
ENSG00000042980	7.70367e-09	-5.04695	-3.51414	-6.57976	protein_coding	ADAM28	35.71	3.58533e-07	diagnosisADM	CTR	159	~diagnosis+(1|manifest)+sex+age+PMI+APOE+pc_mito	7.35249	186
ENSG00000073417	8.05903e-09	2.63896	4.44265	0.835262	protein_coding	PDE8A	41.8	3.70071e-07	diagnosisADM	CTR	115	~diagnosis+(1|manifest)+sex+age+PMI+APOE+pc_mito	1.59531	1183
ENSG00000130203	8.60548e-09	-5.00752	-3.30797	-6.70706	protein_coding	APOE	61.06	3.87716e-07	diagnosisADM	CTR	3318	~diagnosis+(1|manifest)+sex+age+PMI+APOE+pc_mito	8.91673	135
ENSG00000182578	8.66844e-09	-3.06499	-1.70616	-4.42382	protein_coding	CSF1R	48.1	3.87716e-07	diagnosisADM	CTR	989	~diagnosis+(1|manifest)+sex+age+PMI+APOE+pc_mito	5.18545	315
ENSG00000147408	8.79671e-09	-3.87128	-2.32242	-5.42013	protein_coding	CSGALNACT1	41.74	3.88409e-07	diagnosisADM	CTR	2990	~diagnosis+(1|manifest)+sex+age+PMI+APOE+pc_mito	45.6926	3
ENSG00000163539	9.13867e-09	1.71511	3.33244	0.0977713	protein_coding	CLASP2	36.82	3.984e-07	diagnosisADM	CTR	1837	~diagnosis+(1|manifest)+sex+age+PMI+APOE+pc_mito	2.38374	805
ENSG00000189337	9.31495e-09	3.5027	5.96605	1.03936	protein_coding	KAZN	45.46	4.01009e-07	diagnosisADM	CTR	164	~diagnosis+(1|manifest)+sex+age+PMI+APOE+pc_mito	2.65074	713
ENSG00000150337	1.20028e-08	-1.53517e-06	0.000790601	-0.000793671	protein_coding	FCGR1A	41.93	5.1034e-07	diagnosisADM	CTR	1035	~diagnosis+(1|manifest)+sex+age+PMI+APOE+pc_mito	4.96162	336
ENSG00000134516	1.50405e-08	-3.8611	-2.35784	-5.36437	protein_coding	DOCK2	43.39	6.31702e-07	diagnosisADM	CTR	1350	~diagnosis+(1|manifest)+sex+age+PMI+APOE+pc_mito	2.23137	862
ENSG00000142192	1.79476e-08	2.20721	4.00195	0.412462	protein_coding	APP	39.73	7.44717e-07	diagnosisADM	CTR	3406	~diagnosis+(1|manifest)+sex+age+PMI+APOE+pc_mito	4.6628	365
ENSG00000178568	1.88457e-08	2.66179	5.01001	0.313577	protein_coding	ERBB4	34.69	7.72674e-07	diagnosisADM	CTR	252	~diagnosis+(1|manifest)+sex+age+PMI+APOE+pc_mito	4.41574	393
ENSG00000184005	2.29149e-08	-3.60316	-2.16823	-5.03809	protein_coding	ST6GALNAC3	38.78	9.2846e-07	diagnosisADM	CTR	1462	~diagnosis+(1|manifest)+sex+age+PMI+APOE+pc_mito	28.8383	11
ENSG00000146192	2.6591e-08	-1.57908e-06	0.000814892	-0.00081805	protein_coding	FGD2	53.53	1.06488e-06	diagnosisADM	CTR	1612	~diagnosis+(1|manifest)+sex+age+PMI+APOE+pc_mito	1.82033	1039
ENSG00000005020	2.70289e-08	-4.127	-2.62879	-5.62521	protein_coding	SKAP2	36.94	1.06997e-06	diagnosisADM	CTR	1734	~diagnosis+(1|manifest)+sex+age+PMI+APOE+pc_mito	3.68764	487
ENSG00000229989	2.77943e-08	3.76391	5.49408	2.03375	lncRNA	MIR181A1HG	35.36	1.08777e-06	diagnosisADM	CTR	2526	~diagnosis+(1|manifest)+sex+age+PMI+APOE+pc_mito	4.3116	403
ENSG00000128573	2.89866e-08	-2.79056	-1.2694	-4.31173	protein_coding	FOXP2	34.83	1.12168e-06	diagnosisADM	CTR	1478	~diagnosis+(1|manifest)+sex+age+PMI+APOE+pc_mito	10.5972	92
ENSG00000139679	3.06091e-08	-4.10311	-2.53849	-5.66772	protein_coding	LPAR6	36.98	1.17131e-06	diagnosisADM	CTR	1768	~diagnosis+(1|manifest)+sex+age+PMI+APOE+pc_mito	5.38155	296
ENSG00000171943	3.23712e-08	-3.0342	-1.55751	-4.5109	protein_coding	SRGAP2C	41.92	1.22513e-06	diagnosisADM	CTR	2777	~diagnosis+(1|manifest)+sex+age+PMI+APOE+pc_mito	2.82107	659
ENSG00000033170	3.39777e-08	3.14514	4.72377	1.56652	protein_coding	FUT8	37.41	1.25878e-06	diagnosisADM	CTR	2184	~diagnosis+(1|manifest)+sex+age+PMI+APOE+pc_mito	2.78411	674
ENSG00000145362	3.39913e-08	2.623	4.27098	0.975014	protein_coding	ANK2	37.08	1.25878e-06	diagnosisADM	CTR	2015	~diagnosis+(1|manifest)+sex+age+PMI+APOE+pc_mito	5.1157	324
ENSG00000198879	3.4453e-08	-5.29389	-4.10544	-6.48234	protein_coding	SFMBT2	43.68	1.2623e-06	diagnosisADM	CTR	1879	~diagnosis+(1|manifest)+sex+age+PMI+APOE+pc_mito	18.7388	24
ENSG00000187164	4.44985e-08	0.00348375	1.52573	-1.51876	protein_coding	SHTN1	39.09	1.61319e-06	diagnosisADM	CTR	208	~diagnosis+(1|manifest)+sex+age+PMI+APOE+pc_mito	5.18767	313
ENSG00000114757	4.83047e-08	3.22174	5.33017	1.11331	protein_coding	PEX5L	38.14	1.72808e-06	diagnosisADM	CTR	1070	~diagnosis+(1|manifest)+sex+age+PMI+APOE+pc_mito	4.76393	357
ENSG00000138756	4.86712e-08	-5.30076	-4.00077	-6.60074	protein_coding	BMP2K	35.68	1.72808e-06	diagnosisADM	CTR	44	~diagnosis+(1|manifest)+sex+age+PMI+APOE+pc_mito	7.77379	172
ENSG00000107738	4.9733e-08	-3.62533	-1.88943	-5.36123	protein_coding	VSIR	53.86	1.74776e-06	diagnosisADM	CTR	2965	~diagnosis+(1|manifest)+sex+age+PMI+APOE+pc_mito	6.58047	219
ENSG00000067066	5.35122e-08	-2.63046	-1.17029	-4.09062	protein_coding	SP100	39.21	1.80682e-06	diagnosisADM	CTR	1105	~diagnosis+(1|manifest)+sex+age+PMI+APOE+pc_mito	5.42658	291
ENSG00000096060	5.19713e-08	-5.31348	-4.06742	-6.55955	protein_coding	FKBP5	41.97	1.80682e-06	diagnosisADM	CTR	1831	~diagnosis+(1|manifest)+sex+age+PMI+APOE+pc_mito	32.8263	10
ENSG00000128815	5.27349e-08	-3.50038	-1.79717	-5.20359	protein_coding	WDFY4	45.39	1.80682e-06	diagnosisADM	CTR	1115	~diagnosis+(1|manifest)+sex+age+PMI+APOE+pc_mito	1.1163	1584
ENSG00000196782	5.30837e-08	-4.55988	-2.89251	-6.22724	protein_coding	MAML3	41.6	1.80682e-06	diagnosisADM	CTR	1646	~diagnosis+(1|manifest)+sex+age+PMI+APOE+pc_mito	6.5979	217
ENSG00000185774	5.50567e-08	2.70018	4.32469	1.07568	protein_coding	KCNIP4	37.71	1.84093e-06	diagnosisADM	CTR	2273	~diagnosis+(1|manifest)+sex+age+PMI+APOE+pc_mito	2.46413	778
ENSG00000176771	5.56836e-08	2.28532	3.95931	0.611325	protein_coding	NCKAP5	39.3	1.84398e-06	diagnosisADM	CTR	2877	~diagnosis+(1|manifest)+sex+age+PMI+APOE+pc_mito	2.46141	780
ENSG00000033327	5.83335e-08	-4.15567	-2.77731	-5.53402	protein_coding	GAB2	41.71	1.91334e-06	diagnosisADM	CTR	2897	~diagnosis+(1|manifest)+sex+age+PMI+APOE+pc_mito	1.91398	989
ENSG00000073849	6.67736e-08	-4.07301	-2.82616	-5.31986	protein_coding	ST6GAL1	44.38	2.10017e-06	diagnosisADM	CTR	1622	~diagnosis+(1|manifest)+sex+age+PMI+APOE+pc_mito	4.11904	427
ENSG00000086666	6.5195e-08	-3.39268	-1.75197	-5.03339	protein_coding	ZFAND6	38.17	2.10017e-06	diagnosisADM	CTR	443	~diagnosis+(1|manifest)+sex+age+PMI+APOE+pc_mito	0.880249	1894
ENSG00000135540	6.66154e-08	-1.72043	-0.481254	-2.9596	protein_coding	NHSL1	40.97	2.10017e-06	diagnosisADM	CTR	3016	~diagnosis+(1|manifest)+sex+age+PMI+APOE+pc_mito	23.9416	13
ENSG00000145416	6.5338e-08	1.74465	3.13885	0.350458	protein_coding	MARCH1	35.61	2.10017e-06	diagnosisADM	CTR	1176	~diagnosis+(1|manifest)+sex+age+PMI+APOE+pc_mito	3.22298	568
ENSG00000278996	6.70785e-08	1.74516	3.03938	0.450948	lncRNA	FP671120.4	61.22	2.10017e-06	diagnosisADM	CTR	2066	~diagnosis+(1|manifest)+sex+age+PMI+APOE+pc_mito	20.0997	19
ENSG00000122545	6.83218e-08	1.20589	2.76634	-0.354559	protein_coding	SEPTIN7	36.13	2.11982e-06	diagnosisADM	CTR	2302	~diagnosis+(1|manifest)+sex+age+PMI+APOE+pc_mito	1.73354	1089
ENSG00000075884	6.9504e-08	-5.5718	-4.12815	-7.01544	protein_coding	ARHGAP15	36.48	2.13725e-06	diagnosisADM	CTR	306	~diagnosis+(1|manifest)+sex+age+PMI+APOE+pc_mito	11.031	83
ENSG00000046653	7.92168e-08	2.17657	3.99592	0.357223	protein_coding	GPM6B	41.49	2.41436e-06	diagnosisADM	CTR	839	~diagnosis+(1|manifest)+sex+age+PMI+APOE+pc_mito	7.21636	192
ENSG00000169313	8.1309e-08	-1.36592	-0.264704	-2.46714	protein_coding	P2RY12	35.77	2.45639e-06	diagnosisADM	CTR	1442	~diagnosis+(1|manifest)+sex+age+PMI+APOE+pc_mito	13.9207	52
ENSG00000168702	8.38758e-08	2.89016	4.72318	1.05715	protein_coding	LRP1B	34.82	2.5119e-06	diagnosisADM	CTR	3174	~diagnosis+(1|manifest)+sex+age+PMI+APOE+pc_mito	2.56707	741
ENSG00000053254	8.60901e-08	-5.38921	-4.17503	-6.60339	protein_coding	FOXN3	44.31	2.55599e-06	diagnosisADM	CTR	2832	~diagnosis+(1|manifest)+sex+age+PMI+APOE+pc_mito	12.4077	65
ENSG00000039319	8.84607e-08	1.14595	2.57093	-0.279036	protein_coding	ZFYVE16	37.74	2.60392e-06	diagnosisADM	CTR	1979	~diagnosis+(1|manifest)+sex+age+PMI+APOE+pc_mito	2.41754	797
ENSG00000075539	9.06484e-08	0.614493	1.74205	-0.513068	protein_coding	FRYL	36.94	2.6457e-06	diagnosisADM	CTR	3133	~diagnosis+(1|manifest)+sex+age+PMI+APOE+pc_mito	2.01235	952
ENSG00000180353	9.88171e-08	-2.08897	-0.695679	-3.48226	protein_coding	HCLS1	41.45	2.85988e-06	diagnosisADM	CTR	1054	~diagnosis+(1|manifest)+sex+age+PMI+APOE+pc_mito	5.06786	330
ENSG00000104043	1.00266e-07	-4.23233	-2.85606	-5.6086	protein_coding	ATP8B4	38.4	2.87765e-06	diagnosisADM	CTR	1194	~diagnosis+(1|manifest)+sex+age+PMI+APOE+pc_mito	4.22433	412
ENSG00000166165	1.0233e-07	-0.870255	0.119438	-1.85995	protein_coding	CKB	70.41	2.9126e-06	diagnosisADM	CTR	2081	~diagnosis+(1|manifest)+sex+age+PMI+APOE+pc_mito	3.14073	586
ENSG00000181722	1.09696e-07	-0.189309	1.45004	-1.82866	protein_coding	ZBTB20	36.07	3.09665e-06	diagnosisADM	CTR	7	~diagnosis+(1|manifest)+sex+age+PMI+APOE+pc_mito	10.7979	87
ENSG00000048052	1.12633e-07	-4.50221	-3.24937	-5.75504	protein_coding	HDAC9	36.13	3.1283e-06	diagnosisADM	CTR	405	~diagnosis+(1|manifest)+sex+age+PMI+APOE+pc_mito	9.58037	116
ENSG00000159216	1.11837e-07	-3.97469	-2.61996	-5.32943	protein_coding	RUNX1	41.54	3.1283e-06	diagnosisADM	CTR	2648	~diagnosis+(1|manifest)+sex+age+PMI+APOE+pc_mito	5.14276	320
ENSG00000145685	1.2695e-07	-2.3383	-1.05506	-3.62153	protein_coding	LHFPL2	43.31	3.46997e-06	diagnosisADM	CTR	1335	~diagnosis+(1|manifest)+sex+age+PMI+APOE+pc_mito	3.71192	479
ENSG00000244754	1.2682e-07	-2.74437	-1.53804	-3.9507	protein_coding	N4BP2L2	39.02	3.46997e-06	diagnosisADM	CTR	324	~diagnosis+(1|manifest)+sex+age+PMI+APOE+pc_mito	2.54099	752
ENSG00000116991	1.28651e-07	-0.85844	0.0731732	-1.79005	protein_coding	SIPA1L2	41.11	3.48877e-06	diagnosisADM	CTR	1499	~diagnosis+(1|manifest)+sex+age+PMI+APOE+pc_mito	2.06714	921
ENSG00000175899	1.29992e-07	-2.14624	-0.923363	-3.36912	protein_coding	A2M	37.18	3.49759e-06	diagnosisADM	CTR	2343	~diagnosis+(1|manifest)+sex+age+PMI+APOE+pc_mito	6.67038	214
ENSG00000012779	1.34553e-07	-3.54564	-1.82014	-5.27113	protein_coding	ALOX5	47.73	3.5893e-06	diagnosisADM	CTR	814	~diagnosis+(1|manifest)+sex+age+PMI+APOE+pc_mito	2.26661	848
ENSG00000090104	1.35485e-07	-6.47107	-4.46963	-8.47251	protein_coding	RGS1	33.81	3.5893e-06	diagnosisADM	CTR	560	~diagnosis+(1|manifest)+sex+age+PMI+APOE+pc_mito	13.5826	56
ENSG00000095585	1.43892e-07	-3.08858	-1.46964	-4.70753	protein_coding	BLNK	42.74	3.78294e-06	diagnosisADM	CTR	1699	~diagnosis+(1|manifest)+sex+age+PMI+APOE+pc_mito	4.22325	414
ENSG00000079215	1.50037e-07	-5.72256	-4.42677	-7.01835	protein_coding	SLC1A3	40.36	3.91459e-06	diagnosisADM	CTR	2839	~diagnosis+(1|manifest)+sex+age+PMI+APOE+pc_mito	15.8921	36
ENSG00000138688	1.6272e-07	0.586302	1.87513	-0.702523	protein_coding	KIAA1109	34.76	4.18214e-06	diagnosisADM	CTR	2678	~diagnosis+(1|manifest)+sex+age+PMI+APOE+pc_mito	1.95257	971
ENSG00000170802	1.62135e-07	2.04711	4.05632	0.0378928	protein_coding	FOXN2	36.31	4.18214e-06	diagnosisADM	CTR	2239	~diagnosis+(1|manifest)+sex+age+PMI+APOE+pc_mito	1.37429	1348
ENSG00000079819	1.71524e-07	-3.8277	-2.54961	-5.10579	protein_coding	EPB41L2	38.6	4.37577e-06	diagnosisADM	CTR	26	~diagnosis+(1|manifest)+sex+age+PMI+APOE+pc_mito	5.96884	255
ENSG00000081189	1.81416e-07	-5.05594	-3.01189	-7.09999	protein_coding	MEF2C	36.05	4.5941e-06	diagnosisADM	CTR	137	~diagnosis+(1|manifest)+sex+age+PMI+APOE+pc_mito	4.16154	423
ENSG00000101463	1.83473e-07	-3.40639	-2.05237	-4.76041	protein_coding	SYNDIG1	46.09	4.61227e-06	diagnosisADM	CTR	2824	~diagnosis+(1|manifest)+sex+age+PMI+APOE+pc_mito	15.4645	40
ENSG00000150471	1.90303e-07	2.56951	4.61119	0.527822	protein_coding	ADGRL3	35.25	4.74929e-06	diagnosisADM	CTR	2248	~diagnosis+(1|manifest)+sex+age+PMI+APOE+pc_mito	2.60507	727
ENSG00000054523	1.9787e-07	2.93051	4.88746	0.973557	protein_coding	KIF1B	41.99	4.84031e-06	diagnosisADM	CTR	1160	~diagnosis+(1|manifest)+sex+age+PMI+APOE+pc_mito	2.09626	906
ENSG00000081237	1.98166e-07	-5.12212	-3.49127	-6.75296	protein_coding	PTPRC	34.25	4.84031e-06	diagnosisADM	CTR	693	~diagnosis+(1|manifest)+sex+age+PMI+APOE+pc_mito	3.43546	521
ENSG00000119535	1.95567e-07	-1.93316	-0.519176	-3.34714	protein_coding	CSF3R	53.16	4.84031e-06	diagnosisADM	CTR	1601	~diagnosis+(1|manifest)+sex+age+PMI+APOE+pc_mito	2.73933	688
ENSG00000141447	2.00029e-07	1.27599	3.10415	-0.552162	protein_coding	OSBPL1A	40.87	4.85141e-06	diagnosisADM	CTR	1507	~diagnosis+(1|manifest)+sex+age+PMI+APOE+pc_mito	1.63835	1153
ENSG00000136156	2.03174e-07	-3.63379	-2.21513	-5.05245	protein_coding	ITM2B	37.65	4.89322e-06	diagnosisADM	CTR	2236	~diagnosis+(1|manifest)+sex+age+PMI+APOE+pc_mito	6.42506	227
ENSG00000055208	2.22948e-07	-3.30816	-1.81794	-4.79838	protein_coding	TAB2	38.87	5.33217e-06	diagnosisADM	CTR	1080	~diagnosis+(1|manifest)+sex+age+PMI+APOE+pc_mito	3.63624	494
ENSG00000152601	2.3256e-07	-4.83166	-2.91135	-6.75197	protein_coding	MBNL1	35.71	5.52369e-06	diagnosisADM	CTR	2769	~diagnosis+(1|manifest)+sex+age+PMI+APOE+pc_mito	4.62446	371
ENSG00000126217	2.42008e-07	-2.10767	-0.830171	-3.38518	protein_coding	MCF2L	54.36	5.70874e-06	diagnosisADM	CTR	1380	~diagnosis+(1|manifest)+sex+age+PMI+APOE+pc_mito	2.63583	720
ENSG00000168918	2.54416e-07	-3.57881	-2.18046	-4.97716	protein_coding	INPP5D	48.79	5.96061e-06	diagnosisADM	CTR	2638	~diagnosis+(1|manifest)+sex+age+PMI+APOE+pc_mito	2.30843	834
ENSG00000232104	2.60444e-07	2.03574	4.17825	-0.106777	lncRNA	RFX3-AS1	38.14	6.06061e-06	diagnosisADM	CTR	959	~diagnosis+(1|manifest)+sex+age+PMI+APOE+pc_mito	4.80654	350
ENSG00000082074	2.90065e-07	-4.35272	-2.98287	-5.72257	protein_coding	FYB1	37.96	6.7046e-06	diagnosisADM	CTR	436	~diagnosis+(1|manifest)+sex+age+PMI+APOE+pc_mito	6.6527	215
ENSG00000145012	2.95013e-07	-4.22968	-2.68364	-5.77572	protein_coding	LPP	39.17	6.7735e-06	diagnosisADM	CTR	2847	~diagnosis+(1|manifest)+sex+age+PMI+APOE+pc_mito	1.52902	1225
ENSG00000084070	3.10165e-07	-3.57621	-2.22636	-4.92606	protein_coding	SMAP2	41.95	7.07422e-06	diagnosisADM	CTR	1861	~diagnosis+(1|manifest)+sex+age+PMI+APOE+pc_mito	14.7787	46
ENSG00000172493	3.14953e-07	-2.46228	-0.964387	-3.96018	protein_coding	AFF1	41.19	7.13618e-06	diagnosisADM	CTR	1043	~diagnosis+(1|manifest)+sex+age+PMI+APOE+pc_mito	3.83749	454
ENSG00000158195	3.26088e-07	-1.59722	-0.43389	-2.76055	protein_coding	WASF2	44.01	7.34018e-06	diagnosisADM	CTR	626	~diagnosis+(1|manifest)+sex+age+PMI+APOE+pc_mito	6.43392	225
ENSG00000105568	3.48982e-07	0.00549127	1.16046	-1.14948	protein_coding	PPP2R1A	48.36	7.8045e-06	diagnosisADM	CTR	1787	~diagnosis+(1|manifest)+sex+age+PMI+APOE+pc_mito	2.35803	814
ENSG00000059377	3.89325e-07	-3.5883	-2.30239	-4.87421	protein_coding	TBXAS1	44.8	8.65056e-06	diagnosisADM	CTR	1536	~diagnosis+(1|manifest)+sex+age+PMI+APOE+pc_mito	8.64907	143
ENSG00000149311	4.15503e-07	-4.33814	-2.73784	-5.93844	protein_coding	ATM	37.52	9.17302e-06	diagnosisADM	CTR	217	~diagnosis+(1|manifest)+sex+age+PMI+APOE+pc_mito	7.37522	183
ENSG00000065413	4.33813e-07	-3.92576	-2.70321	-5.1483	protein_coding	ANKRD44	40.24	9.51626e-06	diagnosisADM	CTR	2028	~diagnosis+(1|manifest)+sex+age+PMI+APOE+pc_mito	13.7171	55
ENSG00000123094	4.39992e-07	-0.581435	0.205689	-1.36856	protein_coding	RASSF8	38.09	9.55924e-06	diagnosisADM	CTR	3226	~diagnosis+(1|manifest)+sex+age+PMI+APOE+pc_mito	3.73299	474
ENSG00000176884	4.41324e-07	2.13491	3.80423	0.465595	protein_coding	GRIN1	62	9.55924e-06	diagnosisADM	CTR	743	~diagnosis+(1|manifest)+sex+age+PMI+APOE+pc_mito	2.27596	846
ENSG00000148655	4.62126e-07	-6.74396	-5.38146	-8.10645	protein_coding	LRMDA	41.11	9.94727e-06	diagnosisADM	CTR	2773	~diagnosis+(1|manifest)+sex+age+PMI+APOE+pc_mito	16.0034	34
ENSG00000197520	4.68996e-07	-1.8176	-0.474398	-3.1608	protein_coding	FAM177B	39.61	9.97051e-06	diagnosisADM	CTR	1460	~diagnosis+(1|manifest)+sex+age+PMI+APOE+pc_mito	8.61004	144
ENSG00000254087	4.66222e-07	-3.00248	-1.52676	-4.47821	protein_coding	LYN	43.2	9.97051e-06	diagnosisADM	CTR	1573	~diagnosis+(1|manifest)+sex+age+PMI+APOE+pc_mito	2.14961	887
ENSG00000107863	4.78523e-07	0.0972323	1.72675	-1.53228	protein_coding	ARHGAP21	39.03	1.01106e-05	diagnosisADM	CTR	1059	~diagnosis+(1|manifest)+sex+age+PMI+APOE+pc_mito	3.864	449
ENSG00000114013	4.81923e-07	-1.80982	-0.478441	-3.14121	protein_coding	CD86	40.77	1.01204e-05	diagnosisADM	CTR	1797	~diagnosis+(1|manifest)+sex+age+PMI+APOE+pc_mito	7.26721	189
ENSG00000151474	5.04397e-07	-5.73103	-3.82635	-7.63571	protein_coding	FRMD4A	43.78	1.05281e-05	diagnosisADM	CTR	2826	~diagnosis+(1|manifest)+sex+age+PMI+APOE+pc_mito	14.201	49
ENSG00000019582	5.12716e-07	-4.91537	-3.23332	-6.59741	protein_coding	CD74	53.07	1.05736e-05	diagnosisADM	CTR	1376	~diagnosis+(1|manifest)+sex+age+PMI+APOE+pc_mito	9.8734	110
ENSG00000151422	5.1003e-07	-3.61443	-2.24602	-4.98284	protein_coding	FER	35.73	1.05736e-05	diagnosisADM	CTR	2446	~diagnosis+(1|manifest)+sex+age+PMI+APOE+pc_mito	5.38159	295
ENSG00000147459	5.28551e-07	2.31321	4.01666	0.609763	protein_coding	DOCK5	42.37	1.08353e-05	diagnosisADM	CTR	1092	~diagnosis+(1|manifest)+sex+age+PMI+APOE+pc_mito	4.45028	390
ENSG00000125772	5.35832e-07	-1.94409	-0.656892	-3.23129	protein_coding	GPCPD1	39.23	1.09196e-05	diagnosisADM	CTR	2238	~diagnosis+(1|manifest)+sex+age+PMI+APOE+pc_mito	2.04302	933
ENSG00000117410	5.45542e-07	2.65566	4.38231	0.929009	protein_coding	ATP6V0B	57.08	1.1052e-05	diagnosisADM	CTR	1862	~diagnosis+(1|manifest)+sex+age+PMI+APOE+pc_mito	0.934293	1806
ENSG00000034510	5.53328e-07	-4.02414	-2.52781	-5.52047	protein_coding	TMSB10	63.48	1.11442e-05	diagnosisADM	CTR	883	~diagnosis+(1|manifest)+sex+age+PMI+APOE+pc_mito	5.88179	261
ENSG00000118217	5.67054e-07	-3.54438	-2.07132	-5.01743	protein_coding	ATF6	37.21	1.13543e-05	diagnosisADM	CTR	788	~diagnosis+(1|manifest)+sex+age+PMI+APOE+pc_mito	3.50352	509
ENSG00000113712	5.72602e-07	0.9615	2.6609	-0.737904	protein_coding	CSNK1A1	39.26	1.13991e-05	diagnosisADM	CTR	749	~diagnosis+(1|manifest)+sex+age+PMI+APOE+pc_mito	0.46006	2767
ENSG00000128805	5.76339e-07	-3.06442	-1.7484	-4.38045	protein_coding	ARHGAP22	47.75	1.14075e-05	diagnosisADM	CTR	990	~diagnosis+(1|manifest)+sex+age+PMI+APOE+pc_mito	10.4111	97
ENSG00000005810	5.81381e-07	-3.66248	-2.23969	-5.08528	protein_coding	MYCBP2	35.73	1.14416e-05	diagnosisADM	CTR	421	~diagnosis+(1|manifest)+sex+age+PMI+APOE+pc_mito	2.3631	810
ENSG00000074706	5.87128e-07	-1.51876	-0.428411	-2.6091	protein_coding	IPCEF1	40.14	1.1489e-05	diagnosisADM	CTR	567	~diagnosis+(1|manifest)+sex+age+PMI+APOE+pc_mito	7.77688	171
ENSG00000170458	5.99799e-07	-3.01562	-1.31501	-4.71623	protein_coding	CD14	58.26	1.16707e-05	diagnosisADM	CTR	2472	~diagnosis+(1|manifest)+sex+age+PMI+APOE+pc_mito	6.03816	249
ENSG00000051108	6.09469e-07	-4.14941	-2.39753	-5.9013	protein_coding	HERPUD1	42.95	1.17922e-05	diagnosisADM	CTR	2254	~diagnosis+(1|manifest)+sex+age+PMI+APOE+pc_mito	2.80693	667
ENSG00000144357	6.18963e-07	-0.323801	0.998655	-1.64626	protein_coding	UBR3	36.88	1.18471e-05	diagnosisADM	CTR	1044	~diagnosis+(1|manifest)+sex+age+PMI+APOE+pc_mito	0.317846	3138
ENSG00000147202	6.26067e-07	-3.97121	-2.58297	-5.35946	protein_coding	DIAPH2	37	1.18471e-05	diagnosisADM	CTR	2528	~diagnosis+(1|manifest)+sex+age+PMI+APOE+pc_mito	3.62574	495
ENSG00000149294	6.20075e-07	3.09906	4.97752	1.22059	protein_coding	NCAM1	41.71	1.18471e-05	diagnosisADM	CTR	1546	~diagnosis+(1|manifest)+sex+age+PMI+APOE+pc_mito	4.70908	360
ENSG00000245532	6.2271e-07	-6.01349	-4.74899	-7.278	lncRNA	NEAT1	44.06	1.18471e-05	diagnosisADM	CTR	1002	~diagnosis+(1|manifest)+sex+age+PMI+APOE+pc_mito	19.9674	20
ENSG00000135298	6.354e-07	2.18341	3.95735	0.40947	protein_coding	ADGRB3	35.14	1.1893e-05	diagnosisADM	CTR	1356	~diagnosis+(1|manifest)+sex+age+PMI+APOE+pc_mito	2.13174	896
ENSG00000179583	6.3248e-07	-3.53889	-1.83859	-5.23919	protein_coding	CIITA	50.13	1.1893e-05	diagnosisADM	CTR	1808	~diagnosis+(1|manifest)+sex+age+PMI+APOE+pc_mito	4.33403	399
ENSG00000048740	6.4616e-07	-3.30726	-0.114376	-6.50015	protein_coding	CELF2	41.91	1.20291e-05	diagnosisADM	CTR	1996	~diagnosis+(1|manifest)+sex+age+PMI+APOE+pc_mito	14.4319	47
ENSG00000075651	6.53984e-07	1.15812	2.61616	-0.299921	protein_coding	PLD1	38.86	1.21045e-05	diagnosisADM	CTR	631	~diagnosis+(1|manifest)+sex+age+PMI+APOE+pc_mito	1.81022	1046
ENSG00000135905	6.64273e-07	-0.219374	1.4652	-1.90395	protein_coding	DOCK10	39.37	1.21045e-05	diagnosisADM	CTR	524	~diagnosis+(1|manifest)+sex+age+PMI+APOE+pc_mito	2.24015	860
ENSG00000171310	6.59092e-07	-3.66525	-1.7752	-5.5553	protein_coding	CHST11	46.04	1.21045e-05	diagnosisADM	CTR	3214	~diagnosis+(1|manifest)+sex+age+PMI+APOE+pc_mito	5.14584	318
ENSG00000228696	6.61851e-07	-0.553021	0.192676	-1.29872	protein_coding	ARL17B	43.65	1.21045e-05	diagnosisADM	CTR	1484	~diagnosis+(1|manifest)+sex+age+PMI+APOE+pc_mito	8.57355	146
ENSG00000134352	7.02298e-07	-2.56138	-1.33982	-3.78294	protein_coding	IL6ST	37.44	1.27301e-05	diagnosisADM	CTR	1841	~diagnosis+(1|manifest)+sex+age+PMI+APOE+pc_mito	7.01387	196
ENSG00000129667	7.34559e-07	-3.15999	-1.82054	-4.49945	protein_coding	RHBDF2	57.78	1.32451e-05	diagnosisADM	CTR	1772	~diagnosis+(1|manifest)+sex+age+PMI+APOE+pc_mito	1.36856	1354
ENSG00000155629	7.52708e-07	-2.61196	-1.02557	-4.19834	protein_coding	PIK3AP1	44.36	1.35017e-05	diagnosisADM	CTR	1287	~diagnosis+(1|manifest)+sex+age+PMI+APOE+pc_mito	4.67404	362
ENSG00000159842	7.70178e-07	-2.85487	-1.56212	-4.14761	protein_coding	ABR	55.27	1.37435e-05	diagnosisADM	CTR	2853	~diagnosis+(1|manifest)+sex+age+PMI+APOE+pc_mito	2.07677	916
ENSG00000156639	7.81083e-07	-3.44955	-1.65983	-5.23927	protein_coding	ZFAND3	39.2	1.38662e-05	diagnosisADM	CTR	808	~diagnosis+(1|manifest)+sex+age+PMI+APOE+pc_mito	2.01549	950
ENSG00000158985	7.90205e-07	-0.922714	0.54001	-2.38544	protein_coding	CDC42SE2	39.71	1.39562e-05	diagnosisADM	CTR	1103	~diagnosis+(1|manifest)+sex+age+PMI+APOE+pc_mito	0.364827	3019
ENSG00000146802	8.08652e-07	0.763349	2.32274	-0.796047	protein_coding	TMEM168	35.26	1.42092e-05	diagnosisADM	CTR	1591	~diagnosis+(1|manifest)+sex+age+PMI+APOE+pc_mito	1.07567	1624
ENSG00000075292	8.47283e-07	-0.34007	1.09964	-1.77978	protein_coding	ZNF638	38.16	1.48124e-05	diagnosisADM	CTR	2710	~diagnosis+(1|manifest)+sex+age+PMI+APOE+pc_mito	1.52664	1229
ENSG00000047648	8.59562e-07	-2.66539	-1.25895	-4.07182	protein_coding	ARHGAP6	39.23	1.4921e-05	diagnosisADM	CTR	2966	~diagnosis+(1|manifest)+sex+age+PMI+APOE+pc_mito	4.09414	432
ENSG00000171862	8.62162e-07	-2.01769	-0.785252	-3.25013	protein_coding	PTEN	35.61	1.4921e-05	diagnosisADM	CTR	214	~diagnosis+(1|manifest)+sex+age+PMI+APOE+pc_mito	2.3351	822
ENSG00000100697	9.24008e-07	1.03627	2.85655	-0.784013	protein_coding	DICER1	38	1.59114e-05	diagnosisADM	CTR	3166	~diagnosis+(1|manifest)+sex+age+PMI+APOE+pc_mito	1.62415	1164
ENSG00000123104	9.61999e-07	-5.19751	-3.82028	-6.57474	protein_coding	ITPR2	38.26	1.64832e-05	diagnosisADM	CTR	3147	~diagnosis+(1|manifest)+sex+age+PMI+APOE+pc_mito	8.58272	145
ENSG00000115760	1.0064e-06	-1.09225	0.523169	-2.70766	protein_coding	BIRC6	37.56	1.71587e-05	diagnosisADM	CTR	2518	~diagnosis+(1|manifest)+sex+age+PMI+APOE+pc_mito	0.266062	3251
ENSG00000141837	1.051e-06	-1.69351	-0.46391	-2.92311	protein_coding	CACNA1A	47.43	1.78308e-05	diagnosisADM	CTR	965	~diagnosis+(1|manifest)+sex+age+PMI+APOE+pc_mito	5.36211	298
ENSG00000171659	1.07108e-06	-2.08407e-07	0.000292854	-0.000293271	protein_coding	GPR34	38.35	1.80824e-05	diagnosisADM	CTR	1891	~diagnosis+(1|manifest)+sex+age+PMI+APOE+pc_mito	6.73662	211
ENSG00000068305	1.0784e-06	-5.46798	-4.00067	-6.93528	protein_coding	MEF2A	36.86	1.81172e-05	diagnosisADM	CTR	1590	~diagnosis+(1|manifest)+sex+age+PMI+APOE+pc_mito	11.2011	80
ENSG00000065243	1.13199e-06	-2.04637	-0.901181	-3.19157	protein_coding	PKN2	36.25	1.89251e-05	diagnosisADM	CTR	6	~diagnosis+(1|manifest)+sex+age+PMI+APOE+pc_mito	2.89296	642
ENSG00000205542	1.15044e-06	-4.09753	-2.62783	-5.56724	protein_coding	TMSB4X	50.47	1.91407e-05	diagnosisADM	CTR	616	~diagnosis+(1|manifest)+sex+age+PMI+APOE+pc_mito	9.1201	129
ENSG00000155111	1.18156e-06	1.44309	3.00172	-0.115539	protein_coding	CDK19	39.87	1.95018e-05	diagnosisADM	CTR	2304	~diagnosis+(1|manifest)+sex+age+PMI+APOE+pc_mito	2.14069	892
ENSG00000163694	1.18913e-06	-3.07915	-1.67168	-4.48662	protein_coding	RBM47	43.22	1.95018e-05	diagnosisADM	CTR	2001	~diagnosis+(1|manifest)+sex+age+PMI+APOE+pc_mito	2.44686	782
ENSG00000183023	1.18751e-06	-4.5323	-2.66368	-6.40093	protein_coding	SLC8A1	37.43	1.95018e-05	diagnosisADM	CTR	3388	~diagnosis+(1|manifest)+sex+age+PMI+APOE+pc_mito	6.76239	208
ENSG00000071189	1.19846e-06	-2.79617	-1.41313	-4.1792	protein_coding	SNX13	35.09	1.95615e-05	diagnosisADM	CTR	1192	~diagnosis+(1|manifest)+sex+age+PMI+APOE+pc_mito	1.9154	988
ENSG00000154330	1.21463e-06	-1.22486	-0.092419	-2.35729	protein_coding	PGM5	40.29	1.9732e-05	diagnosisADM	CTR	1633	~diagnosis+(1|manifest)+sex+age+PMI+APOE+pc_mito	7.22573	191
ENSG00000078687	1.22885e-06	1.17788	2.79988	-0.444122	protein_coding	TNRC6C	42.22	1.98693e-05	diagnosisADM	CTR	279	~diagnosis+(1|manifest)+sex+age+PMI+APOE+pc_mito	1.42447	1304
ENSG00000184384	1.27078e-06	-4.60236	-3.25668	-5.94805	protein_coding	MAML2	40.05	2.04513e-05	diagnosisADM	CTR	245	~diagnosis+(1|manifest)+sex+age+PMI+APOE+pc_mito	3.4863	511
ENSG00000135124	1.30476e-06	-0.722846	0.247324	-1.69302	protein_coding	P2RX4	50.4	2.09004e-05	diagnosisADM	CTR	49	~diagnosis+(1|manifest)+sex+age+PMI+APOE+pc_mito	0.692499	2251
ENSG00000112799	1.31169e-06	-2.01284	-0.739512	-3.28617	protein_coding	LY86	44.39	2.09142e-05	diagnosisADM	CTR	644	~diagnosis+(1|manifest)+sex+age+PMI+APOE+pc_mito	2.20636	869
ENSG00000171587	1.33068e-06	-2.24863	-0.908305	-3.58896	protein_coding	DSCAM	40.93	2.11192e-05	diagnosisADM	CTR	674	~diagnosis+(1|manifest)+sex+age+PMI+APOE+pc_mito	6.31118	229
ENSG00000122862	1.36912e-06	-6.24567	-4.3384	-8.15294	protein_coding	SRGN	42.48	2.16295e-05	diagnosisADM	CTR	3184	~diagnosis+(1|manifest)+sex+age+PMI+APOE+pc_mito	9.26318	127
ENSG00000168490	1.38571e-06	1.08368	2.59117	-0.423818	protein_coding	PHYHIP	56.62	2.17918e-05	diagnosisADM	CTR	142	~diagnosis+(1|manifest)+sex+age+PMI+APOE+pc_mito	4.45128	388
ENSG00000165025	1.40322e-06	-1.73065	-0.57735	-2.88396	protein_coding	SYK	44.17	2.19667e-05	diagnosisADM	CTR	2878	~diagnosis+(1|manifest)+sex+age+PMI+APOE+pc_mito	2.16763	881
ENSG00000140836	1.41094e-06	-3.29521	-1.94021	-4.65021	protein_coding	ZFHX3	43.39	2.19876e-05	diagnosisADM	CTR	2927	~diagnosis+(1|manifest)+sex+age+PMI+APOE+pc_mito	3.19802	576
ENSG00000134769	1.44312e-06	-3.18193	-1.78354	-4.58031	protein_coding	DTNA	37.99	2.23879e-05	diagnosisADM	CTR	1976	~diagnosis+(1|manifest)+sex+age+PMI+APOE+pc_mito	1.02967	1685
ENSG00000145819	1.45912e-06	-4.18862	-2.1407	-6.23654	protein_coding	ARHGAP26	42.17	2.25345e-05	diagnosisADM	CTR	1246	~diagnosis+(1|manifest)+sex+age+PMI+APOE+pc_mito	6.00761	250
[truncated: 3,221 more rows]

## Sheet: Astro_2
ensembl_gene_id	pval	logFC	ci.hi	ci.lo	gene_biotype	gene	percentage_gene_gc_content	padj	contrast	reference	FCRO	model	variance	variance_rank
[truncated: 4,989 more rows]

[truncated: 5 more sheets: Astro_4, Astro_5, Astro_6, EN-L5-6, EN-L4-5]
