# Supplementary material for: Analyzing alternative splicing in Alzheimer’s disease postmortem brain: a cell-level perspective
Source: Front Mol Neurosci. 2023 Sep 20;16:1237874. doi: 10.3389/fnmol.2023.1237874 (PMC10548223; doi:10.3389/fnmol.2023.1237874)
Supplement: Supplementary file 1 [file Data_Sheet_1.ZIP › suptables/tableS6.xlsx]

## Sheet: SpliZ
gene	num_onts	z_col	max_abs_median	Tn1	grouping_level_1	pval_adj	perm_pval	perm_pval_inv	perm_pval2	perm_pval2_adj
COX6C	2	svd_z0	3.51358	123.313	EN-L2-3	0	0.83	0.17	0.34	0.437387
COX6C	2	svd_z1	0.970625	96.4106	EN-L2-3	0	0.9	0.1	0.2	0.306587
MALAT1	2	svd_z0	0.705733	109.459	EN-L2-3	0	1	0	0	0
PTMA	2	svd_z0	1.07766	72.2482	EN-L2-3	0	0.72	0.28	0.56	0.64287
RPS14	2	svd_z2	1.25924	70.6295	EN-L2-3	0	0.64	0.36	0.72	0.794483
MALAT1	2	scZ	0.417967	294.801	EN-L3-4	0	1	0	0	0
MALAT1	2	svd_z0	1.26408	419.257	EN-L3-4	0	1	0	0	0
MALAT1	2	svd_z1	0.732314	599.738	EN-L3-4	0	1	0	0	0
MALAT1	2	svd_z2	0.192837	127.237	EN-L3-4	0	1	0	0	0
COX6C	2	svd_z0	3.51358	158.22	EN-L3-5	0	0.81	0.19	0.38	0.472233
COX6C	2	svd_z1	0.970625	139.837	EN-L3-5	0	1	0	0	0
MALAT1	2	scZ	0.370875	182.601	EN-L3-5	0	1	0	0	0
MALAT1	2	svd_z0	0.974428	302.064	EN-L3-5	0	1	0	0	0
ARPP21	2	svd_z1	0.416566	100.633	EN-L4-5	0	0.99	0.01	0.02	0.0602353
COX6C	2	svd_z0	3.51358	152.939	EN-L4-5	0	0.99	0.01	0.02	0.0602353
COX6C	2	svd_z1	0.970625	117.569	EN-L4-5	0	1	0	0	0
MALAT1	2	scZ	0.417376	96.9288	EN-L4-5	0	1	0	0	0
MALAT1	2	svd_z1	0.593624	160.578	EN-L4-5	0	1	0	0	0
MALAT1	2	svd_z2	0.192837	72.711	EN-L4-5	0	1	0	0	0
COX6C	2	svd_z0	3.51358	181.258	EN-L4-6	0	0.89	0.11	0.22	0.329357
MALAT1	2	scZ	0.311272	160.45	EN-L4-6	0	1	0	0	0
MALAT1	2	svd_z0	1.13747	165.064	EN-L4-6	0	1	0	0	0
MALAT1	2	svd_z1	0.636267	388.946	EN-L4-6	0	1	0	0	0
MALAT1	2	svd_z2	0.213751	105.702	EN-L4-6	0	1	0	0	0
PTMA	2	svd_z0	1.07914	147.878	EN-L4-6	0	0.99	0.01	0.02	0.0602353
RPS14	2	scZ	0.322792	87.5526	EN-L4-6	0	1	0	0	0
RPS14	2	svd_z0	0.983117	208.994	EN-L4-6	0	1	0	0	0
ATP5MF	2	svd_z0	2.61426	86.7974	EN-L5-6	0	0.99	0.01	0.02	0.0602353
COX6C	2	svd_z0	3.51358	241.874	EN-L5-6	0	0.99	0.01	0.02	0.0602353
COX6C	2	svd_z1	0.970625	190.76	EN-L5-6	0	0.94	0.06	0.12	0.216338
COX7C	2	scZ	0.655044	99.0156	EN-L5-6	0	1	0	0	0
COX7C	2	svd_z0	1.46423	70.4304	EN-L5-6	0	1	0	0	0
MALAT1	2	scZ	0.379577	436.141	EN-L5-6	0	1	0	0	0
MALAT1	2	svd_z0	1.16989	468.784	EN-L5-6	0	1	0	0	0
MALAT1	2	svd_z1	0.624009	853.538	EN-L5-6	0	1	0	0	0
MALAT1	2	svd_z2	0.192837	211.193	EN-L5-6	0	1	0	0	0
PTMA	2	svd_z0	1.07766	105.772	EN-L5-6	0	0.67	0.33	0.66	0.737817
CALM1	2	svd_z0	4.61824	257.847	IN-LAMP5	0	0.98	0.02	0.04	0.0975238
MALAT1	2	svd_z1	0.594471	72.3184	IN-PVALB	0	1	0	0	0
PLEKHA5	2	svd_z0	2.37879	69.4917	EN-L3-5	1.11022e-16	1	0	0	0
RPS14	2	svd_z1	0.698067	61.2696	EN-L4-6	4.996e-15	0.99	0.01	0.02	0.0602353
MALAT1	2	scZ	0.423603	61.2134	EN-L2-3	5.10703e-15	1	0	0	0
COX6B1	2	svd_z1	0.62358	59.9551	EN-L4-6	9.65894e-15	0.98	0.02	0.04	0.0975238
ATP5MF	2	svd_z0	2.61426	55.1125	EN-L4-5	1.13798e-13	1	0	0	0
CALM1	2	svd_z2	0.876791	54.075	IN-PVALB	1.92957e-13	0.91	0.09	0.18	0.288
COX6C	2	svd_z2	0.353745	53.8484	EN-L4-5	2.16605e-13	1	0	0	0
COX6C	2	svd_z2	0.353745	53.6141	EN-L5-6	2.44027e-13	0.85	0.15	0.3	0.4
COX7C	2	scZ	0.655044	52.5197	EN-L4-6	4.25993e-13	1	0	0	0
COX7C	2	scZ	0.655044	50.2265	EN-L4-5	1.36979e-12	1	0	0	0
MALAT1	2	svd_z0	1.27637	49.9918	EN-L4-5	1.54388e-12	1	0	0	0
COX6B1	2	svd_z0	1.57016	44.2398	EN-L4-6	2.90515e-11	0.8	0.2	0.4	0.487619
COX7C	2	svd_z0	1.46423	40.0104	EN-L4-6	2.52618e-10	1	0	0	0
COX7C	2	svd_z1	0.51506	39.4319	EN-L5-6	3.39709e-10	1	0	0	0
PLEKHA5	2	scZ	0.836525	38.7359	EN-L3-5	4.85212e-10	1	0	0	0
ARPP21	2	svd_z1	0.429299	37.8161	EN-L2	7.7736e-10	0.87	0.13	0.26	0.367735
COX6C	2	svd_z2	0.353745	36.216	EN-L2-3	1.76618e-09	0.9	0.1	0.2	0.306587
COX7C	2	svd_z0	1.46423	35.1193	EN-L3-5	3.10118e-09	1	0	0	0
COX7C	2	svd_z0	1.46423	34.3828	EN-L4-5	4.52698e-09	1	0	0	0
MALAT1	2	svd_z0	1.10895	34.2176	IN-PVALB	4.92804e-09	1	0	0	0
COX7C	2	scZ	0.655044	34.2083	EN-L3-5	4.95178e-09	1	0	0	0
COX6C	2	svd_z0	3.51358	33.6891	EN-L2	6.46624e-09	0.6	0.4	0.8	0.853333
MALAT1	2	scZ	0.386233	33.0235	IN-PVALB	9.10526e-09	1	0	0	0
CALM1	2	svd_z2	0.876791	32.9717	IN-VIP	9.35086e-09	0.97	0.03	0.06	0.131282
NDUFV2	2	svd_z1	0.836472	32.6461	EN-L3-5	1.10563e-08	1	0	0	0
COX6C	2	svd_z2	0.353745	32.5924	EN-L3-5	1.1366e-08	0.54	0.46	0.92	0.945863
COX6B1	2	svd_z2	0.240892	32.4691	EN-L4-6	1.21106e-08	0.98	0.02	0.04	0.0975238
PTMA	2	svd_z0	1.07914	32.0827	EN-L2	1.47743e-08	0.88	0.12	0.24	0.349091
RPS15A	2	svd_z0	2.25267	30.8815	EN-L4-5	2.74269e-08	0.99	0.01	0.02	0.0602353
ARPP21	2	svd_z2	0.175882	29.7128	EN-L4-5	5.01034e-08	0.92	0.08	0.16	0.265974
MALAT1	2	svd_z1	0.592634	29.2721	EN-L6	6.28937e-08	1	0	0	0
RPS15A	2	svd_z1	0.925729	29.0154	EN-L4-5	7.18036e-08	0.98	0.02	0.04	0.0975238
MALAT1	2	svd_z1	0.687946	28.0354	IN-SST	1.19119e-07	1	0	0	0
COX6C	2	svd_z1	0.409398	26.8391	EN-L4-6	2.21115e-07	0.78	0.22	0.44	0.521481
COX7C	2	svd_z1	0.51506	26.7549	EN-L4-6	2.30968e-07	1	0	0	0
PTMA	2	svd_z0	1.07766	26.2377	EN-L4-5	3.01875e-07	0.61	0.39	0.78	0.842532
KMT2E	2	svd_z0	1.93937	25.6333	EN-L4-5	4.12842e-07	0.94	0.06	0.12	0.216338
RPS14	2	scZ	0.156511	24.4159	EN-L5-6	7.76257e-07	1	0	0	0
NEMF	2	svd_z0	1.8659	24.2955	EN-L3-4	8.26321e-07	0.99	0.01	0.02	0.0602353
LUC7L3	2	svd_z0	2.13877	23.8471	IN-SST	1.04298e-06	0.93	0.07	0.14	0.242162
PTOV1	2	svd_z0	2.4237	23.184	EN-L4-6	1.47216e-06	0.98	0.02	0.04	0.0975238
MEG3	2	svd_z0	1.29757	23.1796	IN-VIP	1.47554e-06	0.98	0.02	0.04	0.0975238
WDR60	2	svd_z2	1.33662	23.0073	EN-L5-6	1.61384e-06	0.97	0.03	0.06	0.131282
COX6C	2	svd_z1	0.970625	22.8999	EN-L2	1.70659e-06	0.83	0.17	0.34	0.437387
PNISR	2	svd_z0	2.5038	22.59	IN-SST	2.00522e-06	0.95	0.05	0.1	0.19542
SRRM3	2	svd_z1	0.51105	22.5796	EN-L2-3	2.01618e-06	0.98	0.02	0.04	0.0975238
COX6C	2	svd_z0	3.51358	22.4262	IN-PVALB	2.1837e-06	0.97	0.03	0.06	0.131282
MALAT1	2	svd_z2	0.254874	22.1866	EN-L3-5	2.47392e-06	1	0	0	0
NCOR1	2	svd_z1	1.08419	21.4318	EN-L4-5	3.66632e-06	1	0	0	0
KMT2E	2	svd_z1	1.07541	21.2442	EN-L5-6	4.04332e-06	0.88	0.12	0.24	0.349091
COX7C	2	svd_z1	0.51506	20.1584	EN-L4-5	7.12848e-06	1	0	0	0
MEG3	2	scZ	0.208177	19.8599	EN-L5-6	8.33316e-06	1	0	0	0
MALAT1	2	svd_z2	0.192837	19.8369	IN-PVALB	8.43391e-06	0.97	0.03	0.06	0.131282
COX7C	2	svd_z1	0.51506	19.4565	EN-L3-5	1.02915e-05	1	0	0	0
unknown_chr2_237700000	2	svd_z0	2.50771	18.4444	EN-L3-4	1.74936e-05	0.79	0.21	0.42	0.504789
TTLL7	2	svd_z2	0.474696	18.0213	EN-L5-6	2.1845e-05	0.85	0.15	0.3	0.4
PTOV1	2	svd_z1	0.915262	17.109	EN-L4-6	3.5294e-05	0.98	0.02	0.04	0.0975238
RPS14	2	scZ	0.207325	16.8673	EN-L2	4.00857e-05	0.94	0.06	0.12	0.216338
SRRM3	2	svd_z1	0.51105	16.7803	EN-L4-6	4.19662e-05	0.93	0.07	0.14	0.242162
GAS5	2	svd_z0	2.32721	16.7582	EN-L4-5	4.24578e-05	0.78	0.22	0.44	0.521481
SRRM3	2	svd_z1	0.360389	16.3767	EN-L3-4	5.19198e-05	0.54	0.46	0.92	0.945863
COX6C	2	svd_z0	3.51358	15.9468	EN-L3-4	6.51495e-05	0.83	0.17	0.34	0.437387
KMT2E	2	svd_z1	0.865259	15.7715	EN-L3-5	7.14723e-05	0.97	0.03	0.06	0.131282
SPATS2L	2	svd_z0	0.925251	15.7683	EN-L3-5	7.15928e-05	0.98	0.02	0.04	0.0975238
COX6C	2	svd_z1	0.970625	15.7475	IN-PVALB	7.23853e-05	0.96	0.04	0.08	0.16384
unknown_chr2_237700000	2	svd_z1	1.06955	15.1547	EN-L3-5	9.90509e-05	0.9	0.1	0.2	0.306587
METTL26	2	svd_z1	0.733419	14.8244	EN-L5-6	0.000117996	0.97	0.03	0.06	0.131282
ARPP21	2	svd_z1	0.429299	14.8002	EN-L6	0.000119525	0.94	0.06	0.12	0.216338
NDUFV2	2	svd_z0	2.11052	14.7021	EN-L3-5	0.000125906	1	0	0	0
TNRC6B	2	scZ	0.584619	14.6324	EN-L3-5	0.000130651	0.92	0.08	0.16	0.265974
NEMF	2	svd_z1	1.71691	14.5489	EN-L3-4	0.000136567	0.99	0.01	0.02	0.0602353
ARPP21	2	svd_z2	0.175882	14.518	EN-L5-6	0.000138825	0.93	0.07	0.14	0.242162
COX7C	2	scZ	0.655044	14.0559	EN-L3-4	0.000177456	0.99	0.01	0.02	0.0602353
ARPP21	2	svd_z2	0.184387	13.9297	EN-L2	0.00018978	0.98	0.02	0.04	0.0975238
R3HDM1	2	svd_z2	0.420881	13.6947	EN-L3-4	0.000215063	1	0	0	0
MALAT1	2	scZ	0.385345	13.3731	EN-L2	0.000255254	1	0	0	0
PNISR	2	scZ	0.602293	13.3557	IN-SST	0.000257639	0.99	0.01	0.02	0.0602353
NCOR1	2	svd_z1	1.14535	13.2282	EN-L3-4	0.000275774	0.98	0.02	0.04	0.0975238
NEMF	2	scZ	1.58325	13.1532	EN-L3-4	0.00028703	0.99	0.01	0.02	0.0602353
PTMA	2	svd_z0	1.07914	12.8989	IN-VIP	0.000328772	0.95	0.05	0.1	0.19542
PTMA	2	svd_z0	1.07081	12.8281	IN-PVALB	0.000341451	0.83	0.17	0.34	0.437387
CALM1	2	svd_z2	0.828002	12.7235	IN-LAMP5	0.000361099	0.97	0.03	0.06	0.131282
NEMF	2	scZ	0.959691	12.7124	EN-L3-5	0.000363235	1	0	0	0
RPS14	2	scZ	0.146297	12.3595	EN-L4-5	0.000438749	0.96	0.04	0.08	0.16384
ATP5MF	2	svd_z0	2.61426	12.2957	EN-L2-3	0.000453997	0.38	0.62	0.76	0.827915
PLEKHA5	2	svd_z1	0.811396	12.0032	EN-L3-5	0.000531096	1	0	0	0
PLEKHA5	2	svd_z0	1.94951	11.7886	EN-L4-6	0.00059595	0.94	0.06	0.12	0.216338
AHI1	2	svd_z2	0.360731	11.5856	EN-L3-4	0.000664657	0.97	0.03	0.06	0.131282
SPATS2L	2	scZ	0.403357	11.5566	EN-L3-5	0.000675093	0.99	0.01	0.02	0.0602353
MEG3	2	svd_z0	1.27326	11.5325	EN-L2	0.000683897	0.81	0.19	0.38	0.472233
SRRM3	2	svd_z1	0.51105	11.0193	EN-L2	0.000901671	0.93	0.07	0.14	0.242162
ARPP21	2	svd_z2	0.175882	10.9853	EN-L3-5	0.000918373	0.54	0.46	0.92	0.945863
MALAT1	2	svd_z2	0.192837	10.5455	EN-L6	0.00116472	0.92	0.08	0.16	0.265974
COX6C	2	svd_z2	0.353745	10.1415	EN-L2	0.00144967	1	0	0	0
TTLL7	2	svd_z2	0.62843	9.93335	EN-L4-5	0.00162311	0.8	0.2	0.4	0.487619
RTF1	2	svd_z0	1.47229	9.85098	EN-L4-6	0.00169742	0.94	0.06	0.12	0.216338
MEG3	2	scZ	0.208177	9.32583	EN-L2-3	0.00225947	1	0	0	0
SEPTIN7	2	svd_z0	1.9128	9.17196	EN-L4-5	0.00245752	0.75	0.25	0.5	0.581818
RPS14	2	svd_z0	0.983117	9.16634	EN-L2	0.00246507	0.89	0.11	0.22	0.329357
SYT1	2	scZ	0.0768821	9.11716	EN-L4-5	0.00253223	1	0	0	0
ANKRD36B	2	svd_z0	0.985225	8.7768	EN-L3-4	0.00305086	0.96	0.04	0.08	0.16384
SRRM3	2	svd_z0	2.38444	8.74694	EN-L4-6	0.00310122	0.94	0.06	0.12	0.216338
ATP5ME	2	scZ	0.184218	8.63244	EN-L5-6	0.00330228	1	0	0	0
NCOR1	2	svd_z1	0.773381	8.45494	EN-L2	0.00364053	0.97	0.03	0.06	0.131282
COX6C	2	svd_z2	0.353745	8.40803	IN-PVALB	0.00373567	0.94	0.06	0.12	0.216338
METTL26	2	scZ	0.581145	8.39844	EN-L5-6	0.00375543	0.94	0.06	0.12	0.216338
COX6C	2	svd_z1	0.479862	8.38664	EN-L3-4	0.00377988	0.79	0.21	0.42	0.504789
METTL26	2	svd_z1	1.19993	8.34123	EN-L4-5	0.00387554	0.86	0.14	0.28	0.385376
R3HDM1	2	svd_z2	0.496756	8.29564	EN-L2-3	0.00397405	1	0	0	0
MEG3	2	svd_z0	1.20463	8.22987	EN-L6	0.00412065	0.02	0.98	0.04	0.0975238
RPS28	2	svd_z0	1.73685	8.22904	EN-L4-5	0.00412253	0.86	0.14	0.28	0.385376
SYT1	2	scZ	0.143212	8.15008	EN-L5-6	0.00430594	1	0	0	0
NEMF	2	svd_z1	0.834458	7.99902	EN-L3-5	0.00468026	0.88	0.12	0.24	0.349091
RTF1	2	svd_z0	1.87383	7.99111	EN-L4-5	0.00470075	0.83	0.17	0.34	0.437387
R3HDM1	2	svd_z2	0.489638	7.88119	EN-L2	0.00499515	0.97	0.03	0.06	0.131282
KIN	2	scZ	0.624373	7.87884	EN-L2	0.00500165	0.85	0.15	0.3	0.4
ARPP21	2	svd_z1	0.429299	7.86615	IN-SST	0.00503687	0.43	0.57	0.86	0.906008
R3HDM1	2	svd_z1	0.717483	7.84018	EN-L3-5	0.00510976	0.96	0.04	0.08	0.16384
MALAT1	2	svd_z1	0.506708	7.79457	IN-LAMP5	0.00524036	0.95	0.05	0.1	0.19542
C1orf35	2	svd_z0	4.11607	7.79436	EN-L3-4	0.00524095	0.99	0.01	0.02	0.0602353
MALAT1	2	scZ	0.378029	7.41391	EN-L6	0.00647217	1	0	0	0
PTOV1	2	svd_z0	2.4237	7.36602	EN-L3-4	0.00664677	0.5	0.5	1	1
COX6B1	2	svd_z0	1.57016	7.33192	EN-L3-4	0.00677406	0.32	0.68	0.64	0.721762
RPS14	2	svd_z2	1.25924	7.22098	IN-VIP	0.00720563	0.75	0.25	0.5	0.581818
METTL26	2	svd_z1	0.83075	7.20593	EN-L2-3	0.00726629	0.82	0.18	0.36	0.45399
MALAT1	2	svd_z2	0.135276	7.15391	IN-SST	0.00748007	0.8	0.2	0.4	0.487619
COX6B1	2	svd_z0	1.57016	7.1218	EN-L6	0.00761521	0.51	0.49	0.98	0.991621
RPL10	2	svd_z0	0.79458	7.10575	EN-L5-6	0.00768371	0.63	0.37	0.74	0.809573
SEC62	2	scZ	0.715973	7.09403	IN-VIP	0.00773412	0.97	0.03	0.06	0.131282
PTOV1	2	svd_z0	2.4237	7.03496	EN-L3-5	0.00799338	0.61	0.39	0.78	0.842532
RPL38	2	scZ	0.8198	6.98174	EN-L2-3	0.00823455	0.94	0.06	0.12	0.216338
KMT2E	2	svd_z0	2.20632	6.96724	EN-L3-4	0.00830155	0.71	0.29	0.58	0.662857
unknown_chr17_29500000	2	svd_z2	0.727287	6.92343	EN-L3-4	0.00850736	0.98	0.02	0.04	0.0975238
KMT2E	2	scZ	1.11264	6.90771	EN-L4-5	0.00858247	0.96	0.04	0.08	0.16384
MALAT1	2	scZ	0.300846	6.87301	IN-SST	0.00875074	1	0	0	0
ATP5ME	2	scZ	0.184218	6.73905	EN-L4-5	0.00943248	1	0	0	0
CDC42BPA	2	svd_z0	1.70745	6.61847	EN-L4-6	0.0100927	0.82	0.18	0.36	0.45399
unknown_chr2_237700000	2	svd_z1	0.537656	6.57477	EN-L2-3	0.0103434	0.6	0.4	0.8	0.853333
SLF1	2	svd_z1	0.70119	6.50592	EN-L2	0.0107516	0.64	0.36	0.72	0.794483
TTLL7	2	svd_z2	0.62843	6.49661	EN-L2	0.0108081	0.89	0.11	0.22	0.329357
MALAT1	2	svd_z0	0.890723	6.45398	EN-L6	0.0110704	0.94	0.06	0.12	0.216338
RPL38	2	svd_z0	0.669364	6.40251	EN-L2-3	0.0113959	0.98	0.02	0.04	0.0975238
DNAJC1	2	svd_z0	1.89378	6.39398	EN-L4-6	0.0114508	0.85	0.15	0.3	0.4
TTLL7	2	scZ	0.607129	6.38171	EN-L2	0.0115302	0.93	0.07	0.14	0.242162
PTOV1	2	svd_z1	0.915262	6.32812	EN-L3-4	0.0118838	0.5	0.5	1	1
RTF1	2	svd_z0	1.87383	6.32747	EN-L2	0.0118882	0.99	0.01	0.02	0.0602353
SRRM3	2	svd_z1	0.360389	6.29836	EN-L3-5	0.012085	0.79	0.21	0.42	0.504789
RPS28	2	scZ	0.550047	6.18474	EN-L4-5	0.0128857	0.83	0.17	0.34	0.437387
PLEKHA5	2	scZ	0.326271	6.17718	EN-L2	0.0129408	0.91	0.09	0.18	0.288
SRSF11	2	svd_z0	0.888948	6.12492	EN-L5-6	0.0133289	0.5	0.5	1	1
TNRC6B	2	svd_z0	1.27558	6.12475	EN-L3-5	0.0133302	0.91	0.09	0.18	0.288
TCEA2	2	svd_z1	1.27012	6.11967	EN-L4-6	0.0133685	0.87	0.13	0.26	0.367735
SMAP1	2	svd_z0	1.48062	6.07493	EN-L3-5	0.0137114	0.63	0.37	0.74	0.809573
DNAJC1	2	scZ	0.822274	6.0275	EN-L5-6	0.0140847	0.98	0.02	0.04	0.0975238
COX7C	2	svd_z0	1.46423	6.00047	EN-L3-4	0.014302	0.85	0.15	0.3	0.4
RPS28	2	scZ	0.266949	5.90541	EN-L5-6	0.0150945	0.7	0.3	0.6	0.682667
TTLL7	2	svd_z0	1.86018	5.83023	EN-L5-6	0.015753	0.83	0.17	0.34	0.437387
ANKRD36	2	scZ	0.754603	5.82935	EN-L5-6	0.0157609	0.92	0.08	0.16	0.265974
SRRM3	2	svd_z2	0.131528	5.82778	EN-L3-5	0.015775	0.91	0.09	0.18	0.288
ARID4A	2	svd_z2	0.340722	5.796	EN-L4-6	0.0160627	0.8	0.2	0.4	0.487619
COX6B1	2	svd_z1	0.62358	5.77093	EN-L6	0.0162934	0.46	0.54	0.92	0.945863
RPS15A	2	scZ	0.395021	5.67698	EN-L4-5	0.0171889	0.99	0.01	0.02	0.0602353
COX6B1	2	svd_z0	1.57016	5.67349	IN-PVALB	0.0172232	0.65	0.35	0.7	0.77913
SRSF11	2	svd_z0	0.888948	5.6278	EN-L3-4	0.0176778	0.98	0.02	0.04	0.0975238
RPS28	2	svd_z1	0.441684	5.59613	EN-L4-5	0.0180002	0.87	0.13	0.26	0.367735
SRSF11	2	svd_z0	0.888948	5.55686	EN-L2-3	0.0184084	0.42	0.58	0.84	0.892282
DNAJC1	2	svd_z0	1.89378	5.54654	EN-L4-5	0.0185173	0.85	0.15	0.3	0.4
KIN	2	svd_z1	0.786955	5.50975	EN-L2	0.0189108	0.93	0.07	0.14	0.242162
SYT1	2	svd_z0	2.08162	5.50171	EN-L3-5	0.0189979	0.89	0.11	0.22	0.329357
unknown_chr2_237700000	2	svd_z0	1.80971	5.4734	EN-L2-3	0.019308	0.47	0.53	0.94	0.96256
AHI1	2	svd_z2	0.297191	5.46336	EN-L5-6	0.0194192	0.69	0.31	0.62	0.702301
PNISR	2	scZ	0.293415	5.4225	EN-L4-6	0.0198788	0.95	0.05	0.1	0.19542
AHI1	2	svd_z2	0.268345	5.4049	EN-L3-5	0.0200803	0.52	0.48	0.96	0.979124
ARID4A	2	svd_z1	0.585633	5.38975	EN-L5-6	0.0202554	0.51	0.49	0.98	0.991621
PNISR	2	scZ	0.293415	5.38395	EN-L2	0.0203228	0.96	0.04	0.08	0.16384
ARPP21	2	svd_z2	0.175882	5.36885	EN-L3-4	0.0204995	0.99	0.01	0.02	0.0602353
METTL26	2	scZ	0.961997	5.22127	EN-L2	0.0223122	0.91	0.09	0.18	0.288
TCEA2	2	svd_z1	1.27012	5.18674	EN-L2-3	0.0227599	0.95	0.05	0.1	0.19542
TTLL7	2	scZ	0.485471	5.17326	EN-L4-5	0.0229371	0.97	0.03	0.06	0.131282
RPS14	2	scZ	0.103068	5.12238	EN-L3-5	0.0236192	1	0	0	0
LUC7L3	2	scZ	0.0415724	5.11394	EN-L2-3	0.0237344	0.98	0.02	0.04	0.0975238
unknown_chr2_237700000	2	svd_z1	0.806886	5.05262	EN-L2	0.0245888	0.88	0.12	0.24	0.349091
RTF1	2	svd_z2	0.344177	5.03873	EN-L2-3	0.0247866	0.91	0.09	0.18	0.288
RPS14	2	svd_z2	1.25924	5.0125	IN-SST	0.0251649	0.82	0.18	0.36	0.45399
SYT1	2	svd_z0	2.13644	4.99002	EN-L5-6	0.0254939	0.9	0.1	0.2	0.306587
unknown_chr2_237700000	2	svd_z1	0.486292	4.98859	EN-L3-4	0.025515	0.45	0.55	0.9	0.940408
COX6B1	2	svd_z1	0.62358	4.97268	IN-PVALB	0.0257508	0.81	0.19	0.38	0.472233
LUC7L3	2	scZ	0.293735	4.95044	IN-SST	0.026084	0.87	0.13	0.26	0.367735
NDUFS5	2	scZ	0.789272	4.88043	EN-L5-6	0.0271628	0.6	0.4	0.8	0.853333
SLF1	2	svd_z1	0.70119	4.69061	EN-L2-3	0.0303278	0.82	0.18	0.36	0.45399
PDCD5	2	svd_z1	0.569918	4.67221	EN-L5-6	0.0306545	0.88	0.12	0.24	0.349091
NDUFS5	2	svd_z0	0.644438	4.60652	EN-L5-6	0.0318506	0.67	0.33	0.66	0.737817
LUC7L3	2	scZ	0.0340485	4.58635	EN-L5-6	0.0322276	1	0	0	0
ARID5B	2	scZ	0.469051	4.58279	EN-L2-3	0.0322945	1	0	0	0
NEMF	2	svd_z0	1.52061	4.57655	EN-L4-6	0.0324125	0.77	0.23	0.46	0.540183
RPL34	2	svd_z0	2.3643	4.54003	EN-L2-3	0.033111	0.99	0.01	0.02	0.0602353
NEMF	2	svd_z0	1.82934	4.52007	EN-L2-3	0.0334995	0.87	0.13	0.26	0.367735
EIF3K	2	svd_z1	0.527588	4.48467	EN-L5-6	0.0342001	0.98	0.02	0.04	0.0975238
CCDC25	2	scZ	0.994117	4.42503	EN-L5-6	0.0354155	0.44	0.56	0.88	0.923279
MEG3	2	scZ	0.208177	4.415	EN-L3-4	0.0356243	0.96	0.04	0.08	0.16384
MALAT1	2	svd_z2	0.188787	4.40799	IN-LAMP5	0.035771	0.9	0.1	0.2	0.306587
CCDC25	2	svd_z1	1.39534	4.39125	EN-L5-6	0.0361238	0.86	0.14	0.28	0.385376
NEMF	2	svd_z0	1.52203	4.32777	EN-L3-5	0.0374953	0.95	0.05	0.1	0.19542
MALAT1	2	svd_z2	0.247824	4.32176	EN-L2-3	0.0376279	0.86	0.14	0.28	0.385376
SYT1	2	scZ	0.203525	4.25218	IN-PVALB	0.0392	0.9	0.1	0.2	0.306587
ANKRD36	2	svd_z1	0.854848	4.17798	EN-L4-5	0.0409525	0.98	0.02	0.04	0.0975238
RPL38	2	scZ	0.473286	4.13266	EN-L2	0.0420632	0.77	0.23	0.46	0.540183
SELENOH	2	svd_z0	1.0709	4.11904	EN-L3-5	0.0424032	0.72	0.28	0.56	0.64287
SLF1	2	svd_z1	0.70119	4.01187	EN-L4-5	0.0451809	0.92	0.08	0.16	0.265974
R3HDM1	2	svd_z2	0.677247	3.94214	EN-L4-6	0.0470909	0.98	0.02	0.04	0.0975238
RTF1	2	scZ	0.519831	3.93655	EN-L4-5	0.0472476	0.92	0.08	0.16	0.265974
ARID5B	2	svd_z0	1.54556	3.93268	EN-L2-3	0.0473564	0.96	0.04	0.08	0.16384
WDR60	2	svd_z2	1.38912	3.91747	EN-L3-4	0.0477868	0.78	0.22	0.44	0.521481
R3HDM1	2	scZ	0.395093	3.91613	EN-L4-5	0.047825	0.57	0.43	0.86	0.906008
AHI1	2	scZ	0.156417	3.89244	EN-L2-3	0.0485039	0.86	0.14	0.28	0.385376
RPS5	2	svd_z1	0.396666	3.87373	EN-L4-5	0.0490473	0.9	0.1	0.2	0.306587
SELENOH	2	svd_z1	0.414182	3.86393	EN-L3-5	0.0493346	0.74	0.26	0.52	0.602353
PNISR	2	svd_z0	1.79121	3.82989	EN-L6	0.0503461
R3HDM1	2	svd_z0	1.41333	3.81776	EN-L4-5	0.0507118
RPS28	2	scZ	0.172583	3.79615	EN-L4-6	0.0513705
SRSF11	2	svd_z2	0.524878	3.74432	EN-L4-6	0.0529873
METTL26	2	svd_z0	1.18978	3.73853	EN-L5-6	0.0531712
CDC42BPA	2	svd_z1	0.937795	3.7281	EN-L4-6	0.0535043
CDC42BPA	2	svd_z1	0.937795	3.72445	EN-L3-5	0.0536213
RPL38	2	svd_z0	0.386437	3.71987	EN-L2	0.0537686
COX7C	2	svd_z1	0.51506	3.67687	EN-L3-4	0.0551725
RBX1	2	scZ	0.385909	3.65696	EN-L5-6	0.0558356
METTL26	2	scZ	0.581145	3.63296	EN-L4-6	0.0566461
GPX4	2	scZ	0.270743	3.58562	IN-SST	0.0582816
R3HDM1	2	svd_z0	1.32583	3.58019	EN-L4-6	0.0584725
ARPP21	2	svd_z2	0.184387	3.57432	IN-SST	0.0586796
DNAJC1	2	svd_z1	0.701015	3.54367	EN-L4-5	0.059773
MALAT1	2	svd_z1	0.767716	3.52035	IN-VIP	0.0606197
SRRM2	2	scZ	0.333333	3.46385	EN-L5-6	0.0627243
LUC7L3	2	scZ	0.0454964	3.45346	EN-L3-4	0.0631195
SRSF11	2	svd_z0	0.768173	3.43109	EN-L3-5	0.0639798
SYT1	2	svd_z0	2.255	3.40893	EN-L4-5	0.0648444
COX6B1	2	svd_z2	0.240892	3.37662	EN-L6	0.0661275
TNRC6B	2	svd_z1	0.480849	3.37113	EN-L3-5	0.0663484
PLEKHA5	2	svd_z1	1.11636	3.35906	EN-L4-6	0.0668363
PLEKHA5	2	svd_z1	0.762814	3.33454	EN-L3-4	0.0678394
OSBPL8	2	svd_z0	2.3677	3.33418	EN-L5-6	0.0678541
SFPQ	2	scZ	0.752773	3.33345	EN-L3-5	0.0678845
NEMF	2	svd_z2	0.368249	3.33068	EN-L3-5	0.0679988
RPS14	2	svd_z0	0.983117	3.32735	EN-L6	0.0681367
UBL5	2	svd_z1	0.342204	3.29137	EN-L4-6	0.0696448
PDCD5	2	svd_z0	1.12584	3.2376	EN-L4-6	0.0719661
MALAT1	2	svd_z0	0.427194	3.23369	IN-VIP	0.0721381
SYT1	2	scZ	0.0758614	3.22999	EN-L3-4	0.072301
RBFOX1	2	svd_z2	0.730168	3.22479	EN-L4-6	0.072531
RTF1	2	svd_z2	0.499561	3.21605	EN-L4-5	0.0729193
SRSF11	2	scZ	0.410537	3.20999	EN-L4-5	0.0731897
SRSF11	2	svd_z1	0.463304	3.17109	EN-L2-3	0.0749526
COX7C	2	scZ	0.36655	3.16127	IN-PVALB	0.0754043
MYL6B	2	scZ	0.170228	3.15771	EN-L4-6	0.075569
MALAT1	2	svd_z0	0.72909	3.14161	IN-SST	0.0763184
SRSF11	2	scZ	0.3998	3.13432	EN-L3-4	0.0766605
SRRM2	2	svd_z0	0.288675	3.12308	EN-L5-6	0.0771906
UBL5	2	scZ	0.38924	3.11214	EN-L4-6	0.0777109
R3HDM1	2	svd_z2	0.502758	3.09155	EN-L3-5	0.0786999
ANKRD36B	2	scZ	0.39941	3.08658	EN-L2-3	0.0789404
SRSF11	2	svd_z2	0.390518	3.08451	EN-L4-5	0.0790409
RPS28	2	svd_z0	1.73685	3.08085	EN-L2	0.0792193
SPATS2L	2	svd_z0	0.925251	3.07697	EN-L2	0.0794082
LUC7L3	2	svd_z2	0.933043	3.06921	IN-LAMP5	0.0797883
TTLL7	2	svd_z0	2.0054	3.06394	EN-L4-5	0.0800471
PNISR	2	scZ	0.103694	3.05791	EN-L4-5	0.080345
unknown_chr17_29500000	2	scZ	0.308867	3.05551	EN-L3-5	0.0804636
NCOR1	2	scZ	0.908999	3.04879	EN-L4-5	0.0807971
ANKRD36	2	svd_z0	0.527397	3.03465	EN-L3-4	0.0815043
COX6B1	2	scZ	0.0790899	3.03115	EN-L5-6	0.0816802
COX6B1	2	svd_z2	0.240892	3.01365	IN-PVALB	0.0825664
UBL5	2	svd_z0	0.333691	3.01218	EN-L4-6	0.0826409
GAS5	2	svd_z1	2.35306	2.98932	EN-L4-5	0.0838154
NDUFV2	2	svd_z1	0.309267	2.98183	EN-L4-5	0.0842042
PSIP1	2	svd_z1	0.222048	2.96585	EN-L3-5	0.08504
PLEKHA5	2	scZ	0.540095	2.94911	EN-L4-6	0.0859251
RBX1	2	svd_z0	1.57922	2.94168	EN-L5-6	0.0863208
SELENOH	2	scZ	0.241384	2.90802	EN-L3-5	0.0881398
SYT1	2	svd_z0	2.05647	2.90467	EN-L3-4	0.0883234
SEPTIN7	2	scZ	0.509514	2.89448	EN-L4-5	0.0888833
WDR60	2	svd_z2	1.38912	2.8856	EN-L4-5	0.0893748
AHI1	2	svd_z0	0.52695	2.85968	EN-L4-5	0.0908256
AHI1	2	scZ	0.209184	2.85676	EN-L3-5	0.0909903
SYT1	2	scZ	0.108697	2.85264	EN-L3-5	0.0912243
AHI1	2	scZ	0.249457	2.85094	EN-L5-6	0.0913207
LUC7L3	2	scZ	0.0478861	2.83625	EN-L3-5	0.092159
GAS5	2	svd_z2	0.683145	2.82234	EN-L4-5	0.0929611
COX6B1	2	scZ	0.107697	2.80119	EN-L4-6	0.0941941
PLEKHA5	2	svd_z0	2.37879	2.75317	EN-L2	0.0970619
PTOV1	2	scZ	0.262359	2.74102	EN-L4-6	0.0978024
MEG3	2	scZ	0.237764	2.74005	EN-L2	0.097862
AHI1	2	scZ	0.243389	2.73174	IN-PVALB	0.0983723
PLEKHA5	2	svd_z1	0.589509	2.71493	EN-L2-3	0.0994135
ARID5B	2	svd_z2	0.319508	2.69645	EN-L3-5	0.100572
TNRC6B	2	scZ	0.290065	2.69552	EN-L5-6	0.100631
SLF1	2	svd_z0	1.90577	2.68859	EN-L4-5	0.101069
R3HDM1	2	svd_z0	1.26891	2.68496	EN-L2-3	0.1013
RPL34	2	svd_z0	2.3643	2.68279	IN-PVALB	0.101438
RPS14	2	svd_z1	0.698067	2.67245	EN-L2	0.102099
WDR60	2	svd_z0	1.59391	2.64514	EN-L4-5	0.103867
SYT1	2	scZ	0.329205	2.62917	IN-LAMP5	0.104917
R3HDM1	2	scZ	0.146993	2.59487	EN-L3-4	0.107211
RPS15A	2	svd_z0	1.59112	2.58446	EN-L2	0.107917
METTL26	2	svd_z0	2.70443	2.56953	EN-L4-6	0.10894
RPS15A	2	svd_z1	0.925729	2.54532	EN-L2	0.110621
KIN	2	scZ	0.266153	2.4948	EN-L3-5	0.114223
AHI1	2	svd_z1	0.64975	2.49136	EN-L4-5	0.114473
SYT1	2	svd_z0	2.08521	2.48964	EN-L6	0.114598
NDUFV2	2	scZ	0.130614	2.47697	EN-L3-5	0.115525
C1orf35	2	scZ	0.694289	2.46596	EN-L3-4	0.116337
LUC7L3	2	scZ	0.312782	2.46216	EN-L6	0.116619
PDCD5	2	svd_z2	0.245772	2.46182	EN-L5-6	0.116644
TTLL7	2	svd_z1	0.339501	2.45949	EN-L5-6	0.116817
METTL26	2	svd_z1	1.47954	2.41181	EN-L2	0.120423
COX6C	2	scZ	0.0710477	2.40754	EN-L5-6	0.120752
KMT2E	2	scZ	0.30085	2.38423	EN-L5-6	0.122566
TTLL7	2	scZ	0.388165	2.35315	EN-L2-3	0.12503
MALAT1	2	svd_z1	0.67897	2.34236	EN-L2	0.125899
MEG3	2	scZ	0.208177	2.34146	IN-PVALB	0.125971
ANKRD36B	2	scZ	0.572286	2.32291	EN-L4-5	0.127481
TAF1D	2	scZ	0.455177	2.32115	EN-L4-5	0.127626
TNRC6B	2	svd_z0	1.27558	2.32004	EN-L3-4	0.127717
ANKRD36	2	scZ	0.951953	2.31331	EN-L4-5	0.128271
KIN	2	svd_z1	0.888582	2.30946	EN-L3-5	0.128589
SYT1	2	svd_z0	2.12984	2.27247	IN-PVALB	0.13169
unknown_chr7_67900000	2	svd_z0	0.247354	2.22695	EN-L3-4	0.135621
RTF1	2	scZ	0.650646	2.21607	EN-L2	0.13658
AHI1	2	scZ	0.354105	2.19378	EN-L4-5	0.138569
unknown_chr2_237700000	2	svd_z0	2.62923	2.16531	EN-L5-6	0.141157
COX7C	2	scZ	0.22096	2.13542	EN-L2-3	0.143931
unknown_chr7_67900000	2	svd_z0	0.396024	2.13513	EN-L4-5	0.143958
TTLL7	2	svd_z0	2.0054	2.10336	EN-L2	0.146976
CALM1	2	scZ	0.261385	2.09281	IN-LAMP5	0.147994
GPX4	2	scZ	0.270743	2.08291	EN-L3-4	0.148956
unknown_chr7_67900000	2	scZ	0.397355	2.07908	EN-L4-5	0.14933
KTN1	2	scZ	0.838968	2.06964	EN-L3-4	0.150257
COX6C	2	svd_z0	3.51358	2.05739	IN-VIP	0.151469
NDUFV2	2	svd_z0	2.11052	2.0209	EN-L4-6	0.155147
SLF1	2	scZ	0.497294	2.02012	EN-L4-5	0.155227
MALAT1	2	svd_z0	1.52871	2.01209	IN-LAMP5	0.15605
RPL10	2	svd_z0	0.79458	2.00905	EN-L3-5	0.156364
KMT2E	2	scZ	0.595121	2.00449	EN-L3-4	0.156834
MALAT1	2	svd_z0	0.361236	1.99489	EN-L2	0.157831
unknown_chr2_237700000	2	svd_z1	0.743879	1.96743	EN-L4-6	0.160721
PLEKHA5	2	svd_z1	0.589509	1.96364	EN-L2	0.161125
MEG3	2	scZ	0.208177	1.91405	EN-L3-5	0.166514
NDUFV2	2	svd_z0	2.11052	1.91231	EN-L4-5	0.166707
RPL34	2	scZ	0.227391	1.90717	IN-VIP	0.167278
KTN1	2	svd_z0	0.767928	1.90456	EN-L3-4	0.167568
ANKRD36B	2	scZ	0.405839	1.90398	EN-L3-4	0.167633
ARID4A	2	svd_z1	0.769499	1.88987	EN-L2	0.169216
TTLL7	2	svd_z2	0.609418	1.87001	EN-L2-3	0.171474
unknown_chr2_237700000	2	scZ	0.232786	1.86899	EN-L4-6	0.171591
SYT1	2	scZ	0.0694652	1.8524	EN-L2-3	0.173504
ATP6V1D	2	scZ	0.314939	1.84209	EN-L3-4	0.174706
COX6C	2	svd_z1	0.970625	1.838	IN-VIP	0.175186
RTF1	2	svd_z0	0.86467	1.83279	EN-L3-5	0.175798
DNAJC1	2	svd_z0	1.89378	1.81599	EN-L5-6	0.177792
AHI1	2	svd_z1	0.111937	1.80269	EN-L5-6	0.179387
COX6B1	2	svd_z1	0.62358	1.80199	EN-L3-4	0.179472
KIN	2	svd_z0	1.03307	1.79869	EN-L2	0.179871
ARID5B	2	svd_z2	0.300346	1.79646	EN-L2-3	0.180141
AHI1	2	svd_z2	0.422358	1.79458	EN-L4-5	0.180369
AHI1	2	scZ	0.230366	1.76496	EN-L4-6	0.184006
SRRM3	2	scZ	0.151266	1.75145	EN-L3-5	0.185695
unknown_chr2_237700000	2	svd_z0	1.82493	1.73931	EN-L2	0.187227
MICU3	2	svd_z0	2.06684	1.72967	EN-L2	0.188453
PTOV1	2	svd_z1	0.352518	1.72517	EN-L3-5	0.18903
SYT1	2	scZ	0.0694652	1.72078	EN-L2	0.189593
CDC42BPA	2	scZ	0.302517	1.71874	EN-L4-6	0.189856
KMT2E	2	svd_z0	1.24921	1.70522	EN-L2	0.191607
unknown_chr2_237700000	2	scZ	0.159044	1.69754	EN-L2-3	0.19261
CDC42BPA	2	scZ	0.203346	1.69744	EN-L2-3	0.192623
KMT2E	2	svd_z1	1.55871	1.69743	EN-L4-5	0.192624
ATP5ME	2	scZ	0.184218	1.69518	EN-L3-5	0.192919
NCOR1	2	scZ	0.189678	1.67652	EN-L3-5	0.195387
SRSF11	2	scZ	0.342117	1.65775	EN-L2	0.197907
MEG3	2	svd_z0	1.27323	1.6533	EN-L2-3	0.198511
GPX4	2	scZ	0.0814314	1.6445	EN-L2-3	0.199709
ATP5MF	2	scZ	0.170562	1.62778	EN-L4-5	0.20201
CDC42BPA	2	scZ	0.291637	1.61707	EN-L3-5	0.203501
UBL5	2	svd_z1	0.342204	1.61607	EN-L4-5	0.203641
SMAP1	2	svd_z2	0.404414	1.61198	EN-L3-5	0.204213
ANKRD36B	2	svd_z2	0.327383	1.59235	EN-L5-6	0.20699
ANKRD36	2	svd_z2	0.359697	1.57358	EN-L4-5	0.209688
RTF1	2	svd_z1	0.80682	1.56648	EN-L4-5	0.210718
ANKRD36B	2	svd_z0	0.688247	1.56644	EN-L4-5	0.210725
ANKRD36B	2	svd_z0	0.940005	1.55393	EN-L2-3	0.212556
SEPTIN7	2	svd_z1	0.499839	1.55196	EN-L4-6	0.212847
UBL5	2	scZ	0.38924	1.53581	EN-L4-5	0.215243
SELENOH	2	scZ	0.241384	1.53082	EN-L5-6	0.21599
SLF1	2	svd_z2	0.154832	1.50958	EN-L2	0.219204
SRSF11	2	svd_z2	0.390518	1.49633	EN-L2	0.221238
UBL5	2	svd_z0	0.333691	1.49517	EN-L4-5	0.221417
OSBPL8	2	svd_z1	0.771618	1.49459	EN-L5-6	0.221506
PLEKHA5	2	svd_z0	2.1829	1.48981	EN-L3-4	0.222246
RBFOX1	2	svd_z1	0.823778	1.4767	EN-L5-6	0.224292
PTOV1	2	svd_z1	0.352518	1.47324	EN-L2-3	0.224836
PNISR	2	scZ	0.172909	1.47081	IN-PVALB	0.225217
ARPP21	2	svd_z2	0.184387	1.46905	EN-L6	0.225496
ATP5ME	2	scZ	0.184218	1.44963	EN-L4-6	0.228588
PLEKHA5	2	svd_z2	0.227893	1.44539	EN-L4-6	0.229269
unknown_chr2_237700000	2	scZ	0.187258	1.4444	EN-L2	0.229429
CHD5	2	scZ	0.270327	1.444	IN-SST	0.229493
COX6C	2	scZ	0.0710477	1.43261	EN-L4-6	0.231339
SYT1	2	svd_z0	2.14596	1.42693	EN-L4-6	0.232265
GPX4	2	scZ	0.270743	1.42351	IN-PVALB	0.232826
ANKRD26	2	svd_z2	0.600426	1.41732	EN-L2-3	0.233845
METTL26	2	scZ	0.408398	1.41653	EN-L2-3	0.233976
MICU3	2	svd_z0	2.07191	1.41251	EN-L4-5	0.234641
STMN2	2	svd_z1	1.97619	1.41096	EN-L2	0.234898
CDC42BPA	2	svd_z1	0.937795	1.40807	EN-L4-5	0.235377
CDC42BPA	2	svd_z0	0.699837	1.39886	EN-L4-5	0.236915
KMT2E	2	scZ	0.249618	1.3929	EN-L2-3	0.237916
SMAP1	2	scZ	0.53309	1.3838	EN-L4-6	0.239455
SRSF11	2	svd_z0	0.888948	1.37653	EN-L4-5	0.240693
RBFOX1	2	svd_z2	0.196804	1.36817	EN-L5-6	0.242126
LUC7L3	2	scZ	0.142332	1.33728	IN-PVALB	0.247514
KMT2E	2	svd_z1	0.464824	1.32747	EN-L2-3	0.249255
CHD5	2	svd_z0	1.39379	1.32325	IN-SST	0.25001
COX6C	2	scZ	0.0710477	1.31832	EN-L4-5	0.250895
NAP1L1	2	svd_z2	0.464579	1.31091	EN-L4-5	0.25223
PNISR	2	svd_z0	0.944338	1.30924	IN-PVALB	0.252533
GAS5	2	scZ	0.505028	1.29357	EN-L4-6	0.255391
UBL5	2	svd_z1	0.342204	1.29207	EN-L2-3	0.255667
SRSF11	2	svd_z1	0.463304	1.28672	EN-L2	0.256654
ARID4A	2	svd_z2	0.340722	1.27957	EN-L3-5	0.257979
RPL34	2	scZ	0.175947	1.27239	EN-L5-6	0.259318
NCOR1	2	svd_z1	0.205437	1.26859	EN-L5-6	0.260032
RPL34	2	svd_z2	0.250016	1.262	IN-PVALB	0.261274
SFPQ	2	svd_z0	0.609489	1.25146	EN-L3-5	0.263273
CCDC25	2	svd_z1	0.748964	1.23341	EN-L3-5	0.266746
COPE	2	svd_z1	0.711134	1.22125	EN-L4-5	0.269116
NEMF	2	svd_z1	0.489728	1.21858	EN-L2	0.269639
RPL34	2	svd_z0	2.3643	1.21729	EN-L3-4	0.269893
SYT1	2	svd_z0	1.93676	1.21434	EN-L2	0.270475
LUC7L3	2	svd_z0	1.89532	1.21296	EN-L6	0.270746
EIF1	2	scZ	0.424935	1.20122	EN-L4-5	0.273078
ARID4A	2	scZ	0.398374	1.2011	EN-L2	0.273103
SEPTIN7	2	scZ	0.239927	1.19371	EN-L2-3	0.274583
KIN	2	svd_z0	0.958431	1.18957	EN-L4-6	0.275417
CLU	2	scZ	0.150925	1.18897	EN-L3-4	0.275537
RPS15	2	svd_z0	0.0461275	1.18847	EN-L4-6	0.275639
RPS28	2	svd_z1	0.214621	1.17235	EN-L2	0.278918
RBX1	2	scZ	0.392243	1.17235	EN-L3-4	0.278919
LUC7L3	2	svd_z2	0.172455	1.16849	IN-PVALB	0.279712
SPATS2L	2	scZ	0.290414	1.16792	EN-L2-3	0.279829
EIF1	2	svd_z1	0.200619	1.1206	EN-L4-5	0.289789
PLEKHA5	2	svd_z2	0.227893	1.11916	EN-L2	0.290099
RPS28	2	scZ	0.226507	1.11642	EN-L3-4	0.290692
COX6B1	2	scZ	0.257619	1.10889	IN-PVALB	0.292322
R3HDM1	2	svd_z0	1.99216	1.10346	EN-L2	0.293507
TNRC6B	2	scZ	0.584619	1.08768	EN-L3-4	0.296986
ANKRD36	2	scZ	0.756139	1.08208	EN-L3-4	0.298233
ANKRD36	2	svd_z0	0.287266	1.07968	EN-L4-5	0.29877
RAB2A	2	scZ	0.140052	1.07642	EN-L3-5	0.2995
SEPTIN7	2	svd_z2	1.35459	1.07577	EN-L6	0.299647
ATP5MF	2	scZ	0.17074	1.0688	EN-L5-6	0.301217
ARPP21	2	scZ	0.247345	1.06412	EN-L6	0.302278
ANKRD36B	2	scZ	0.296429	1.05146	EN-L5-6	0.305171
SMAP1	2	scZ	0.319993	1.03528	EN-L3-5	0.308921
unknown_chr17_29500000	2	svd_z0	1.2253	1.03307	EN-L3-5	0.30944
ANKRD36	2	svd_z0	1.09985	1.03111	EN-L4-6	0.309899
COX6B1	2	scZ	0.237486	1.01704	EN-L6	0.313223
PDCD5	2	svd_z1	0.569918	1.01689	EN-L4-6	0.313259
NEMF	2	svd_z1	0.395105	1.01611	EN-L2-3	0.313444
NAP1L1	2	svd_z1	0.441009	1.00604	EN-L3-5	0.315853
unknown_chr17_29500000	2	svd_z2	0.253885	0.996422	EN-L3-5	0.318178
TMA7	2	svd_z0	1.64682	0.988724	IN-PVALB	0.320055
SEPTIN7	2	svd_z0	1.9128	0.985837	EN-L4-6	0.320762
RNPC3	2	svd_z0	2.34854	0.983604	IN-VIP	0.321311
MALAT1	2	scZ	0.318913	0.981889	IN-VIP	0.321733
ANKRD36B	2	svd_z1	0.270428	0.974816	EN-L2-3	0.323482
R3HDM1	2	scZ	0.17285	0.972462	EN-L3-5	0.324067
RPL10	2	svd_z0	0.79458	0.971293	EN-L4-6	0.324358
NDUFV2	2	svd_z1	0.217938	0.969231	EN-L4-6	0.324872
LUC7L3	2	svd_z0	2.30468	0.967482	EN-L4-5	0.325309
RPL34	2	scZ	0.239791	0.95605	IN-PVALB	0.328184
WDR60	2	svd_z2	1.38912	0.955196	EN-L2	0.3284
NEMF	2	svd_z1	0.393057	0.954655	EN-L4-6	0.328537
AHI1	2	svd_z1	0.193094	0.953334	IN-PVALB	0.328872
DNAJC1	2	svd_z1	0.408393	0.952099	EN-L5-6	0.329186
PSIP1	2	svd_z1	0.222048	0.950792	EN-L3-4	0.329518
GAS5	2	scZ	0.717334	0.95042	EN-L4-5	0.329613
TMA7	2	scZ	0.560379	0.948459	IN-PVALB	0.330112
RPL34	2	svd_z0	2.3643	0.946594	IN-VIP	0.330588
RPS14	2	svd_z1	0.698067	0.94544	EN-L6	0.330883
COPE	2	svd_z0	2.46978	0.942784	EN-L4-5	0.331563
RAB2A	2	scZ	0.140052	0.9426	EN-L4-5	0.33161
NAP1L1	2	scZ	0.463739	0.933614	EN-L4-6	0.333926
ATP5MF	2	scZ	0.136098	0.929723	EN-L4-6	0.334935
RSRC1	2	svd_z2	1.18347	0.927964	EN-L4-6	0.335392
ATP5MF	2	svd_z0	2.61426	0.917055	EN-L3-4	0.338249
PCM1	2	scZ	0.777987	0.914116	EN-L3-4	0.339025
SEPTIN7	2	svd_z0	1.91906	0.913692	IN-VIP	0.339137
MEG3	2	svd_z2	0.116287	0.907289	EN-L2-3	0.340835
RSRC1	2	svd_z0	1.25551	0.90493	EN-L4-6	0.341463
TNRC6B	2	scZ	0.290065	0.902594	EN-L2	0.342087
SON	2	scZ	0.0866891	0.901448	EN-L4-6	0.342394
PCM1	2	svd_z0	0.706832	0.89781	EN-L3-4	0.34337
SRSF11	2	svd_z0	0.623802	0.889324	EN-L4-6	0.34566
PSIP1	2	svd_z1	0.24853	0.887493	EN-L5-6	0.346158
CDC42BPA	2	svd_z2	0.188657	0.882157	EN-L4-6	0.347612
ANKRD26	2	svd_z1	0.938504	0.881984	EN-L3-5	0.347659
PDCD5	2	svd_z0	1.12584	0.87546	EN-L3-5	0.349448
EIF1	2	svd_z0	0.350578	0.875311	EN-L4-5	0.349489
unknown_chr7_67900000	2	svd_z0	0.374356	0.874845	EN-L2-3	0.349618
RNPC3	2	scZ	0.134102	0.869568	IN-SST	0.351075
PDCD5	2	svd_z2	0.0822772	0.869295	EN-L4-6	0.35115
AHI1	2	svd_z2	0.1955	0.865452	EN-L2	0.352217
AHI1	2	svd_z1	0.111937	0.863437	EN-L2-3	0.352779
TMA7	2	scZ	0.193386	0.85942	EN-L2	0.353901
TTLL7	2	svd_z0	2.0054	0.855607	EN-L2-3	0.354971
LUC7L3	2	svd_z2	0.499396	0.852355	EN-L6	0.355887
AHI1	2	svd_z0	0.14958	0.850651	EN-L3-4	0.356368
RPS15A	2	scZ	0.161317	0.841784	EN-L4-6	0.358887
PCM1	2	svd_z0	0.706832	0.83738	EN-L4-6	0.360147
SEPTIN7	2	svd_z1	0.475185	0.836945	EN-L3-5	0.360272
PTGDS	2	scZ	0.258411	0.826683	EN-L3-4	0.363233
unknown_chr17_29500000	2	svd_z0	0.381699	0.824503	EN-L3-4	0.363867
PCM1	2	scZ	0.777987	0.818668	EN-L4-6	0.36557
ANKRD26	2	scZ	0.296796	0.817566	EN-L3-5	0.365893
LUC7L3	2	svd_z0	2.14516	0.813878	EN-L5-6	0.366976
SPARCL1	2	scZ	0.126545	0.812753	EN-L5-6	0.367307
PNISR	2	scZ	0.177628	0.808546	EN-L3-4	0.368551
NAP1L1	2	svd_z2	0.225388	0.808117	EN-L4-6	0.368677
KTN1	2	svd_z0	0.315707	0.803363	EN-L5-6	0.37009
NDUFV2	2	svd_z2	0.0578	0.799296	EN-L3-5	0.371304
PNISR	2	scZ	0.102232	0.798324	EN-L2-3	0.371595
TTLL7	2	scZ	0.129235	0.795472	EN-L3-5	0.372451
PDCD5	2	scZ	0.352659	0.79545	EN-L3-5	0.372457
TCEA2	2	svd_z2	0.0932503	0.795102	EN-L5-6	0.372562
ARID5B	2	svd_z1	0.850252	0.793992	EN-L2-3	0.372896
SYT1	2	scZ	0.0222866	0.791756	EN-L4-6	0.37357
TMA7	2	svd_z2	0.602275	0.783736	IN-PVALB	0.376001
NAP1L1	2	svd_z0	0.828344	0.783263	EN-L3-5	0.376145
RTF1	2	svd_z2	0.499561	0.782374	EN-L2	0.376416
RTF1	2	svd_z2	0.109035	0.771114	EN-L4-6	0.379873
METTL26	2	svd_z1	0.920321	0.766593	EN-L4-6	0.381273
LUC7L3	2	svd_z2	0.172455	0.763942	IN-SST	0.382098
AKAP9	2	svd_z1	1.05519	0.762146	EN-L4-6	0.382658
KMT2E	2	scZ	0.147155	0.760115	EN-L3-5	0.383293
MEG3	2	svd_z0	1.34141	0.756425	EN-L5-6	0.38445
OSBPL8	2	svd_z0	1.17957	0.753643	EN-L2-3	0.385325
RNPC3	2	scZ	0.0569991	0.74997	EN-L2-3	0.386486
RBFOX3	2	scZ	0.694162	0.749404	EN-L4-5	0.386665
AHI1	2	svd_z1	0.0730022	0.749385	EN-L3-5	0.386671
ATP5MPL	2	svd_z1	0.0754244	0.748916	EN-L5-6	0.38682
RPL34	2	scZ	0.215884	0.747698	EN-L3-4	0.387206
RPL10	2	scZ	0.399555	0.746612	EN-L4-5	0.387551
KMT2E	2	svd_z2	0.122135	0.746246	EN-L3-5	0.387667
SRSF11	2	scZ	0.124185	0.738028	EN-L4-6	0.390293
SEPTIN7	2	svd_z1	0.298628	0.733059	EN-L6	0.391894
PSIP1	2	svd_z1	0.24853	0.732807	EN-L2	0.391975
RBFOX3	2	svd_z0	0.566781	0.726432	EN-L4-5	0.394042
OSBPL8	2	svd_z0	1.17957	0.725215	EN-L3-5	0.394439
PTOV1	2	svd_z0	2.09597	0.72244	EN-L2-3	0.395345
PNISR	2	svd_z0	0.987361	0.721259	IN-VIP	0.395731
CFAP36	2	svd_z1	0.213424	0.720098	EN-L5-6	0.396112
unknown_chr7_67900000	2	scZ	0.134195	0.71985	EN-L3-4	0.396193
SLF1	2	svd_z2	0.154832	0.718217	EN-L4-5	0.396729
CALM1	2	scZ	0.072019	0.714622	EN-L5-6	0.397914
RTF1	2	svd_z1	0.525859	0.711328	EN-L3-4	0.399003
LUC7L3	2	svd_z1	0.141623	0.710436	IN-LAMP5	0.399299
RBFOX1	2	svd_z1	0.71013	0.710429	EN-L4-6	0.399301
R3HDM1	2	svd_z0	1.2768	0.708883	EN-L3-4	0.399815
TNRC6B	2	svd_z1	0.480849	0.704735	EN-L3-4	0.401197
unknown_chr2_237700000	2	svd_z0	1.82493	0.702524	EN-L4-6	0.401937
SLF1	2	svd_z0	0.455779	0.70247	EN-L2-3	0.401955
SRRM3	2	svd_z0	1.96883	0.701606	EN-L6	0.402245
CCDC25	2	scZ	0.554917	0.698722	EN-L3-5	0.403214
unknown_chr17_29500000	2	svd_z2	0.599082	0.698518	EN-L4-6	0.403282
ATP5MF	2	scZ	0.170562	0.689016	EN-L2-3	0.406499
PTGDS	2	svd_z2	0.45177	0.688281	EN-L3-4	0.40675
ATP5ME	2	scZ	0.433354	0.680905	EN-L6	0.409275
KMT2E	2	svd_z2	0.370008	0.67305	EN-L4-5	0.41199
AHI1	2	svd_z0	0.231224	0.672827	EN-L2	0.412068
DNAJC1	2	svd_z1	0.270479	0.670812	EN-L3-5	0.412769
MEG3	2	svd_z2	0.162767	0.662056	EN-L2	0.415835
COX6B1	2	scZ	0.0523644	0.654913	EN-L3-5	0.418361
CCDC25	2	svd_z2	0.142029	0.653898	EN-L3-5	0.418722
RPS5	2	scZ	0.0914612	0.65266	EN-L4-5	0.419163
ANKRD26	2	scZ	0.189215	0.651758	EN-L2-3	0.419485
KMT2E	2	scZ	0.280025	0.650718	EN-L2	0.419856
COPE	2	scZ	0.693962	0.650351	EN-L4-5	0.419987
ANKRD26	2	svd_z0	0.204975	0.648073	EN-L2-3	0.420803
STMN2	2	scZ	0.231513	0.647728	EN-L6	0.420926
AKAP9	2	scZ	0.985096	0.645764	EN-L4-6	0.421631
SLF1	2	svd_z1	0.237502	0.636646	EN-L4-6	0.424928
DNAJC1	2	svd_z0	1.89378	0.630828	EN-L3-5	0.427052
COX6B1	2	svd_z2	0.240892	0.625472	EN-L3-4	0.429021
RNPC3	2	svd_z2	0.624154	0.623355	IN-VIP	0.429803
NDUFS5	2	scZ	0.789272	0.621293	EN-L4-5	0.430567
RNPC3	2	scZ	0.289483	0.620641	IN-VIP	0.430809
SEPTIN7	2	scZ	0.143379	0.613841	EN-L4-6	0.433345
EIF3K	2	svd_z2	0.0538669	0.613495	EN-L5-6	0.433475
unknown_chr17_29500000	2	svd_z1	0.397187	0.608293	EN-L5-6	0.435431
RSRC1	2	scZ	0.819263	0.601944	EN-L4-6	0.437837
PDCD5	2	svd_z0	1.12584	0.60113	EN-L5-6	0.438147
GAS5	2	svd_z2	0.922464	0.599155	EN-L4-6	0.438901
PDCD5	2	scZ	0.168803	0.59667	EN-L4-6	0.439851
SLF1	2	scZ	0.169251	0.59602	EN-L2-3	0.440101
PNISR	2	svd_z2	0.0168509	0.595634	EN-L3-5	0.440249
R3HDM1	2	svd_z1	0.319546	0.594429	EN-L3-4	0.440712
MEG3	2	scZ	0.415285	0.593928	IN-VIP	0.440904
NDUFS5	2	svd_z0	0.644438	0.593868	EN-L4-5	0.440927
KIN	2	svd_z2	0.155084	0.593822	EN-L3-5	0.440945
ARID5B	2	scZ	0.237122	0.591972	EN-L5-6	0.441658
ANKRD36	2	svd_z2	0.565455	0.587743	EN-L4-6	0.443293
C1orf35	2	svd_z2	0.0892214	0.584126	EN-L3-4	0.4447
ATP5MF	2	svd_z1	0.0877718	0.580976	EN-L4-5	0.44593
unknown_chr2_237700000	2	scZ	0.15135	0.578588	EN-L3-5	0.446866
PTMA	2	svd_z0	1.07914	0.572746	EN-L3-5	0.44917
ATP5ME	2	scZ	0.184218	0.572088	EN-L2	0.44943
PLEKHA5	2	svd_z0	2.37879	0.571893	EN-L5-6	0.449508
ATP5MD	2	scZ	0.209022	0.571523	EN-L3-4	0.449654
OSBPL8	2	svd_z1	1.17191	0.56802	EN-L4-6	0.451047
POLR2I	2	svd_z2	0.243655	0.567488	EN-L6	0.451259
MEG3	2	scZ	0.208177	0.566044	EN-L6	0.451835
NCOR1	2	scZ	0.534928	0.565966	EN-L2	0.451866
MICU3	2	scZ	0.328507	0.561603	EN-L2	0.453615
LUC7L3	2	svd_z0	2.14684	0.557464	EN-L4-6	0.455284
DNAJC1	2	scZ	0.177234	0.555005	EN-L3-5	0.45628
NCOR1	2	svd_z1	0.185987	0.551231	EN-L2-3	0.457815
MICU3	2	scZ	0.163637	0.549236	EN-L3-4	0.45863
R3HDM1	2	svd_z1	0.609421	0.549096	EN-L4-6	0.458687
NAP1L1	2	svd_z0	1.54911	0.547665	EN-L4-5	0.459274
KIN	2	svd_z2	0.176923	0.547357	EN-L2-3	0.459399
MYL6B	2	svd_z0	0.629744	0.544876	EN-L3-4	0.460419
GPX4	2	scZ	0.297787	0.542515	IN-VIP	0.461392
ATP5ME	2	svd_z0	1.252	0.539579	IN-SST	0.462607
PNISR	2	svd_z1	0.205809	0.539077	EN-L6	0.462816
COX6B1	2	svd_z1	0.294747	0.538843	IN-SST	0.462912
unknown_chr2_237700000	2	scZ	0.237781	0.530889	EN-L3-4	0.466233
NEMF	2	svd_z0	1.7942	0.529832	EN-L5-6	0.466677
RPL34	2	svd_z1	0.317221	0.527042	IN-PVALB	0.467853
NAP1L1	2	svd_z2	0.219454	0.525935	EN-L5-6	0.468321
RPS15A	2	scZ	0.161317	0.525512	EN-L5-6	0.4685
RPL34	2	scZ	0.0562075	0.52346	EN-L4-5	0.46937
NEMF	2	scZ	0.392601	0.521124	EN-L2-3	0.470363
CDC42BPA	2	scZ	0.964447	0.520761	EN-L4-5	0.470517
ARPP21	2	svd_z1	0.256308	0.520565	EN-L5-6	0.470601
AHI1	2	svd_z1	0.171989	0.519122	IN-VIP	0.471216
COX6C	2	scZ	0.135662	0.516293	IN-VIP	0.472427
DNAJC1	2	scZ	0.3555	0.51503	EN-L4-5	0.472969
KMT2E	2	svd_z0	0.292103	0.512314	EN-L3-5	0.474139
RPL34	2	scZ	0.175947	0.511339	IN-SST	0.47456
MICU3	2	scZ	0.163637	0.508905	EN-L4-6	0.475613
PLEKHA5	2	svd_z1	0.315257	0.506628	EN-L5-6	0.476602
SLF1	2	svd_z2	0.154832	0.505028	EN-L2-3	0.477299
ATP5MF	2	svd_z1	0.0608586	0.503375	EN-L3-5	0.478021
unknown_chr17_29500000	2	svd_z0	0.689552	0.497367	EN-L4-6	0.48066
PSIP1	2	svd_z1	0.174556	0.496457	EN-L4-5	0.481061
NEMF	2	svd_z2	0.265555	0.492122	EN-L2-3	0.482982
TNRC6B	2	scZ	0.290065	0.490257	EN-L4-6	0.483813
SEPTIN7	2	scZ	0.0611019	0.490113	EN-L3-5	0.483877
KIN	2	svd_z0	1.00786	0.48982	EN-L5-6	0.484007
ATP5ME	2	svd_z2	0.186271	0.483905	IN-SST	0.486659
PDCD5	2	svd_z1	0.569918	0.483481	EN-L3-5	0.48685
STMN2	2	scZ	0.2518	0.483329	IN-PVALB	0.486918
ATP6V1D	2	scZ	0.0932426	0.479755	EN-L2-3	0.488533
SRRM3	2	scZ	0.0701706	0.477692	EN-L2-3	0.48947
RPS15	2	scZ	0.0457074	0.472328	EN-L4-6	0.491918
COX7C	2	svd_z0	1.46423	0.471941	IN-PVALB	0.492095
TTLL7	2	svd_z1	0.3616	0.471616	EN-L2	0.492245
ARPP21	2	scZ	0.152124	0.47061	IN-VIP	0.492707
PNISR	2	scZ	0.290764	0.468381	IN-VIP	0.493733
TCEA2	2	svd_z2	0.0932503	0.466466	EN-L3-5	0.494617
SYT1	2	svd_z0	2.255	0.464408	IN-VIP	0.495571
RPL10	2	scZ	0.343968	0.461973	EN-L2-3	0.496703
TCEA2	2	svd_z2	0.0932503	0.456251	EN-L4-6	0.499381
LUC7L3	2	svd_z0	0.987037	0.45187	IN-LAMP5	0.501448
RPL18	2	scZ	0.0513785	0.450972	EN-L3-4	0.501874
EIF3K	2	scZ	0.311053	0.450888	EN-L4-5	0.501914
unknown_chr2_237700000	2	svd_z0	1.22322	0.450286	EN-L3-5	0.502199
KTN1	2	svd_z1	0.1382	0.448486	EN-L5-6	0.503055
EIF1	2	svd_z1	0.0682838	0.448457	EN-L4-6	0.503068
STMN2	2	scZ	0.0286365	0.446836	EN-L4-5	0.503842
KMT2E	2	svd_z2	0.122135	0.444113	EN-L5-6	0.505144
ATP6V1D	2	scZ	0.106033	0.432084	EN-L4-6	0.510968
MEG3	2	svd_z2	0.1353	0.427535	EN-L3-4	0.513201
SRRM3	2	svd_z0	2.17663	0.424665	IN-PVALB	0.514618
ATP5MD	2	scZ	0.187663	0.422666	EN-L2-3	0.51561
MYL6B	2	scZ	0.505749	0.422337	EN-L3-4	0.515773
SYT1	2	scZ	0.143746	0.420485	EN-L6	0.516695
NEMF	2	svd_z2	0.408887	0.418794	EN-L3-4	0.517539
AHI1	2	svd_z2	0.314074	0.418564	IN-VIP	0.517654
ATP5ME	2	scZ	0.184218	0.41823	EN-L2-3	0.517821
ARID4A	2	svd_z1	0.722553	0.417203	EN-L3-4	0.518336
RNPC3	2	scZ	0.0569991	0.414106	EN-L2	0.519893
TAF1D	2	scZ	0.455177	0.410248	EN-L4-6	0.521844
ATP6V1D	2	svd_z2	0.232677	0.408786	EN-L3-4	0.522586
SEPTIN7	2	scZ	0.474276	0.407384	EN-L6	0.5233
WDR60	2	scZ	0.119146	0.406919	EN-L3-4	0.523537
RBX1	2	scZ	0.138741	0.406385	EN-L2	0.52381
NEMF	2	scZ	0.395292	0.406266	EN-L5-6	0.523871
SPARCL1	2	scZ	0.109865	0.405122	EN-L2-3	0.524456
RNPC3	2	scZ	0.0569991	0.403478	EN-L4-6	0.525298
RPS14	2	scZ	0.195868	0.40302	EN-L6	0.525534
SRRM3	2	svd_z2	0.301379	0.400357	EN-L6	0.526905
SEC62	2	svd_z2	0.435497	0.399735	IN-VIP	0.527226
SRRM3	2	scZ	0.112038	0.398853	EN-L4-6	0.527682
ATP5ME	2	svd_z1	0.209112	0.398671	EN-L6	0.527776
SRRM3	2	svd_z2	0.131528	0.398598	EN-L4-5	0.527814
OSBPL8	2	svd_z1	1.17191	0.398075	EN-L2-3	0.528085
SRRM3	2	scZ	0.131397	0.397593	IN-PVALB	0.528335
KTN1	2	scZ	0.167553	0.396537	EN-L5-6	0.528883
MEG3	2	svd_z2	0.166481	0.396455	EN-L3-5	0.528926
SCN1A	2	svd_z1	0.53819	0.396007	EN-L5-6	0.529159
ANKRD26	2	svd_z2	0.208813	0.392018	EN-L3-5	0.53124
GAS5	2	svd_z2	0.66481	0.391303	EN-L3-5	0.531615
COX7C	2	scZ	0.229575	0.389107	EN-L6	0.532769
RPL34	2	scZ	0.0880579	0.388787	EN-L2	0.532937
R3HDM1	2	svd_z0	1.02365	0.387354	EN-L5-6	0.533693
PTMA	2	scZ	0.19987	0.383691	EN-L4-5	0.535634
NDUFV2	2	scZ	0.0719566	0.383478	EN-L4-5	0.535748
KIN	2	svd_z1	0.888582	0.383408	EN-L4-5	0.535785
CLU	2	scZ	0.0315167	0.380138	EN-L5-6	0.537529
RPL10	2	svd_z0	0.449916	0.379851	EN-L2-3	0.537683
POLR2I	2	svd_z1	1.07234	0.379527	EN-L6	0.537856
TCEA2	2	scZ	0.101196	0.3783	EN-L4-6	0.538515
SEPTIN7	2	svd_z1	0.499839	0.376548	IN-VIP	0.539457
RAB2A	2	scZ	0.143824	0.375598	EN-L2	0.539969
SEC62	2	scZ	0.0979303	0.375524	IN-PVALB	0.540009
SPARCL1	2	scZ	0.198825	0.375008	EN-L2	0.540287
AHI1	2	svd_z2	0.338445	0.374149	EN-L4-6	0.540751
COX7C	2	svd_z1	0.241693	0.373132	IN-PVALB	0.541302
ANKRD36B	2	svd_z2	0.283837	0.372411	EN-L4-5	0.541693
ATP5ME	2	svd_z2	0.236364	0.368778	EN-L6	0.543671
RTF1	2	svd_z1	0.80682	0.367567	EN-L2	0.544333
RPL34	2	scZ	0.0797696	0.366364	EN-L4-6	0.544993
NAP1L1	2	svd_z2	0.289154	0.365627	EN-L3-5	0.545398
GAS5	2	svd_z0	0.686838	0.365324	EN-L4-6	0.545564
SPATS2L	2	scZ	0.428637	0.358525	EN-L4-6	0.549327
SCN1A	2	scZ	0.409933	0.357083	EN-L5-6	0.550131
CALM1	2	scZ	0.0773285	0.355614	IN-PVALB	0.550952
LUC7L3	2	svd_z0	2.13877	0.355562	EN-L2-3	0.550982
SEC62	2	scZ	0.032409	0.353692	EN-L4-6	0.55203
unknown_chr17_29500000	2	svd_z1	0.249377	0.352925	EN-L3-4	0.552462
SEC62	2	svd_z1	0.152853	0.352789	IN-VIP	0.552539
RPS5	2	svd_z1	0.396666	0.345002	IN-PVALB	0.556956
unknown_chr7_67900000	2	svd_z0	0.35853	0.344752	EN-L3-5	0.557099
ARID4A	2	svd_z2	0.102809	0.344566	EN-L5-6	0.557205
TTLL7	2	svd_z1	0.39118	0.344081	EN-L4-5	0.557483
AHI1	2	svd_z1	0.193094	0.34315	EN-L4-6	0.558017
ARID4A	2	svd_z0	1.04134	0.342436	EN-L4-5	0.558427
KTN1	2	svd_z2	0.267035	0.342339	EN-L5-6	0.558482
ARPP21	2	svd_z0	1.69368	0.340817	IN-SST	0.559358
R3HDM1	2	scZ	0.165523	0.340341	EN-L5-6	0.559633
ATP5ME	2	svd_z0	1.252	0.339198	EN-L6	0.560292
COX5A	2	svd_z0	0.214955	0.338446	EN-L2-3	0.560728
U2SURP	2	scZ	0.189151	0.338379	EN-L4-6	0.560766
SLF1	2	scZ	0.347978	0.336026	EN-L3-5	0.562132
WDR60	2	svd_z2	1.38912	0.335711	EN-L4-6	0.562316
KIN	2	scZ	0.368502	0.334825	EN-L2-3	0.562832
unknown_chr7_67900000	2	scZ	0.359735	0.33341	EN-L3-5	0.563658
STMN2	2	scZ	0.14888	0.329321	EN-L2	0.566059
MEG3	2	svd_z1	0.172957	0.328547	IN-VIP	0.566516
TTLL7	2	scZ	0.172703	0.326748	EN-L5-6	0.56758
ATP5MF	2	svd_z1	0.0877718	0.326489	EN-L5-6	0.567734
RPS15A	2	scZ	0.0958474	0.325891	EN-L2	0.568089
TCEA2	2	svd_z1	1.01962	0.325394	EN-L3-4	0.568384
SELENOH	2	scZ	0.0970742	0.324022	EN-L4-6	0.5692
CDC40	2	scZ	0.116025	0.322738	EN-L5-6	0.569967
SON	2	scZ	0.0866891	0.322514	EN-L2-3	0.570101
SPATS2L	2	svd_z1	0.310355	0.322455	EN-L2	0.570136
AHI1	2	svd_z0	0.101272	0.322417	EN-L3-5	0.570159
SEC62	2	svd_z0	2.03248	0.322088	IN-VIP	0.570355
POLR2I	2	svd_z0	1.01477	0.321158	EN-L6	0.570913
ATP5ME	2	scZ	0.184218	0.320576	IN-SST	0.571261
RPS15	2	svd_z0	0.0461275	0.318888	EN-L2-3	0.572277
SPARCL1	2	scZ	0.198825	0.318368	EN-L4-5	0.57259
GPX4	2	scZ	0.123656	0.315713	EN-L4-5	0.574195
ATP5ME	2	scZ	0.0952406	0.315322	EN-L3-4	0.574433
SEC62	2	scZ	0.0225969	0.314739	EN-L4-5	0.574787
PTOV1	2	scZ	0.187244	0.311733	EN-L3-5	0.576619
CLU	2	scZ	0.11671	0.309679	EN-L3-5	0.577877
PDCD5	2	svd_z2	0.0822772	0.309664	EN-L3-5	0.577886
ANKRD36B	2	svd_z2	0.368072	0.30904	EN-L2-3	0.57827
OSBPL8	2	scZ	0.093057	0.308304	EN-L5-6	0.578723
EIF3K	2	scZ	0.248203	0.307082	EN-L5-6	0.579476
TTLL7	2	svd_z0	1.93246	0.306838	EN-L3-4	0.579627
SRRM3	2	svd_z0	1.96883	0.306198	EN-L3-4	0.580022
MEG3	2	svd_z1	0.172957	0.305109	EN-L2	0.580697
LUC7L3	2	scZ	0.0950192	0.30404	IN-VIP	0.58136
unknown_chr7_67900000	2	scZ	0.263146	0.303386	EN-L2-3	0.581767
STMN2	2	scZ	0.0286365	0.301519	EN-L4-6	0.582932
RPS5	2	svd_z1	0.396666	0.300056	IN-SST	0.583847
RPL34	2	svd_z0	2.3643	0.296313	EN-L2	0.586203
NAP1L1	2	scZ	0.734693	0.295994	EN-L4-5	0.586405
CDC42BPA	2	svd_z2	0.188657	0.292495	EN-L3-5	0.588626
KMT2E	2	svd_z2	0.122135	0.292135	EN-L2-3	0.588856
SLF1	2	svd_z0	1.90577	0.288611	EN-L4-6	0.591112
PTMA	2	scZ	0.128432	0.285384	EN-L6	0.593194
DNAJC1	2	scZ	0.289141	0.284973	EN-L4-6	0.59346
RPS14	2	scZ	0.0664477	0.283237	IN-SST	0.594588
MICU3	2	scZ	0.0847344	0.282907	EN-L5-6	0.594802
ARPP21	2	svd_z0	1.7938	0.282256	EN-L6	0.595227
NAP1L1	2	svd_z1	0.441009	0.280441	EN-L4-6	0.596412
ATP6V1D	2	svd_z1	0.156171	0.279378	EN-L3-4	0.597109
PTGDS	2	svd_z1	0.448148	0.276756	EN-L3-4	0.598836
RSRC1	2	scZ	0.252054	0.276381	EN-L5-6	0.599083
AHI1	2	scZ	0.0357224	0.274278	EN-L3-4	0.600476
ATP5PO	2	svd_z1	0.159371	0.273769	EN-L2	0.600815
RSRC1	2	svd_z1	0.270997	0.271383	EN-L4-6	0.602405
COX5A	2	scZ	0.219481	0.269613	EN-L2-3	0.603591
SRSF11	2	svd_z1	0.463304	0.267552	EN-L4-5	0.604979
ARID4A	2	scZ	0.388011	0.2667	EN-L4-6	0.605554
MYL6B	2	scZ	0.170228	0.265658	EN-L2-3	0.606259
SRRM3	2	svd_z2	0.131528	0.264678	EN-L2	0.606924
SCN1A	2	svd_z0	0.682119	0.264564	EN-L5-6	0.607002
KIN	2	scZ	0.368502	0.264374	EN-L4-6	0.607131
SLF1	2	svd_z2	0.154832	0.263879	EN-L3-4	0.607467
METTL26	2	svd_z0	2.05691	0.263248	EN-L2	0.607898
KIN	2	svd_z2	0.0598325	0.263125	EN-L5-6	0.607982
PTGDS	2	scZ	0.234094	0.259395	EN-L2-3	0.610536
TMA7	2	svd_z1	0.150472	0.259223	IN-PVALB	0.610655
ARID4A	2	svd_z1	0.769499	0.257702	EN-L4-5	0.611703
RNPC3	2	scZ	0.0569991	0.257057	EN-L3-5	0.612149
RPL10	2	svd_z1	0.376404	0.252762	EN-L4-5	0.615137
RPL34	2	scZ	0.0771287	0.252644	EN-L3-5	0.61522
METTL26	2	svd_z2	0.35411	0.249458	EN-L2	0.617457
SEPTIN7	2	scZ	0.134342	0.249283	EN-L2	0.61758
CDC42BPA	2	scZ	0.0882589	0.247301	EN-L5-6	0.618982
SPATS2L	2	scZ	0.403357	0.242456	EN-L2	0.622438
ATP5PO	2	scZ	0.141285	0.239412	EN-L2	0.624631
TNRC6B	2	scZ	0.290065	0.23864	EN-L4-5	0.62519
PNISR	2	svd_z2	0.103014	0.238283	IN-SST	0.625449
ATP5MPL	2	svd_z1	0.0754244	0.23827	EN-L3-5	0.625459
unknown_chr17_29500000	2	scZ	0.155849	0.237612	EN-L5-6	0.625936
CALM1	2	scZ	0.0951543	0.23594	IN-SST	0.627154
UBL5	2	scZ	0.212123	0.235313	EN-L2-3	0.627612
ARID5B	2	svd_z2	0.300346	0.232445	EN-L5-6	0.629717
ANKRD36B	2	svd_z1	0.284982	0.232072	EN-L3-4	0.629992
SLF1	2	svd_z0	1.18078	0.232039	EN-L3-4	0.630016
DNAJC1	2	svd_z2	0.100614	0.229932	EN-L4-6	0.631574
LUC7L3	2	scZ	0.54084	0.229406	IN-LAMP5	0.631964
KIN	2	svd_z0	1.01918	0.229176	EN-L4-5	0.632135
NEMF	2	svd_z2	0.198729	0.228545	EN-L5-6	0.632605
MYL6B	2	svd_z1	0.364205	0.227556	EN-L3-4	0.633342
ARL6IP1	2	scZ	0.0352994	0.226372	EN-L5-6	0.634227
unknown_chr2_237700000	2	svd_z2	0.128074	0.223022	EN-L3-5	0.636747
CALM1	2	scZ	0.0821696	0.222093	IN-VIP	0.63745
NEMF	2	svd_z1	0.526065	0.221152	EN-L5-6	0.638164
SRRM3	2	scZ	0.112038	0.219813	EN-L2	0.639182
LUC7L3	2	scZ	0.0198264	0.21818	EN-L4-5	0.64043
COX5A	2	svd_z1	0.0864573	0.215622	EN-L2-3	0.642396
LUC7L3	2	scZ	0.0138503	0.214485	EN-L4-6	0.643274
STMN2	2	scZ	0.0286365	0.212282	EN-L5-6	0.644984
PDCD5	2	scZ	0.145768	0.210876	EN-L5-6	0.646081
ARID4A	2	svd_z2	0.340722	0.209168	EN-L4-5	0.647421
RPL18	2	scZ	0.0725209	0.209089	IN-PVALB	0.647482
SYT1	2	svd_z0	2.255	0.208914	IN-LAMP5	0.64762
WDR60	2	scZ	0.117633	0.208879	EN-L3-5	0.647647
OSBPL8	2	svd_z1	1.08598	0.207196	EN-L3-5	0.648974
NEMF	2	scZ	0.306574	0.20716	EN-L4-6	0.649003
RBX1	2	scZ	0.127899	0.205081	EN-L2-3	0.650651
SLF1	2	scZ	0.389066	0.20481	EN-L4-6	0.650866
MYL6B	2	svd_z0	0.97575	0.201785	EN-L2	0.653284
RAB2A	2	scZ	0.0980041	0.201341	EN-L2-3	0.65364
SEPTIN7	2	svd_z1	0.297115	0.200839	EN-L4-5	0.654044
RPL10	2	svd_z1	0.23653	0.199967	EN-L5-6	0.654747
ATP6V1D	2	svd_z0	1.50469	0.196717	EN-L3-4	0.657384
KMT2E	2	svd_z2	0.122135	0.195807	EN-L4-6	0.658127
TCEA2	2	scZ	0.0364956	0.192172	EN-L5-6	0.661115
unknown_chr17_29500000	2	scZ	0.367223	0.18903	EN-L3-4	0.663725
PTGDS	2	scZ	0.270232	0.185906	EN-L3-5	0.666346
TTLL7	2	scZ	0.103024	0.185395	EN-L3-4	0.666777
NAP1L1	2	svd_z1	0.441009	0.184901	EN-L5-6	0.667195
RPL18	2	scZ	0.0455056	0.18482	EN-L6	0.667263
POLR2I	2	scZ	0.22993	0.184717	EN-L6	0.66735
RBX1	2	scZ	0.0737257	0.180851	EN-L3-5	0.670643
ARID4A	2	scZ	0.346315	0.179925	EN-L3-4	0.671438
RPS5	2	svd_z2	0.0709252	0.178736	EN-L4-5	0.672462
AKAP9	2	svd_z2	0.114808	0.178618	EN-L5-6	0.672563
SRRM3	2	scZ	0.187414	0.177248	EN-L6	0.673749
MEG3	2	scZ	0.237764	0.174973	EN-L4-5	0.675729
AKAP9	2	svd_z2	0.114808	0.17294	EN-L4-6	0.677512
AHI1	2	scZ	0.150926	0.17232	IN-VIP	0.678058
ATP5MPL	2	svd_z0	0.224067	0.171991	EN-L5-6	0.678348
MICU3	2	svd_z0	2.06684	0.171944	EN-L3-4	0.67839
RPL10	2	svd_z2	0.193433	0.170473	EN-L4-5	0.679692
unknown_chr17_29500000	2	svd_z2	0.317642	0.169537	EN-L5-6	0.680524
ATP5MPL	2	svd_z1	0.0480001	0.168699	EN-L2-3	0.68127
RBFOX1	2	svd_z0	1.02693	0.168408	EN-L5-6	0.68153
COX6B1	2	scZ	0.0373966	0.168074	EN-L4-5	0.681829
KIN	2	svd_z1	0.888582	0.167462	EN-L3-4	0.682377
ATP5MPL	2	svd_z0	0.163309	0.164784	EN-L2-3	0.68479
ATP5MF	2	scZ	0.093927	0.164459	EN-L3-5	0.685084
CCDC25	2	svd_z2	0.126441	0.162313	EN-L5-6	0.687036
NAP1L1	2	svd_z0	0.433737	0.160991	EN-L4-6	0.688245
PNISR	2	svd_z2	0.0236704	0.160806	EN-L4-5	0.688416
MICU3	2	svd_z2	0.149984	0.160471	EN-L3-4	0.688724
AHI1	2	svd_z0	0.319369	0.160267	EN-L4-6	0.688911
U2SURP	2	svd_z1	0.171877	0.160263	EN-L4-6	0.688915
unknown_chr7_67900000	2	svd_z1	0.110321	0.159621	EN-L2-3	0.689506
CLU	2	scZ	0.0535345	0.159476	EN-L4-5	0.689639
ANKRD26	2	scZ	0.267591	0.159398	EN-L3-4	0.689711
CALM1	2	scZ	0.0621766	0.158909	EN-L4-6	0.690163
MALAT1	2	scZ	0.246132	0.158482	IN-LAMP5	0.690558
PCM1	2	svd_z1	0.108989	0.157272	EN-L5-6	0.691681
KIN	2	scZ	0.47085	0.156758	EN-L3-4	0.692159
ATP5MD	2	scZ	0.089411	0.156509	EN-L5-6	0.692391
SMAP1	2	scZ	0.283659	0.155635	EN-L5-6	0.693207
SYT1	2	svd_z2	0.187024	0.15483	IN-PVALB	0.693961
R3HDM1	2	svd_z1	0.551013	0.154731	EN-L4-5	0.694055
CFAP36	2	svd_z2	0.136149	0.152506	EN-L5-6	0.696152
CHD5	2	scZ	0.0285188	0.151433	EN-L3-4	0.697169
SEPTIN7	2	svd_z0	1.9128	0.149669	EN-L6	0.698852
PTGDS	2	svd_z0	1.43933	0.149307	EN-L3-4	0.699199
NCOR1	2	scZ	0.187036	0.148881	EN-L4-6	0.699607
AHI1	2	svd_z0	0.251018	0.147032	EN-L2-3	0.701388
RTF1	2	scZ	0.336588	0.146437	EN-L4-6	0.701964
SON	2	scZ	0.0866891	0.144054	EN-L4-5	0.704284
UBL5	2	svd_z0	0.166845	0.143961	EN-L2-3	0.704375
RTF1	2	scZ	0.308658	0.143156	EN-L5-6	0.705163
C1orf35	2	scZ	0.505141	0.142142	EN-L3-5	0.706161
CLU	2	scZ	0.244899	0.141823	IN-PVALB	0.706475
RPS28	2	scZ	0.204881	0.141201	EN-L6	0.70709
SRRM3	2	svd_z0	1.96883	0.139951	EN-L3-5	0.70833
GAS5	2	scZ	0.357156	0.139697	EN-L3-5	0.708583
ARID4A	2	svd_z1	0.769499	0.139275	EN-L4-6	0.709003
PTGDS	2	scZ	0.34872	0.136941	EN-L4-6	0.711341
SMAP1	2	svd_z1	0.447765	0.13692	EN-L3-5	0.711362
WDR60	2	scZ	0.0828947	0.135416	EN-L5-6	0.712882
TMA7	2	scZ	0.164594	0.135	EN-L3-4	0.713303
KIN	2	scZ	0.368502	0.134963	EN-L4-5	0.71334
CHD5	2	svd_z2	0.10307	0.134945	IN-SST	0.713359
CLU	2	scZ	0.0535345	0.133292	EN-L2	0.715043
R3HDM1	2	svd_z1	0.138743	0.132435	EN-L2	0.715921
PSIP1	2	svd_z2	0.213049	0.129943	EN-L2-3	0.718491
NDUFV2	2	svd_z2	0.0578	0.129872	EN-L4-6	0.718565
COX5A	2	svd_z0	0.137202	0.129464	EN-L4-5	0.718989
METTL26	2	svd_z0	1.18978	0.129251	EN-L2-3	0.71921
PTMA	2	svd_z0	1.07766	0.12806	EN-L3-4	0.720452
KTN1	2	svd_z1	0.270189	0.127321	EN-L3-4	0.721226
OSBPL8	2	svd_z2	0.0751272	0.12702	EN-L5-6	0.721542
RPS15	2	scZ	0.0457074	0.126738	EN-L2-3	0.721838
R3HDM1	2	svd_z2	0.537186	0.126262	EN-L4-5	0.722339
RPL10	2	scZ	0.399555	0.125386	EN-L3-5	0.723265
NCOR1	2	scZ	0.0762447	0.124139	EN-L5-6	0.724588
R3HDM1	2	scZ	0.193151	0.123599	EN-L2-3	0.725164
CALM1	2	scZ	0.0720365	0.122064	EN-L2-3	0.726807
TCEA2	2	svd_z0	0.335217	0.121284	EN-L5-6	0.727647
RPL10	2	svd_z1	0.178773	0.121167	EN-L2-3	0.727772
OSBPL8	2	scZ	0.0797146	0.120308	EN-L2-3	0.728701
ATP5MPL	2	scZ	0.182308	0.119842	EN-L2-3	0.729206
CALM1	2	scZ	0.0720365	0.118815	EN-L3-5	0.730324
ANKRD26	2	svd_z2	0.208813	0.11878	EN-L4-6	0.730362
COX6B1	2	scZ	0.097268	0.118712	EN-L2	0.730436
ATP5MPL	2	scZ	0.233871	0.116711	EN-L5-6	0.732629
CALM1	2	svd_z2	0.876791	0.115624	IN-SST	0.73383
ATP5MF	2	svd_z2	0.155242	0.115213	EN-L4-5	0.734285
SELENOH	2	scZ	0.169229	0.115191	EN-L2-3	0.73431
LUC7L3	2	svd_z2	0.0164744	0.115113	EN-L5-6	0.734396
TMA7	2	scZ	0.110809	0.115063	EN-L4-6	0.734452
SPATS2L	2	scZ	0.403357	0.114339	EN-L5-6	0.735257
RPS28	2	scZ	0.266949	0.114082	EN-L2	0.735544
MEG3	2	svd_z0	1.37047	0.113296	EN-L3-4	0.736422
SON	2	scZ	0.0606113	0.112702	EN-L6	0.737089
unknown_chr2_237700000	2	scZ	0.22779	0.111892	EN-L5-6	0.738
SRRM3	2	svd_z0	1.96883	0.111843	EN-L4-5	0.738055
COX6B1	2	scZ	0.194754	0.111592	EN-L3-4	0.738339
RPS14	2	scZ	0.189896	0.110697	EN-L3-4	0.739352
TNRC6B	2	scZ	0.202596	0.110344	EN-L2-3	0.739753
NDUFV2	2	svd_z2	0.0578	0.109645	EN-L4-5	0.740549
ATP5PO	2	svd_z0	0.0874782	0.109551	EN-L2	0.740656
SEPTIN7	2	scZ	0.163104	0.109178	IN-VIP	0.741082
NDUFV2	2	scZ	0.0439641	0.107862	EN-L3-4	0.742591
RBFOX1	2	scZ	0.122467	0.107745	EN-L4-6	0.742726
ARID4A	2	scZ	0.388033	0.107315	IN-SST	0.743222
TCEA2	2	svd_z0	0.335217	0.104795	EN-L2-3	0.74615
NCOR1	2	svd_z1	0.185987	0.104646	EN-L4-6	0.746324
SLF1	2	scZ	0.257191	0.104396	EN-L2	0.746617
SPARCL1	2	scZ	0.0336126	0.103995	EN-L4-6	0.747087
COX5A	2	scZ	0.150229	0.103095	EN-L4-5	0.748147
ANKRD36B	2	scZ	0.234657	0.101969	EN-L4-6	0.749479
RBX1	2	scZ	0.0737257	0.101172	EN-L4-6	0.750428
TMA7	2	scZ	0.0615543	0.100484	EN-L2-3	0.75125
PLEKHA5	2	scZ	0.326271	0.0995217	EN-L5-6	0.752404
ARL6IP1	2	scZ	0.0373035	0.099008	EN-L3-4	0.753023
SYT1	2	scZ	0.0694652	0.0980841	IN-SST	0.754141
KIN	2	svd_z2	0.0598325	0.0977063	EN-L4-6	0.7546
SPARCL1	2	scZ	0.0336126	0.0975846	IN-PVALB	0.754748
ATP5MF	2	svd_z2	0.155242	0.0962986	EN-L2-3	0.756317
PTOV1	2	scZ	0.135119	0.0948253	EN-L5-6	0.75813
U2SURP	2	svd_z0	0.158463	0.0947347	EN-L4-6	0.758242
SPARCL1	2	scZ	0.162685	0.0941158	EN-L3-4	0.759009
RPL10	2	scZ	0.107609	0.0939053	EN-L5-6	0.75927
PSIP1	2	svd_z1	0.24853	0.0938573	EN-L2-3	0.75933
TCEA2	2	svd_z0	0.335217	0.092645	EN-L4-6	0.760841
ANKRD36	2	svd_z2	0.120152	0.0921852	EN-L5-6	0.761417
COPE	2	svd_z1	0.115221	0.09189	EN-L3-5	0.761788
MEG3	2	svd_z0	1.36832	0.09165	EN-L3-5	0.76209
METTL26	2	svd_z0	1.10324	0.0916472	EN-L4-5	0.762093
TMA7	2	scZ	0.0428548	0.0914396	EN-L4-5	0.762355
KIN	2	svd_z1	0.859371	0.0904643	EN-L2-3	0.763588
SRRM3	2	scZ	0.0777507	0.0899914	EN-L4-5	0.764188
ARPP21	2	scZ	0.0697701	0.0879681	IN-SST	0.766776
ATP5MD	2	scZ	0.149217	0.0877598	EN-L3-5	0.767045
OSBPL8	2	svd_z2	0.0956436	0.0873294	EN-L2-3	0.7676
GAS5	2	svd_z0	0.686838	0.0873009	EN-L3-5	0.767637
ARID5B	2	scZ	0.213257	0.0863865	EN-L4-6	0.768822
ANKRD26	2	scZ	0.267591	0.0853881	EN-L4-6	0.770124
LGALS1	2	svd_z0	0.120637	0.0839064	EN-L4-5	0.772072
ATP5MF	2	scZ	0.0948797	0.0831769	EN-L3-4	0.773038
COPE	2	scZ	0.0939812	0.0825371	EN-L3-5	0.773888
ATP5MF	2	svd_z1	0.0608586	0.0824331	EN-L3-4	0.774027
COX5A	2	svd_z1	0.0372011	0.0824255	EN-L4-5	0.774037
RAB2A	2	scZ	0.147596	0.0811095	EN-L4-6	0.775799
MYL6B	2	scZ	0.167761	0.0803385	EN-L2	0.776839
unknown_chr2_237700000	2	svd_z2	0.0717645	0.079566	EN-L4-5	0.777886
C1orf35	2	scZ	0.473438	0.0783678	EN-L2-3	0.779522
SEC62	2	scZ	0.032409	0.078246	EN-L3-4	0.779689
NEMF	2	svd_z2	0.268884	0.0779438	EN-L2	0.780104
ANKRD26	2	scZ	0.582155	0.0776226	EN-L5-6	0.780545
PCM1	2	svd_z1	0.0691026	0.0774666	EN-L3-4	0.78076
SRRM3	2	svd_z0	1.96883	0.0767766	EN-L2	0.781714
PSIP1	2	svd_z2	0.164553	0.0751419	EN-L3-4	0.783992
MALAT1	2	svd_z2	0.24512	0.0746298	EN-L2	0.784711
AHI1	2	svd_z0	0.135405	0.0745861	IN-VIP	0.784773
PTOV1	2	scZ	0.165414	0.0741638	EN-L4-5	0.785368
ATP5MPL	2	svd_z1	0.0754244	0.0729277	EN-L2	0.787121
unknown_chr17_29500000	2	svd_z0	0.0998785	0.0720972	EN-L5-6	0.788307
SEC62	2	scZ	0.0401489	0.0717663	IN-SST	0.788782
AKAP9	2	svd_z1	0.410455	0.0716194	EN-L5-6	0.788993
WDR60	2	scZ	0.0921646	0.0713418	EN-L4-6	0.789393
SRRM3	2	svd_z1	0.599121	0.0708357	EN-L6	0.790124
ATP5MPL	2	svd_z0	0.224067	0.0707835	EN-L2	0.790199
SPATS2L	2	svd_z1	0.165562	0.0695912	EN-L3-5	0.791933
OSBPL8	2	scZ	0.0797146	0.0691236	EN-L4-6	0.792617
ATP5MF	2	svd_z2	0.155242	0.0679751	EN-L5-6	0.794308
ANKRD36	2	svd_z1	0.438751	0.0666026	EN-L4-6	0.796349
COX5A	2	svd_z0	0.214955	0.0656657	EN-L2	0.797755
PNISR	2	svd_z1	0.102905	0.0645253	IN-VIP	0.799481
KIN	2	svd_z1	0.83016	0.06425	EN-L5-6	0.799901
RNPC3	2	svd_z1	0.0618421	0.0641323	IN-VIP	0.80008
OSBPL8	2	svd_z2	0.0956436	0.0638441	EN-L3-5	0.80052
MICU3	2	svd_z2	0.142536	0.063772	EN-L3-5	0.800631
KIN	2	svd_z1	0.888582	0.0635808	EN-L4-6	0.800923
ARL6IP1	2	scZ	0.0417938	0.0632207	EN-L6	0.801476
PSIP1	2	svd_z2	0.213049	0.0630767	EN-L4-6	0.801698
PTMA	2	scZ	0.19987	0.0628528	IN-SST	0.802043
SMAP1	2	svd_z1	0.447765	0.0628084	EN-L4-6	0.802111
CXCL14	2	scZ	0.0214916	0.0626018	IN-SST	0.80243
COX6C	2	scZ	0.0804517	0.0623307	EN-L6	0.802849
AHI1	2	scZ	0.0729837	0.0620297	EN-L2	0.803316
ATP5MF	2	svd_z1	0.0877718	0.0612109	EN-L2-3	0.804592
CDC40	2	scZ	0.145973	0.0611618	EN-L2-3	0.804669
PSIP1	2	svd_z2	0.213049	0.060393	EN-L5-6	0.805876
ATP5MPL	2	svd_z1	0.0480001	0.0603146	EN-L4-5	0.805999
AKAP9	2	scZ	0.451475	0.0588798	EN-L5-6	0.808275
ATP5MPL	2	svd_z0	0.163309	0.0587971	EN-L4-5	0.808407
RPS15	2	svd_z0	0.0461275	0.0582649	EN-L6	0.80926
COX6B1	2	svd_z2	0.170949	0.0574289	IN-SST	0.810607
KMT2E	2	svd_z0	0.292103	0.055162	EN-L2-3	0.814313
SLF1	2	scZ	0.33229	0.0550788	EN-L3-4	0.81445
SYT1	2	scZ	0.0880501	0.0547576	IN-VIP	0.814982
METTL26	2	svd_z0	1.03997	0.0546773	EN-L3-5	0.815116
COX6B1	2	svd_z0	1.57016	0.0531344	IN-SST	0.817696
COX5A	2	scZ	0.219481	0.053133	EN-L2	0.817699
PNISR	2	scZ	0.193784	0.0527507	EN-L3-5	0.818344
EIF3K	2	scZ	0.248203	0.0524068	EN-L2	0.818927
ATP5MPL	2	scZ	0.233871	0.0515763	EN-L2	0.820343
COX6B1	2	scZ	0.19365	0.051379	IN-SST	0.820681
SEPTIN7	2	scZ	0.0517784	0.0512411	EN-L5-6	0.820918
MEG3	2	svd_z2	0.0794716	0.0503849	IN-VIP	0.822395
AHI1	2	svd_z2	0.185464	0.0503504	IN-PVALB	0.822455
KIN	2	svd_z2	0.166003	0.0499539	EN-L2	0.823144
SEPTIN7	2	svd_z1	0.475185	0.0499525	EN-L2	0.823146
LGALS1	2	scZ	0.118005	0.0499345	EN-L4-5	0.823177
AHI1	2	svd_z1	0.126995	0.0496417	EN-L3-4	0.823688
unknown_chr17_29500000	2	svd_z1	0.687164	0.0491731	EN-L4-6	0.824508
MEG3	2	svd_z2	0.116287	0.0490683	EN-L5-6	0.824693
ATP6V1D	2	scZ	0.16572	0.0490256	EN-L4-5	0.824768
ELOB	2	scZ	0.099516	0.0489209	EN-L5-6	0.824952
LUC7L3	2	svd_z2	0.0164744	0.0487388	EN-L3-4	0.825273
CDC42BPA	2	svd_z1	0.937795	0.0482911	EN-L5-6	0.826064
unknown_chr7_67900000	2	svd_z0	0.0554365	0.0478258	EN-L5-6	0.826891
CCDC25	2	svd_z0	0.303825	0.0470448	EN-L3-5	0.828288
RNPC3	2	svd_z2	0.31133	0.0468357	IN-SST	0.828664
AHI1	2	svd_z0	0.0370906	0.0464145	EN-L5-6	0.829424
RPL34	2	svd_z1	0.184479	0.0464031	IN-VIP	0.829445
COPE	2	svd_z2	0.0373702	0.0463765	EN-L4-5	0.829493
ARID4A	2	scZ	0.331868	0.0462876	EN-L4-5	0.829654
RBFOX1	2	scZ	0.172679	0.0455618	EN-L5-6	0.830974
METTL26	2	svd_z2	0.0909149	0.0440792	EN-L2-3	0.833706
GAS5	2	svd_z1	0.367229	0.044066	EN-L4-6	0.833731
ATP5MPL	2	scZ	0.182308	0.0430302	EN-L4-5	0.835668
COX5A	2	svd_z1	0.0864573	0.0430234	EN-L2	0.835681
RNPC3	2	scZ	0.0972063	0.0428859	EN-L6	0.83594
ANKRD36	2	scZ	0.836902	0.0419093	EN-L4-6	0.837793
RTF1	2	scZ	0.286591	0.0417127	EN-L3-4	0.838168
PLEKHA5	2	svd_z0	1.67738	0.0416689	EN-L2-3	0.838252
COX7C	2	scZ	0.0498869	0.0407692	EN-L2	0.839984
PNISR	2	svd_z2	0.0236704	0.0406857	EN-L6	0.840146
C1orf35	2	svd_z1	0.684442	0.040117	EN-L3-4	0.841252
ARID4A	2	svd_z1	0.708048	0.0397282	EN-L3-5	0.842013
RPS5	2	scZ	0.0796864	0.0378321	EN-L4-6	0.845781
NEMF	2	svd_z0	1.52203	0.0373011	EN-L2	0.846853
SEPTIN7	2	svd_z1	0.499839	0.03621	EN-L5-6	0.849082
AHI1	2	svd_z2	0.212317	0.0355967	EN-L2-3	0.850351
ANKRD36	2	svd_z1	0.172237	0.0353737	EN-L3-4	0.850815
SEC62	2	scZ	0.0225969	0.0339807	EN-L6	0.853748
SEC62	2	scZ	0.0117818	0.0338415	EN-L3-5	0.854044
RPS5	2	scZ	0.0502494	0.0338287	IN-PVALB	0.854072
CXCL14	2	scZ	0.0475936	0.0338024	EN-L3-5	0.854128
ARL6IP1	2	scZ	0.0102949	0.0336059	EN-L2	0.854548
ANKRD26	2	svd_z2	0.0902205	0.0334968	EN-L5-6	0.854781
SRRM3	2	svd_z0	1.96883	0.0330336	EN-L2-3	0.855778
ARID4A	2	scZ	0.260824	0.032847	EN-L2-3	0.856181
RPS14	2	scZ	0.021186	0.0318749	EN-L2-3	0.858303
PSIP1	2	scZ	0.140312	0.0316244	EN-L4-5	0.858855
WDR60	2	svd_z0	0.431721	0.0312666	EN-L2-3	0.859647
ANKRD36B	2	svd_z2	0.269713	0.0311847	EN-L3-4	0.859829
unknown_chr2_237700000	2	scZ	0.15135	0.0311462	EN-L4-5	0.859915
PLEKHA5	2	svd_z2	0.227893	0.0309338	EN-L2-3	0.860388
LGALS1	2	svd_z1	0.0211709	0.0309205	EN-L5-6	0.860418
METTL26	2	svd_z2	0.0786545	0.0301665	EN-L3-5	0.862113
SYT1	2	svd_z1	0.0776181	0.0295948	IN-LAMP5	0.863413
RAB2A	2	scZ	0.0285755	0.0295654	EN-L5-6	0.86348
RPS15	2	svd_z0	0.0461275	0.0290802	IN-VIP	0.864594
R3HDM1	2	scZ	0.27289	0.028845	EN-L2	0.865137
NDUFV2	2	scZ	0.0236404	0.028138	EN-L2-3	0.866785
RPS5	2	scZ	0.0502494	0.0281023	IN-SST	0.866868
TAF1D	2	svd_z0	0.139985	0.027708	EN-L4-5	0.867797
PSIP1	2	svd_z1	0.24853	0.0276918	EN-L4-6	0.867836
RPS15	2	svd_z1	0.0178089	0.0276862	EN-L4-6	0.867849
LGALS1	2	svd_z1	0.0211709	0.0274001	EN-L4-5	0.868527
R3HDM1	2	svd_z2	0.385695	0.0273646	EN-L5-6	0.868612
ARID5B	2	svd_z1	0.87091	0.0272903	EN-L5-6	0.868788
RPS5	2	scZ	0.0767427	0.0266592	EN-L2	0.870301
ANKRD36	2	svd_z1	0.0834049	0.0264534	EN-L5-6	0.870798
ARL6IP1	2	scZ	0.0353981	0.0263922	EN-L2-3	0.870946
PSIP1	2	svd_z2	0.213049	0.0263817	EN-L2	0.870972
KIN	2	svd_z2	0.176923	0.0260853	EN-L4-5	0.871692
TCEA2	2	svd_z2	0.0932503	0.0256574	EN-L3-4	0.87274
PLEKHA5	2	scZ	0.221299	0.0249376	EN-L2-3	0.874523
ARID5B	2	scZ	0.166993	0.0246617	EN-L3-5	0.875213
ATP5ME	2	svd_z1	0.274558	0.0244545	IN-SST	0.875734
LUC7L3	2	scZ	0.0119273	0.0241261	EN-L2	0.876565
ANKRD36B	2	svd_z0	0.0269657	0.0239937	EN-L5-6	0.876901
PTMA	2	scZ	0.19987	0.0239009	IN-VIP	0.877137
RPS15	2	scZ	0.0457074	0.0231521	EN-L6	0.879062
ANKRD36	2	svd_z0	0.0888603	0.0231416	EN-L5-6	0.879089
ANKRD26	2	svd_z0	0.0518115	0.0228589	EN-L3-5	0.879825
CALM1	2	scZ	0.0843846	0.0227772	EN-L3-4	0.880038
METTL26	2	svd_z2	0.0331901	0.0223734	EN-L5-6	0.881098
ARID4A	2	svd_z2	0.221765	0.0223411	IN-SST	0.881183
WDR60	2	scZ	0.0427973	0.0219073	EN-L4-5	0.882334
PLEKHA5	2	svd_z2	0.227893	0.021903	EN-L3-4	0.882345
NAP1L1	2	scZ	0.463739	0.0214522	EN-L3-5	0.883554
NCOR1	2	svd_z0	0.0712943	0.0213711	EN-L3-5	0.883773
EIF3K	2	svd_z0	0.562451	0.0213682	EN-L5-6	0.88378
LUC7L3	2	svd_z0	2.14045	0.0209775	IN-VIP	0.88484
NCOR1	2	svd_z0	0.150673	0.0206094	EN-L4-5	0.885848
PCM1	2	svd_z1	0.108989	0.0204404	EN-L4-6	0.886314
SRSF11	2	svd_z1	0.503597	0.0203628	EN-L4-6	0.886529
PTGDS	2	scZ	0.207596	0.0200284	EN-L4-5	0.887458
RPS5	2	svd_z2	0.0709252	0.0198665	IN-PVALB	0.88791
CDC42BPA	2	scZ	0.115619	0.01935	EN-L3-4	0.889368
PNISR	2	svd_z2	0.0289615	0.0188969	IN-VIP	0.890663
TCEA2	2	scZ	0.0364956	0.0188124	EN-L3-5	0.890906
CXCL14	2	scZ	0.0144175	0.0180885	IN-VIP	0.893012
LUC7L3	2	svd_z1	0.0900568	0.0180029	EN-L6	0.893264
CALM1	2	svd_z1	0.093578	0.0179845	IN-LAMP5	0.893319
ARID5B	2	scZ	0.213257	0.0179135	EN-L2	0.893528
C1orf35	2	scZ	0.510481	0.0178087	EN-L4-5	0.893838
METTL26	2	scZ	0.402508	0.0176793	EN-L3-5	0.894222
ATP5MF	2	svd_z2	0.155242	0.0175107	EN-L3-5	0.894725
AKAP9	2	svd_z0	0.0408216	0.017478	EN-L4-6	0.894823
LUC7L3	2	svd_z2	0.0164744	0.0171747	EN-L4-6	0.895734
ANKRD26	2	svd_z0	0.0544442	0.0166987	EN-L5-6	0.897181
RPS5	2	svd_z2	0.0709252	0.0165954	IN-SST	0.897497
COX6C	2	scZ	0.0785709	0.0165738	EN-L3-5	0.897564
TCEA2	2	svd_z0	0.242075	0.0164728	EN-L3-4	0.897875
TMA7	2	scZ	0.0615543	0.0163453	EN-L3-5	0.898269
CALM1	2	scZ	0.0464208	0.0158321	EN-L6	0.89987
ANKRD26	2	svd_z0	0.0910522	0.0153645	EN-L4-6	0.901352
CALM1	2	scZ	0.0721297	0.0151273	EN-L2	0.902113
ATP5MD	2	scZ	0.146109	0.0149215	EN-L4-6	0.902777
METTL26	2	svd_z2	0.0800939	0.0145724	EN-L4-5	0.903916
NEMF	2	svd_z2	0.16952	0.0142761	EN-L4-6	0.904893
METTL26	2	scZ	0.366492	0.0141945	EN-L4-5	0.905164
COX6C	2	scZ	0.0835864	0.0141076	EN-L3-4	0.905453
RTF1	2	scZ	0.281231	0.0141004	EN-L2-3	0.905477
SLF1	2	svd_z2	0.154832	0.0140598	EN-L4-6	0.905613
RPS5	2	svd_z0	0.0294609	0.0138041	EN-L4-5	0.906471
AHI1	2	svd_z0	0.0688313	0.0137477	IN-PVALB	0.906661
PSIP1	2	scZ	0.184772	0.0137419	EN-L2-3	0.906681
SPARCL1	2	scZ	0.0687203	0.0136314	EN-L6	0.907055
ANKRD36	2	svd_z2	0.0426089	0.0135912	EN-L3-4	0.907192
PSIP1	2	svd_z2	0.213049	0.0131367	EN-L4-5	0.90875
KIN	2	svd_z0	1.01918	0.0131279	EN-L2-3	0.908781
PSIP1	2	scZ	0.142174	0.0126934	EN-L2	0.910296
ELOB	2	scZ	0.0867872	0.0125629	EN-L4-5	0.910757
U2SURP	2	svd_z1	0.171877	0.0125583	EN-L2-3	0.910773
PNISR	2	svd_z1	0.101205	0.0124343	EN-L4-6	0.911212
OSBPL8	2	svd_z0	0.0911449	0.0124286	EN-L4-6	0.911233
C1orf35	2	svd_z2	0.0892214	0.0123946	EN-L4-5	0.911354
SEPTIN7	2	svd_z2	0.0786687	0.0118294	IN-VIP	0.91339
RPS15	2	scZ	0.0457074	0.0115322	IN-VIP	0.914481
AKAP9	2	svd_z0	0.0398711	0.0113862	EN-L5-6	0.915022
TAF1D	2	svd_z0	0.0939448	0.0113743	EN-L4-6	0.915067
RPL10	2	scZ	0.423027	0.0112854	EN-L4-6	0.915398
ARID4A	2	svd_z2	0.0481485	0.0109474	EN-L2	0.91667
TMA7	2	scZ	0.0615543	0.0106692	EN-L5-6	0.917731
ELOB	2	scZ	0.119882	0.0105132	IN-SST	0.918333
SON	2	scZ	0.0345336	0.0104317	EN-L3-5	0.918649
U2SURP	2	svd_z2	0.0838773	0.0104306	EN-L4-6	0.918653
PTMA	2	scZ	0.19987	0.0102238	IN-PVALB	0.919461
unknown_chr17_29500000	2	svd_z1	0.441768	0.0102206	EN-L3-5	0.919474
U2SURP	2	svd_z2	0.0838773	0.0101046	EN-L2-3	0.91993
TCEA2	2	scZ	0.101196	0.00998225	EN-L3-4	0.920415
MICU3	2	scZ	0.0438131	0.00992454	EN-L2-3	0.920644
SRRM3	2	svd_z2	0.131528	0.00990256	IN-PVALB	0.920732
MICU3	2	svd_z1	0.204971	0.00972087	EN-L3-5	0.92146
NAP1L1	2	svd_z1	0.110941	0.00963738	EN-L4-5	0.921797
MEG3	2	svd_z2	0.113815	0.00951617	EN-L4-5	0.922289
COPE	2	svd_z0	0.0614439	0.00943985	EN-L3-5	0.9226
PNISR	2	svd_z2	0.0289615	0.00934429	IN-PVALB	0.922992
U2SURP	2	scZ	0.111149	0.00925855	EN-L2	0.923345
CHD5	2	scZ	0.0520247	0.00912152	EN-L2	0.923912
NCOR1	2	svd_z2	0.00527956	0.00880887	EN-L5-6	0.925224
LUC7L3	2	svd_z2	0.00935819	0.00875619	EN-L3-5	0.925447
ELOB	2	scZ	0.138794	0.0087244	EN-L2	0.925582
ANKRD36B	2	svd_z1	0.0355551	0.00865607	EN-L5-6	0.925873
ATP5MPL	2	scZ	0.2	0.00843512	EN-L3-5	0.926823
unknown_chr7_67900000	2	svd_z2	0.0131454	0.00838583	EN-L4-5	0.927036
WDR60	2	scZ	0.0766512	0.00810654	EN-L2	0.928258
PTMA	2	svd_z0	1.07766	0.00792724	EN-L6	0.929054
unknown_chr7_67900000	2	svd_z2	0.0124261	0.00790206	EN-L2-3	0.929167
WDR60	2	svd_z1	0.0681818	0.00767215	EN-L2	0.930202
ARID4A	2	svd_z0	1.04134	0.00762607	EN-L2	0.930411
ARID5B	2	svd_z0	0.119625	0.00761559	EN-L5-6	0.930459
RPS15A	2	svd_z2	0.034081	0.00753339	EN-L4-5	0.930834
unknown_chr7_67900000	2	svd_z2	0.0124672	0.00747302	EN-L3-4	0.931111
CDC42BPA	2	svd_z2	0.188657	0.00745004	EN-L4-5	0.931217
RPS15	2	svd_z1	0.0178089	0.00742909	EN-L2-3	0.931314
PTOV1	2	scZ	0.0198494	0.00738277	EN-L2-3	0.931528
ATP5MF	2	svd_z2	0.155242	0.00723451	EN-L3-4	0.932217
UQCRH	2	scZ	0.581488	0.00720376	EN-L6	0.932361
RPS14	2	scZ	0.116655	0.00678396	IN-VIP	0.934357
PNISR	2	svd_z1	0.101205	0.00669224	EN-L4-5	0.934801
TTLL7	2	svd_z1	0.393308	0.00640126	EN-L2-3	0.936231
LGALS1	2	svd_z0	0.120637	0.00606462	EN-L5-6	0.937927
MICU3	2	scZ	0.152747	0.00596586	EN-L3-5	0.938433
NEMF	2	scZ	0.118378	0.00550119	EN-L2	0.940875
TCEA2	2	svd_z2	0.0932503	0.00548049	EN-L2-3	0.940986
TCEA2	2	scZ	0.0508734	0.00542438	EN-L4-5	0.941289
TTLL7	2	svd_z1	0.392762	0.00541356	EN-L3-4	0.941347
NDUFV2	2	scZ	0.0202876	0.00537677	EN-L4-6	0.941546
METTL26	2	svd_z2	0.101736	0.00530428	EN-L4-6	0.941941
ARPP21	2	scZ	0.021108	0.0043353	EN-L3-5	0.947503
SYT1	2	svd_z2	0.181243	0.0043194	EN-L6	0.947599
SPATS2L	2	scZ	0.400992	0.00423987	EN-L4-5	0.948083
unknown_chr7_67900000	2	scZ	0.650013	0.00409658	EN-L4-6	0.948967
unknown_chr7_67900000	2	svd_z0	0.647835	0.00409008	EN-L4-6	0.949007
U2SURP	2	svd_z1	0.171877	0.00404594	EN-L2	0.949283
PNISR	2	svd_z0	0.952565	0.0039814	EN-L4-6	0.949688
ARID4A	2	svd_z0	1.06043	0.00386049	IN-SST	0.950457
MICU3	2	svd_z1	0.204971	0.00383926	EN-L3-4	0.950593
ATP5MD	2	scZ	0.0313141	0.00382803	EN-L4-5	0.950666
RPL34	2	svd_z2	0.0132616	0.00378063	IN-VIP	0.950971
R3HDM1	2	scZ	0.0143645	0.00372463	EN-L4-6	0.951335
PSIP1	2	svd_z0	0.0826291	0.00365249	EN-L4-6	0.951809
ARL6IP1	2	scZ	0.0118454	0.00363702	IN-SST	0.951911
LGALS1	2	scZ	0.118005	0.00362879	EN-L5-6	0.951965
NCOR1	2	svd_z0	0.115688	0.00355165	EN-L2	0.952478
ELOB	2	scZ	0.0867872	0.0035426	EN-L2-3	0.952538
MICU3	2	scZ	0.163637	0.00354174	EN-L4-5	0.952544
MICU3	2	svd_z0	1.78211	0.00353389	EN-L4-6	0.952596
CALM1	2	scZ	0.068424	0.00347506	EN-L4-5	0.952992
NCOR1	2	svd_z2	0.00527956	0.00344041	EN-L3-5	0.953227
ANKRD26	2	svd_z2	0.0902205	0.00340908	EN-L3-4	0.95344
ATP5MD	2	scZ	0.089411	0.00340325	EN-L2	0.95348
U2SURP	2	svd_z0	0.121772	0.00333378	EN-L2	0.953957
RPS15A	2	scZ	0.0499982	0.00332334	EN-L2-3	0.954029
C1orf35	2	svd_z2	0.0892214	0.00331112	EN-L2-3	0.954113
PCM1	2	scZ	0.253691	0.00322443	EN-L5-6	0.954717
LUC7L3	2	svd_z2	0.00777615	0.00299784	EN-L2-3	0.956336
AHI1	2	svd_z1	0.0974304	0.00299462	EN-L2	0.956359
ANKRD36B	2	svd_z0	0.0182546	0.00298456	EN-L4-6	0.956432
unknown_chr2_237700000	2	svd_z1	1.07117	0.0029107	EN-L4-5	0.956974
PSIP1	2	svd_z0	0.0826291	0.00287858	EN-L2-3	0.957212
U2SURP	2	svd_z2	0.0838773	0.00271324	EN-L2	0.958458
CLU	2	svd_z1	0.0389074	0.00269338	IN-PVALB	0.95861
LUC7L3	2	svd_z2	0.0261243	0.0026692	IN-VIP	0.958796
RPS15A	2	svd_z2	0.034081	0.00263464	EN-L2	0.959064
RPL34	2	scZ	0.172076	0.00263168	EN-L2-3	0.959087
TCEA2	2	scZ	0.0364956	0.00259821	EN-L2-3	0.959347
ARID4A	2	svd_z2	0.265577	0.00245613	EN-L2-3	0.960474
COX6C	2	scZ	0.0785709	0.00244424	IN-PVALB	0.960569
KIN	2	svd_z0	1.00786	0.0024239	EN-L3-5	0.960733
ANKRD36B	2	svd_z1	0.0369582	0.00241175	EN-L4-6	0.960832
WDR60	2	scZ	0.0553058	0.00240383	EN-L2-3	0.960896
ANKRD26	2	svd_z1	0.119666	0.00230712	EN-L5-6	0.96169
SFPQ	2	svd_z0	0.211262	0.00223857	EN-L5-6	0.962263
KMT2E	2	svd_z2	0.0191838	0.00217118	EN-L2	0.962835
PTOV1	2	scZ	0.0805875	0.00212951	EN-L3-4	0.963193
EIF3K	2	scZ	0.223064	0.00212009	EN-L4-6	0.963275
ANKRD26	2	svd_z0	0.0125709	0.00203214	EN-L3-4	0.964044
C1orf35	2	scZ	0.410032	0.0019883	EN-L5-6	0.964434
PNISR	2	scZ	0.0781306	0.0019544	EN-L6	0.964738
NCOR1	2	svd_z0	0.0174924	0.00186607	EN-L4-6	0.965544
KIN	2	svd_z0	1.00786	0.00184416	EN-L3-4	0.965746
R3HDM1	2	svd_z0	1.03463	0.0017235	EN-L3-5	0.966885
MICU3	2	svd_z1	0.194482	0.00170139	EN-L2	0.967098
RPS5	2	scZ	0.0502494	0.00169047	EN-L5-6	0.967204
RPS5	2	scZ	0.0502494	0.00163168	EN-L2-3	0.967779
SFPQ	2	scZ	0.252923	0.00160932	EN-L5-6	0.968
RPS5	2	svd_z0	0.0201693	0.0015515	IN-PVALB	0.96858
KMT2E	2	svd_z2	0.0191838	0.00149222	EN-L3-4	0.969186
PNISR	2	svd_z2	0.018736	0.00136395	EN-L5-6	0.970539
RPS15	2	svd_z1	0.0178089	0.00135695	EN-L6	0.970615
ANKRD26	2	svd_z1	0.0524088	0.00135239	EN-L4-6	0.970665
KTN1	2	svd_z2	0.228495	0.00134459	EN-L3-4	0.970749
RPS5	2	svd_z0	0.0201693	0.00129316	IN-SST	0.971314
NCOR1	2	svd_z2	0.0109996	0.00125371	EN-L4-5	0.971755
PSIP1	2	svd_z0	0.0826291	0.00120225	EN-L2	0.97234
ANKRD26	2	svd_z1	0.0708386	0.00119742	EN-L3-4	0.972396
RTF1	2	scZ	0.345436	0.00115547	EN-L3-5	0.972883
SEPTIN7	2	svd_z2	0.0786687	0.00115317	EN-L4-5	0.97291
RNPC3	2	svd_z2	0.31133	0.00107711	EN-L6	0.973819
WDR60	2	svd_z0	0.431721	0.00102148	EN-L2	0.974503
STMN2	2	svd_z0	0.089163	0.000993194	EN-L2	0.974859
SRRM3	2	scZ	0.107551	0.000991075	EN-L5-6	0.974886
LUC7L3	2	svd_z0	2.14045	0.000988946	EN-L3-5	0.974913
LUC7L3	2	svd_z0	1.89532	0.000986431	IN-PVALB	0.974945
SRRM3	2	scZ	0.118428	0.000949424	EN-L3-4	0.975419
C1orf35	2	scZ	0.386671	0.000930883	EN-L4-6	0.97566
LUC7L3	2	svd_z1	0.0900568	0.000912631	IN-PVALB	0.9759
KIN	2	scZ	0.368502	0.00086579	EN-L5-6	0.976526
PCM1	2	svd_z0	0.271002	0.000848356	EN-L5-6	0.976764
CDC40	2	scZ	0.0341836	0.000833533	EN-L2	0.976967
MEG3	2	svd_z1	0.172957	0.000833372	EN-L2-3	0.97697
NCOR1	2	svd_z2	0.00259845	0.00082548	EN-L2	0.977079
ARID4A	2	svd_z1	0.452823	0.000763637	IN-SST	0.977954
SRSF11	2	svd_z1	0.463304	0.000759311	EN-L3-4	0.978017
LUC7L3	2	svd_z0	2.14045	0.000725426	EN-L3-4	0.978513
TMA7	2	svd_z2	0.138337	0.000683452	EN-L2	0.979143
RPS15	2	svd_z1	0.0178089	0.000675066	IN-VIP	0.979272
PNISR	2	svd_z2	0.018736	0.000610067	EN-L3-4	0.980295
RTF1	2	svd_z1	0.521828	0.00060939	EN-L3-5	0.980306
MICU3	2	svd_z0	2.07191	0.00060099	EN-L5-6	0.980442
unknown_chr7_67900000	2	svd_z2	0.0119008	0.000575485	EN-L3-5	0.980861
ATP5MPL	2	svd_z0	0.121517	0.000562482	EN-L3-5	0.981079
ANKRD36B	2	svd_z1	0.00682541	0.000555852	EN-L4-5	0.98119
unknown_chr17_29500000	2	scZ	0.0720345	0.000543907	EN-L4-6	0.981394
WDR60	2	svd_z1	0.0681818	0.000527994	EN-L2-3	0.981668
SEPTIN7	2	svd_z2	0.0786687	0.000504312	EN-L2-3	0.982084
SEPTIN7	2	svd_z0	1.91906	0.000492659	EN-L2-3	0.982292
LUC7L3	2	svd_z1	0.0900568	0.000487357	IN-SST	0.982387
PNISR	2	svd_z2	0.0177934	0.000467622	EN-L2	0.982747
PSIP1	2	scZ	0.140312	0.00042022	EN-L4-6	0.983645
ATP5MF	2	scZ	0.0569049	0.000413802	EN-L2	0.98377
OSBPL8	2	scZ	0.00415064	0.000410431	EN-L3-5	0.983837
SCN1A	2	svd_z2	0.00453539	0.000396993	EN-L5-6	0.984103
LUC7L3	2	svd_z0	2.14045	0.00038451	EN-L2	0.984355
RNPC3	2	svd_z1	0.0232075	0.000380694	IN-SST	0.984433
SEPTIN7	2	svd_z2	0.0786687	0.000350607	EN-L3-5	0.985061
LUC7L3	2	svd_z1	0.0900568	0.000344328	IN-VIP	0.985195
CHD5	2	svd_z1	0.0917046	0.000308283	IN-SST	0.985991
COPE	2	svd_z2	0.0150768	0.000285146	EN-L3-5	0.986527
RNPC3	2	svd_z0	0.0235385	0.000275144	IN-SST	0.986766
RBFOX1	2	svd_z0	0.339398	0.000268564	EN-L4-6	0.986925
MICU3	2	svd_z0	2.07191	0.000260185	EN-L2-3	0.98713
ARL6IP1	2	scZ	0.0563318	0.000255336	EN-L4-6	0.987251
PSIP1	2	scZ	0.143106	0.000248048	EN-L5-6	0.987434
RNPC3	2	svd_z1	0.0232075	0.000247001	EN-L6	0.987461
PNISR	2	svd_z1	0.0947609	0.000230158	IN-SST	0.987896
RPL10	2	svd_z2	0.0208129	0.00022381	EN-L2-3	0.988064
ARID4A	2	svd_z2	0.0126982	0.000214638	EN-L3-4	0.988311
MICU3	2	svd_z2	0.149984	0.000206556	EN-L2	0.988533
TMA7	2	svd_z0	1.64682	0.000198393	EN-L2	0.988762
PSIP1	2	scZ	0.142174	0.000171725	EN-L3-5	0.989545
CLU	2	svd_z0	1.63064	0.000157001	IN-PVALB	0.990003
ARID4A	2	svd_z0	1.04134	0.000154626	EN-L2-3	0.990079
ARL6IP1	2	svd_z2	0.0791921	0.000138849	IN-PVALB	0.990598
ARL6IP1	2	svd_z2	0.0791921	0.00013476	EN-L6	0.990738
unknown_chr7_67900000	2	svd_z1	0.00124664	0.000122392	EN-L5-6	0.991173
SYT1	2	svd_z0	1.96688	0.000118806	EN-L2-3	0.991303
RNPC3	2	svd_z0	0.0235385	0.000116609	EN-L6	0.991384
SEPTIN7	2	svd_z0	1.91593	9.90375e-05	EN-L2	0.99206
WDR60	2	svd_z1	0.0681818	9.77518e-05	EN-L4-6	0.992111
ARL6IP1	2	scZ	0.0374447	9.34082e-05	EN-L4-5	0.992289
ARL6IP1	2	scZ	0.00877228	9.30489e-05	EN-L3-5	0.992304
ARL6IP1	2	scZ	0.0391749	8.1443e-05	IN-PVALB	0.9928
unknown_chr7_67900000	2	svd_z2	0.00267633	8.03155e-05	EN-L5-6	0.99285
SFPQ	2	svd_z1	0.0248945	7.1344e-05	EN-L5-6	0.993261
ARL6IP1	2	svd_z1	0.189573	6.04172e-05	EN-L6	0.993798
ARL6IP1	2	svd_z1	0.189573	3.48837e-05	IN-PVALB	0.995288
C1orf35	2	svd_z0	0.0331145	3.21427e-05	EN-L4-5	0.995476
NCOR1	2	svd_z2	0.00617007	2.54703e-05	EN-L4-6	0.995973
unknown_chr7_67900000	2	svd_z1	0.00107674	2.38713e-05	EN-L3-5	0.996102
unknown_chr7_67900000	2	scZ	0.0818539	2.34381e-05	EN-L5-6	0.996137
unknown_chr7_67900000	2	svd_z1	0.00118935	2.22772e-05	EN-L4-5	0.996234
unknown_chr7_67900000	2	svd_z2	0.0215038	1.89321e-05	EN-L4-6	0.996528
ARL6IP1	2	svd_z0	1.44	1.643e-05	IN-PVALB	0.996766
TTLL7	2	svd_z2	0.299663	1.29245e-05	EN-L3-4	0.997132
SFPQ	2	svd_z1	0.317404	1.27898e-05	EN-L3-5	0.997147
C1orf35	2	svd_z1	0.685266	9.71084e-06	EN-L4-5	0.997514
RPS14	2	svd_z1	0.698453	8.71381e-06	EN-L4-5	0.997645
PLEKHA5	2	scZ	0.111563	4.2128e-06	EN-L3-4	0.998362
RPS14	2	svd_z1	0.698453	3.06937e-06	EN-L2-3	0.998602
unknown_chr7_67900000	2	svd_z1	0.000116626	1.72238e-06	EN-L3-4	0.998953
PTOV1	2	svd_z2	0.00677728	1.33916e-06	EN-L4-6	0.999077
RPS14	2	svd_z1	0.698453	1.00208e-06	IN-VIP	0.999201
PTOV1	2	svd_z2	0.00677728	9.21116e-07	EN-L3-4	0.999234
C1orf35	2	svd_z1	0.684442	5.44014e-07	EN-L2-3	0.999412
PTOV1	2	svd_z2	0.00667548	2.19844e-07	EN-L3-5	0.999626
CFAP36	2	svd_z0	0.501264	2.00473e-07	EN-L5-6	0.999643
unknown_chr7_67900000	2	svd_z1	0.00194559	1.55522e-07	EN-L4-6	0.999685
PTOV1	2	svd_z2	0.00667548	1.4787e-07	EN-L2-3	0.999693
RPS14	2	svd_z0	0.983145	3.85465e-08	EN-L4-5	0.999843
RPS14	2	svd_z0	0.983145	9.09046e-09	EN-L2-3	0.999924
RPS14	2	svd_z0	0.983131	2.4361e-09	IN-VIP	0.999961
RPS14	2	svd_z2	0.0600572	9.20732e-10	EN-L6	0.999976
C1orf35	2	svd_z0	0.0331326	6.60601e-10	EN-L2-3	0.999979
RPS28	2	svd_z2	1.44329e-15	3.54861e-28	EN-L4-5	1
CALM1	2	svd_z2	0.876791	1.57926e-28	EN-L2-3	1
ARPP21	2	svd_z0	1.59356	1.17458e-28	EN-L3-4	1
ARPP21	2	svd_z0	1.59356	1.24425e-28	EN-L3-5	1
CXCL14	2	svd_z0	1.29671	1.30115e-28	IN-SST	1
SEC62	2	svd_z0	2.03248	1.00076e-28	EN-L2	1
ARL6IP1	2	svd_z0	1.43933	6.79298e-29	EN-L4-5	1
ARPP21	2	svd_z0	1.59356	7.40174e-29	EN-L4-5	1
ARL6IP1	2	svd_z0	1.43933	7.96008e-29	EN-L4-6	1
CALM1	2	svd_z2	0.876791	6.81315e-29	EN-L5-6	1
ELOB	2	svd_z0	1.36586	9.07738e-29	EN-L5-6	1
CALM1	2	svd_z2	0.876791	4.91999e-29	EN-L4-5	1
CALM1	2	svd_z2	0.828002	4.76037e-29	EN-L4-6	1
COX7C	2	svd_z2	6.93889e-16	5.21213e-29	EN-L4-6	1
RPL34	2	svd_z0	2.3643	5.88426e-29	EN-L4-6	1
RPS15	2	svd_z2	2.98372e-16	6.05293e-29	EN-L4-6	1
CLU	2	svd_z0	1.63064	5.92672e-29	EN-L5-6	1
COX7C	2	svd_z2	6.93889e-16	6.14251e-29	EN-L5-6	1
SEC62	2	svd_z0	2.03248	6.4137e-29	IN-PVALB	1
ARPP21	2	svd_z0	1.59356	3.23237e-29	EN-L2	1
CALM1	2	svd_z2	0.876791	3.61794e-29	EN-L2	1
RPS28	2	svd_z2	1.44329e-15	3.70806e-29	EN-L2	1
COX7C	2	svd_z0	1.46423	3.99596e-29	EN-L2-3	1
MALAT1	2	svd_z1	0.592634	4.08177e-29	EN-L2-3	1
ARL6IP1	2	svd_z0	1.43933	3.5376e-29	EN-L3-4	1
SPARCL1	2	svd_z0	1.43144	3.48944e-29	EN-L3-4	1
RPL18	2	svd_z0	0.52204	4.52304e-29	EN-L3-5	1
COX7C	2	svd_z2	6.93889e-16	3.28422e-29	EN-L4-5	1
STMN2	2	svd_z1	1.97619	3.71567e-29	EN-L4-5	1
GPX4	2	svd_z0	1.38147	3.284e-29	IN-PVALB	1
RAB2A	2	svd_z0	1.40104	1.97205e-29	EN-L2	1
SON	2	svd_z0	0.946613	2.01996e-29	EN-L2	1
ATP6V1D	2	svd_z0	1.50469	2.4566e-29	EN-L2-3	1
COX7C	2	svd_z2	6.93889e-16	2.93223e-29	EN-L3-5	1
RPS14	2	svd_z0	0.983117	2.94303e-29	EN-L3-5	1
ATP5ME	2	svd_z0	1.252	2.77113e-29	EN-L4-5	1
MEG3	2	svd_z0	1.34141	2.23196e-29	EN-L4-5	1
RPL18	2	svd_z0	0.52204	3.08149e-29	EN-L4-5	1
ATP6V1D	2	svd_z0	1.50469	1.96633e-29	EN-L4-6	1
GPX4	2	svd_z0	1.38147	2.41124e-29	EN-L4-6	1
SPARCL1	2	svd_z0	1.43144	2.80805e-29	EN-L4-6	1
NDUFV2	2	svd_z0	2.11052	3.03638e-29	EN-L5-6	1
RAB2A	2	svd_z0	1.40104	2.02134e-29	EN-L5-6	1
SPARCL1	2	svd_z0	1.43144	2.16478e-29	IN-PVALB	1
ELOB	2	svd_z0	1.36586	1.23226e-29	EN-L2	1
RPL18	2	svd_z0	0.52204	1.4839e-29	EN-L2	1
CHD5	2	svd_z0	1.39379	1.90602e-29	EN-L2-3	1
PNISR	2	svd_z0	0.944338	1.73291e-29	EN-L2-3	1
RPS15	2	svd_z2	2.98372e-16	1.6242e-29	EN-L2-3	1
STMN2	2	svd_z1	1.97619	1.05915e-29	EN-L2-3	1
ATP5ME	2	svd_z0	1.252	1.05036e-29	EN-L3-4	1
RAB2A	2	svd_z0	1.40104	1.35144e-29	EN-L3-5	1
CHD5	2	svd_z0	1.39379	1.46165e-29	EN-L4-5	1
SON	2	svd_z0	0.946613	1.06003e-29	EN-L4-6	1
PNISR	2	svd_z0	0.944338	1.07949e-29	EN-L5-6	1
SON	2	svd_z0	0.946613	1.79959e-29	EN-L5-6	1
STMN2	2	svd_z1	1.97619	1.03927e-29	EN-L5-6	1
ARL6IP1	2	svd_z0	1.43933	1.00705e-29	EN-L6	1
ARL6IP1	2	svd_z0	1.43933	1.76242e-29	IN-SST	1
ATP5MD	2	svd_z0	1.51282	3.56592e-30	EN-L2	1
CDC40	2	svd_z0	1.41646	5.24996e-30	EN-L2	1
CLU	2	svd_z0	1.63064	7.0456e-30	EN-L2	1
GPX4	2	svd_z0	1.38147	6.41382e-30	EN-L2	1
POLR2I	2	svd_z0	1.01477	6.8149e-30	EN-L2	1
ATP5MD	2	svd_z0	1.51282	6.50176e-30	EN-L2-3	1
RAB2A	2	svd_z0	1.40104	9.36694e-30	EN-L2-3	1
RPL38	2	svd_z1	3.05311e-16	4.84001e-30	EN-L2-3	1
SON	2	svd_z0	0.946613	6.0872e-30	EN-L2-3	1
TMA7	2	svd_z0	1.64682	5.02036e-30	EN-L2-3	1
WDR60	2	svd_z2	1.08727	8.36846e-30	EN-L2-3	1
COX7C	2	svd_z2	6.93889e-16	6.24001e-30	EN-L3-4	1
POLR2I	2	svd_z1	1.07234	4.36567e-30	EN-L3-4	1
RNPC3	2	svd_z2	0.31133	5.34364e-30	EN-L3-4	1
SON	2	svd_z0	0.946613	5.42342e-30	EN-L3-4	1
ATP5MD	2	svd_z0	1.51282	4.61815e-30	EN-L3-5	1
ATP5MF	2	svd_z0	2.61426	5.40784e-30	EN-L3-5	1
ATP6V1D	2	svd_z0	1.50469	3.80014e-30	EN-L3-5	1
MICU3	2	svd_z0	1.91541	8.99657e-30	EN-L3-5	1
PTGDS	2	svd_z0	1.43933	4.32738e-30	EN-L3-5	1
WDR60	2	svd_z2	1.08727	3.96127e-30	EN-L3-5	1
GPX4	2	svd_z0	1.38147	8.90975e-30	EN-L4-5	1
MYL6B	2	svd_z0	0.97575	7.96264e-30	EN-L4-5	1
RAB2A	2	svd_z0	1.40104	9.36707e-30	EN-L4-5	1
RBX1	2	svd_z0	1.57922	4.60774e-30	EN-L4-5	1
ATP5MF	2	svd_z0	2.61426	6.29719e-30	EN-L4-6	1
GPX4	2	svd_z1	0.0277889	3.85949e-30	EN-L4-6	1
MYL6B	2	svd_z0	0.97575	3.8e-30	EN-L4-6	1
RAB2A	2	svd_z0	1.40104	8.07983e-30	EN-L4-6	1
RPS28	2	svd_z0	1.73685	6.29417e-30	EN-L4-6	1
TMA7	2	svd_z0	1.64682	6.95953e-30	EN-L4-6	1
RNPC3	2	svd_z2	0.31133	6.38144e-30	EN-L5-6	1
RPS14	2	svd_z0	0.983117	7.35027e-30	EN-L5-6	1
RPS14	2	svd_z1	0.698067	6.33296e-30	EN-L5-6	1
RPS28	2	svd_z0	1.73685	7.35892e-30	EN-L5-6	1
SEPTIN7	2	svd_z0	1.91906	9.4379e-30	EN-L5-6	1
TMA7	2	svd_z0	1.64682	5.66689e-30	EN-L5-6	1
SPARCL1	2	svd_z0	1.43144	7.54013e-30	EN-L6	1
STMN2	2	svd_z1	1.97619	3.9443e-30	EN-L6	1
RPL18	2	svd_z0	0.52204	7.14905e-30	IN-SST	1
ARPP21	2	svd_z0	1.59356	5.34321e-30	IN-VIP	1
GPX4	2	svd_z0	1.38147	6.90253e-30	IN-VIP	1
MALAT1	2	svd_z2	0.192837	4.56757e-30	IN-VIP	1
ARID5B	2	svd_z1	0.840809	1.61483e-30	EN-L2	1
ARL6IP1	2	svd_z1	0.189573	4.81136e-31	EN-L2	1
COX6B1	2	svd_z0	0.710563	1.10184e-30	EN-L2	1
COX6B1	2	svd_z1	0.62358	1.59351e-30	EN-L2	1
COX7C	2	svd_z0	1.46423	1.82455e-30	EN-L2	1
LUC7L3	2	svd_z2	0.0164744	3.13401e-30	EN-L2	1
PNISR	2	svd_z0	0.944338	1.70919e-30	EN-L2	1
PTMA	2	scZ	0.19987	4.87109e-31	EN-L2	1
RBX1	2	svd_z0	1.57922	2.25211e-30	EN-L2	1
RPL38	2	svd_z1	1.52656e-16	1.98585e-30	EN-L2	1
RPLP1	2	scZ	0.27929	4.00593e-31	EN-L2	1
RPS5	2	svd_z1	0.396666	4.68205e-31	EN-L2	1
ARPP21	2	svd_z2	0.175882	9.19148e-31	EN-L2-3	1
CDC40	2	svd_z0	1.41646	2.94725e-30	EN-L2-3	1
CDC42BPA	2	svd_z0	0.699837	6.5902e-31	EN-L2-3	1
CDC42BPA	2	svd_z1	0.937795	6.15989e-31	EN-L2-3	1
COX6B1	2	svd_z1	0.62358	2.79483e-30	EN-L2-3	1
EIF3K	2	svd_z1	0.527588	5.92765e-31	EN-L2-3	1
MICU3	2	svd_z2	0.149984	6.71427e-31	EN-L2-3	1
MYL6B	2	svd_z0	0.97575	1.49026e-30	EN-L2-3	1
NUCKS1	2	scZ	0.484301	5.6612e-31	EN-L2-3	1
RNPC3	2	svd_z2	0.31133	3.32403e-30	EN-L2-3	1
RPL34	2	svd_z1	0.184479	3.14072e-30	EN-L2-3	1
RPS28	2	svd_z0	1.73685	2.53167e-30	EN-L2-3	1
RTF1	2	svd_z1	0.525859	1.54272e-30	EN-L2-3	1
UBL5	2	svd_z2	1.12757e-16	8.42741e-31	EN-L2-3	1
ARPP21	2	svd_z1	0.256308	1.89107e-30	EN-L3-4	1
ATP5MD	2	svd_z0	1.51282	1.15818e-30	EN-L3-4	1
RBX1	2	svd_z0	1.57922	1.27068e-30	EN-L3-4	1
STMN2	2	svd_z1	1.97619	3.34792e-30	EN-L3-4	1
TAF1D	2	scZ	0.455177	6.78303e-31	EN-L3-4	1
TNRC6B	2	svd_z2	8.32667e-17	4.43734e-31	EN-L3-4	1
ARID4A	2	scZ	0.317341	9.42799e-31	EN-L3-5	1
ARL6IP1	2	svd_z1	0.189573	2.26118e-30	EN-L3-5	1
ATP5ME	2	svd_z1	0.209112	4.73577e-31	EN-L3-5	1
CALM1	2	svd_z0	0.228446	5.90196e-31	EN-L3-5	1
METTL26	2	svd_z1	0.83075	4.41322e-31	EN-L3-5	1
MYL6B	2	svd_z0	0.97575	9.63672e-31	EN-L3-5	1
NUCKS1	2	scZ	0.484301	7.88996e-31	EN-L3-5	1
NUCKS1	2	svd_z0	0.39543	1.1081e-30	EN-L3-5	1
PLEKHA5	2	svd_z2	0.227893	6.33128e-31	EN-L3-5	1
POLR2I	2	scZ	0.111574	4.14289e-31	EN-L3-5	1
PTMA	2	svd_z1	0.107622	6.17438e-31	EN-L3-5	1
PTMA	2	svd_z2	0.0952574	7.86634e-31	EN-L3-5	1
RAB2A	2	svd_z2	0.00365268	8.472e-31	EN-L3-5	1
RNPC3	2	svd_z2	0.31133	2.82998e-30	EN-L3-5	1
RPLP1	2	scZ	0.27929	5.4497e-31	EN-L3-5	1
RPS28	2	svd_z0	1.73685	3.04317e-30	EN-L3-5	1
SELENOH	2	svd_z2	8.32667e-17	8.15688e-31	EN-L3-5	1
SPATS2L	2	svd_z2	1.11022e-16	6.55517e-31	EN-L3-5	1
SYT1	2	svd_z2	0.187024	1.45995e-30	EN-L3-5	1
TAF1D	2	scZ	0.455177	5.4377e-31	EN-L3-5	1
TMA7	2	svd_z2	0.134627	4.68697e-31	EN-L3-5	1
TNRC6B	2	svd_z2	8.32667e-17	7.69139e-31	EN-L3-5	1
CALM1	2	svd_z1	0.063291	1.06142e-30	EN-L4-5	1
COX6B1	2	svd_z0	0.710563	2.66843e-30	EN-L4-5	1
EIF3K	2	svd_z0	0.562451	1.7052e-30	EN-L4-5	1
NDUFS5	2	svd_z1	2.22045e-16	5.40486e-31	EN-L4-5	1
NUCKS1	2	svd_z0	0.39543	7.78859e-31	EN-L4-5	1
PTOV1	2	svd_z1	0.915262	8.34731e-31	EN-L4-5	1
RBFOX3	2	svd_z1	1.45717e-16	5.26501e-31	EN-L4-5	1
RNPC3	2	svd_z2	0.31133	1.68761e-30	EN-L4-5	1
SPATS2L	2	svd_z0	0.660885	4.81906e-31	EN-L4-5	1
STMN2	2	svd_z2	0.0769001	7.44025e-31	EN-L4-5	1
TCEA2	2	svd_z1	0.769122	2.33042e-30	EN-L4-5	1
TNRC6B	2	svd_z0	1.27558	2.64292e-30	EN-L4-5	1
UBL5	2	svd_z2	1.12757e-16	8.1481e-31	EN-L4-5	1
ARPP21	2	scZ	0.0179427	4.57033e-31	EN-L4-6	1
C1orf35	2	svd_z1	0.684442	8.12298e-31	EN-L4-6	1
CALM1	2	svd_z0	0.228446	4.1517e-31	EN-L4-6	1
MEG3	2	svd_z2	0.199943	1.8889e-30	EN-L4-6	1
NUCKS1	2	scZ	0.484301	9.00263e-31	EN-L4-6	1
PTGDS	2	svd_z0	1.43933	2.03357e-30	EN-L4-6	1
PTMA	2	svd_z1	0.107622	9.59998e-31	EN-L4-6	1
RAB2A	2	svd_z2	0.00365268	8.56934e-31	EN-L4-6	1
RPL38	2	svd_z0	0.386437	4.32829e-31	EN-L4-6	1
RPLP1	2	svd_z0	0.282819	4.05451e-31	EN-L4-6	1
RPS15A	2	svd_z0	0.929568	8.92482e-31	EN-L4-6	1
RTF1	2	svd_z1	0.525859	2.25856e-30	EN-L4-6	1
SPATS2L	2	svd_z0	0.660885	6.52931e-31	EN-L4-6	1
STMN2	2	svd_z2	0.0769001	9.44431e-31	EN-L4-6	1
TMA7	2	svd_z2	0.134627	1.86826e-30	EN-L4-6	1
UBL5	2	svd_z2	1.12757e-16	1.43679e-30	EN-L4-6	1
ARID4A	2	scZ	0.317341	6.53585e-31	EN-L5-6	1
ARID4A	2	svd_z0	1.04134	1.97904e-30	EN-L5-6	1
ARL6IP1	2	svd_z1	0.189573	1.37177e-30	EN-L5-6	1
ARPP21	2	scZ	0.0179427	4.24631e-31	EN-L5-6	1
ATP5ME	2	svd_z1	0.209112	8.79984e-31	EN-L5-6	1
CALM1	2	svd_z0	0.228446	5.42901e-31	EN-L5-6	1
CDC42BPA	2	svd_z0	0.699837	4.35546e-31	EN-L5-6	1
CLU	2	svd_z2	0.0733415	5.44819e-31	EN-L5-6	1
MEG3	2	svd_z1	0.172957	5.61062e-31	EN-L5-6	1
MICU3	2	svd_z2	0.149984	1.41104e-30	EN-L5-6	1
NDUFS5	2	svd_z1	2.22045e-16	3.29742e-30	EN-L5-6	1
NDUFS5	2	svd_z2	1.13733e-16	8.81749e-31	EN-L5-6	1
PLEKHA5	2	svd_z2	0.227893	4.50459e-31	EN-L5-6	1
PTMA	2	svd_z1	0.107622	6.11503e-31	EN-L5-6	1
PTOV1	2	svd_z0	0.581406	4.3739e-31	EN-L5-6	1
PTOV1	2	svd_z1	0.915262	9.09104e-31	EN-L5-6	1
RPS15A	2	svd_z0	0.929568	5.28216e-31	EN-L5-6	1
RPS15A	2	svd_z1	0.925729	5.69803e-31	EN-L5-6	1
RTF1	2	svd_z0	1.46682	1.73713e-30	EN-L5-6	1
SLF1	2	svd_z2	0.154832	4.92581e-31	EN-L5-6	1
SRSF11	2	svd_z1	0.463304	4.64264e-31	EN-L5-6	1
TAF1D	2	scZ	0.455177	1.21504e-30	EN-L5-6	1
TCEA2	2	svd_z1	0.769122	1.45419e-30	EN-L5-6	1
TMA7	2	svd_z2	0.134627	1.16065e-30	EN-L5-6	1
unknown_chr2_237700000	2	svd_z2	0.0154555	6.42189e-31	EN-L5-6	1
CLU	2	svd_z0	1.63064	1.37961e-30	EN-L6	1
COX6C	2	svd_z0	3.51358	7.30648e-31	EN-L6	1
GPX4	2	svd_z0	1.38147	1.97215e-30	EN-L6	1
RPS15	2	svd_z2	2.98372e-16	2.96663e-30	EN-L6	1
RPS28	2	svd_z0	1.73685	1.90043e-30	EN-L6	1
COX7C	2	svd_z2	4.57967e-16	1.26938e-30	IN-PVALB	1
RPS14	2	svd_z0	0.983117	5.03485e-31	IN-SST	1
RPS15	2	svd_z2	2.98372e-16	1.47575e-30	IN-VIP	1
ARID5B	2	svd_z0	0.119625	0	EN-L2	1
ARID5B	2	svd_z2	0.319508	0	EN-L2	1
ARL6IP1	2	svd_z0	1.43933	0	EN-L2	1
ARL6IP1	2	svd_z2	0.0791921	0	EN-L2	1
ARPP21	2	scZ	0.0179427	5.88057e-33	EN-L2	1
ATP2B1	2	scZ	0.0413414	3.00971e-32	EN-L2	1
ATP2B1	2	svd_z0	0.00325347	0	EN-L2	1
ATP2B1	2	svd_z1	0.00379556	1.89662e-34	EN-L2	1
ATP2B1	2	svd_z2	0.00848913	2.03526e-33	EN-L2	1
ATP5F1D	2	scZ	0.0353996	3.85186e-33	EN-L2	1
ATP5F1D	2	svd_z0	0.0289037	0	EN-L2	1
ATP5F1D	2	svd_z1	1.12757e-17	0	EN-L2	1
ATP5F1D	2	svd_z2	3.46945e-18	0	EN-L2	1
ATP5MD	2	svd_z1	0.0405591	0	EN-L2	1
ATP5MD	2	svd_z2	0.0161153	0	EN-L2	1
ATP5ME	2	svd_z0	1.252	0	EN-L2	1
ATP5ME	2	svd_z1	0.209112	2.16884e-31	EN-L2	1
ATP5ME	2	svd_z2	0.0452767	0	EN-L2	1
ATP5MF	2	svd_z0	2.61426	0	EN-L2	1
ATP5MF	2	svd_z1	0.0608586	3.61095e-33	EN-L2	1
ATP5MF	2	svd_z2	0.155242	2.06026e-32	EN-L2	1
ATP5MPL	2	svd_z2	2.1684e-17	6.01853e-35	EN-L2	1
ATP5PO	2	svd_z2	3.3014e-17	1.62416e-32	EN-L2	1
ATP6V1D	2	scZ	0.0165016	1.55977e-33	EN-L2	1
ATP6V1D	2	svd_z0	1.50469	0	EN-L2	1
ATP6V1D	2	svd_z1	0.156171	1.08303e-31	EN-L2	1
ATP6V1D	2	svd_z2	0.0049172	1.89936e-34	EN-L2	1
C4orf48	2	scZ	0.0384048	0	EN-L2	1
C4orf48	2	svd_z0	0.0313574	0	EN-L2	1
C4orf48	2	svd_z1	3.98986e-17	0	EN-L2	1
C4orf48	2	svd_z2	1.73472e-18	0	EN-L2	1
CA11	2	scZ	0.173364	4.86205e-33	EN-L2	1
CA11	2	svd_z0	0.170013	0	EN-L2	1
CA11	2	svd_z1	0.0489626	0	EN-L2	1
CA11	2	svd_z2	1.17961e-16	0	EN-L2	1
CALM1	2	svd_z0	0.228446	1.78025e-31	EN-L2	1
CALM1	2	svd_z1	0.063291	0	EN-L2	1
CAMK2B	2	scZ	0.0372678	2.88889e-33	EN-L2	1
CAMK2B	2	svd_z0	0.030429	0	EN-L2	1
CAMK2B	2	svd_z1	1.21431e-17	0	EN-L2	1
CAMK2B	2	svd_z2	3.46945e-18	0	EN-L2	1
CDC40	2	svd_z1	0.00921812	0	EN-L2	1
CDC40	2	svd_z2	0.0606505	0	EN-L2	1
CHD5	2	svd_z0	1.39379	0	EN-L2	1
CHD5	2	svd_z1	0.0874638	0	EN-L2	1
CHD5	2	svd_z2	0.0122813	1.02349e-32	EN-L2	1
CLU	2	svd_z1	0.0252484	3.71191e-33	EN-L2	1
CLU	2	svd_z2	0.0733415	0	EN-L2	1
COX5A	2	svd_z2	5.37764e-17	8.95783e-33	EN-L2	1
COX6B1	2	svd_z2	0.240892	0	EN-L2	1
COX6C	2	scZ	0.0710477	0	EN-L2	1
COX7A2	2	scZ	0.109408	0	EN-L2	1
COX7A2	2	svd_z0	0.108852	0	EN-L2	1
COX7A2	2	svd_z1	0.0168195	1.08334e-33	EN-L2	1
COX7A2	2	svd_z2	7.58942e-17	0	EN-L2	1
COX7C	2	svd_z1	0.0465314	2.62568e-32	EN-L2	1
COX7C	2	svd_z2	2.77556e-16	0	EN-L2	1
EDF1	2	scZ	0.0351799	3.85186e-33	EN-L2	1
EDF1	2	svd_z0	0.0287242	1.56482e-33	EN-L2	1
EDF1	2	svd_z1	1.38778e-17	0	EN-L2	1
EDF1	2	svd_z2	1.21431e-17	0	EN-L2	1
EIF1	2	scZ	0.14825	1.54074e-32	EN-L2	1
EIF1	2	svd_z0	0.108724	0	EN-L2	1
EIF1	2	svd_z1	0.0682838	0	EN-L2	1
EIF1	2	svd_z2	6.93889e-18	0	EN-L2	1
EIF3K	2	svd_z0	0.562451	0	EN-L2	1
EIF3K	2	svd_z1	0.527588	0	EN-L2	1
EIF3K	2	svd_z2	0.033509	0	EN-L2	1
ELOB	2	svd_z1	0.0516654	1.38125e-32	EN-L2	1
ELOB	2	svd_z2	0.0173181	3.79972e-33	EN-L2	1
GPX4	2	scZ	0.0447763	0	EN-L2	1
GPX4	2	svd_z1	0.0277889	2.63838e-33	EN-L2	1
GPX4	2	svd_z2	0.00113505	0	EN-L2	1
HSP90AA1	2	scZ	0.0428898	1.05554e-32	EN-L2	1
HSP90AA1	2	svd_z0	0.0350194	1.17327e-32	EN-L2	1
HSP90AA1	2	svd_z1	1.50921e-16	0	EN-L2	1
HSP90AA1	2	svd_z2	5.20417e-18	0	EN-L2	1
KMT2E	2	svd_z1	0.00710199	2.46406e-35	EN-L2	1
KRTCAP2	2	scZ	0.0677285	3.85186e-33	EN-L2	1
KRTCAP2	2	svd_z0	0.0553001	4.33334e-33	EN-L2	1
KRTCAP2	2	svd_z1	2.08167e-17	0	EN-L2	1
KRTCAP2	2	svd_z2	6.93889e-18	0	EN-L2	1
LUC7L3	2	svd_z1	0.0862913	4.14879e-32	EN-L2	1
MYL6B	2	svd_z1	0.0209314	0	EN-L2	1
MYL6B	2	svd_z2	1.249e-16	0	EN-L2	1
NDUFA1	2	scZ	0.0289278	1.92593e-33	EN-L2	1
NDUFA1	2	svd_z0	0.0236195	0	EN-L2	1
NDUFA1	2	svd_z1	2.94903e-17	0	EN-L2	1
NDUFA1	2	svd_z2	8.67362e-19	0	EN-L2	1
NDUFA13	2	scZ	0.027257	9.62965e-34	EN-L2	1
NDUFA13	2	svd_z0	0.0222552	9.62965e-34	EN-L2	1
NDUFA13	2	svd_z1	2.55872e-17	0	EN-L2	1
NDUFA13	2	svd_z2	3.46945e-18	0	EN-L2	1
NUCKS1	2	scZ	0.484301	1.47228e-31	EN-L2	1
NUCKS1	2	svd_z0	0.39543	0	EN-L2	1
NUCKS1	2	svd_z1	1.11022e-16	0	EN-L2	1
NUCKS1	2	svd_z2	1.38778e-17	0	EN-L2	1
PCM1	2	scZ	0.777987	2.46519e-31	EN-L2	1
PCM1	2	svd_z0	0.706832	0	EN-L2	1
PCM1	2	svd_z1	0.0691026	0	EN-L2	1
PCM1	2	svd_z2	2.77556e-17	0	EN-L2	1
PNISR	2	svd_z1	0.101205	0	EN-L2	1
POLR2I	2	scZ	0.111574	5.23277e-32	EN-L2	1
POLR2I	2	svd_z1	1.07234	0	EN-L2	1
POLR2I	2	svd_z2	0.0559688	0	EN-L2	1
PTMA	2	svd_z1	0.107622	1.00481e-31	EN-L2	1
PTMA	2	svd_z2	0.0952574	0	EN-L2	1
PWP1	2	scZ	0.16265	1.54074e-32	EN-L2	1
PWP1	2	svd_z0	0.132803	3.08149e-32	EN-L2	1
PWP1	2	svd_z1	2.77556e-17	0	EN-L2	1
PWP1	2	svd_z2	1.25767e-17	0	EN-L2	1
RAB2A	2	svd_z1	0.0525951	7.36968e-32	EN-L2	1
RAB2A	2	svd_z2	0.00365268	7.39335e-32	EN-L2	1
RBX1	2	svd_z1	0.133136	0	EN-L2	1
RBX1	2	svd_z2	0.0631726	2.56096e-32	EN-L2	1
RNPC3	2	svd_z0	0.0185644	3.44497e-33	EN-L2	1
RNPC3	2	svd_z1	0.0186698	0	EN-L2	1
RNPC3	2	svd_z2	0.31133	0	EN-L2	1
RPL18	2	scZ	0.00147737	3.94969e-34	EN-L2	1
RPL18	2	svd_z1	0.0355588	5.80042e-32	EN-L2	1
RPL18	2	svd_z2	1.39149e-15	0	EN-L2	1
RPL24	2	scZ	0.0285365	1.99365e-33	EN-L2	1
RPL24	2	svd_z0	0.0233	0	EN-L2	1
RPL24	2	svd_z1	1.73472e-18	0	EN-L2	1
RPL24	2	svd_z2	1.73472e-18	0	EN-L2	1
RPL28	2	scZ	0.108233	0	EN-L2	1
RPL28	2	svd_z0	0.0968061	0	EN-L2	1
RPL28	2	svd_z1	3.43475e-16	0	EN-L2	1
RPL28	2	svd_z2	5.20417e-18	0	EN-L2	1
RPL3	2	scZ	0.0461962	6.1659e-35	EN-L2	1
RPL3	2	svd_z0	0.00303533	0	EN-L2	1
RPL3	2	svd_z1	0.0463219	0	EN-L2	1
RPL3	2	svd_z2	0.00494357	1.66323e-33	EN-L2	1
RPL31	2	scZ	0.0496414	3.03334e-32	EN-L2	1
RPL31	2	svd_z0	0.040532	0	EN-L2	1
RPL31	2	svd_z1	4.85723e-17	0	EN-L2	1
RPL31	2	svd_z2	6.93889e-18	0	EN-L2	1
RPL34	2	svd_z1	0.184479	0	EN-L2	1
RPL34	2	svd_z2	0.00113773	0	EN-L2	1
RPL36	2	scZ	0.0104738	1.112e-35	EN-L2	1
RPL36	2	svd_z0	0.00129337	4.3478e-36	EN-L2	1
RPL36	2	svd_z1	0.0230169	1.48838e-33	EN-L2	1
RPL36	2	svd_z2	1.98843e-16	0	EN-L2	1
RPL37A	2	scZ	0.0283809	3.29816e-32	EN-L2	1
RPL37A	2	svd_z0	0.0231729	0	EN-L2	1
RPL37A	2	svd_z1	5.46438e-17	0	EN-L2	1
RPL37A	2	svd_z2	3.46945e-18	0	EN-L2	1
RPL38	2	svd_z2	2.77556e-17	6.65759e-32	EN-L2	1
RPLP1	2	svd_z0	0.282819	0	EN-L2	1
RPLP1	2	svd_z1	0.00178122	0	EN-L2	1
RPLP1	2	svd_z2	1.11022e-16	0	EN-L2	1
RPLP2	2	scZ	0.0397151	0	EN-L2	1
RPLP2	2	svd_z0	0.0324272	0	EN-L2	1
RPLP2	2	svd_z1	4.85723e-17	0	EN-L2	1
RPLP2	2	svd_z2	8.67362e-18	0	EN-L2	1
RPS14	2	svd_z2	0.0600443	0	EN-L2	1
RPS15	2	scZ	0.0457074	1.2618e-32	EN-L2	1
RPS15	2	svd_z0	0.0461275	0	EN-L2	1
RPS15	2	svd_z1	0.0117799	7.00009e-34	EN-L2	1
RPS15	2	svd_z2	2.98372e-16	0	EN-L2	1
RPS27A	2	scZ	0.0491473	6.25927e-33	EN-L2	1
RPS27A	2	svd_z0	0.0401286	6.25927e-33	EN-L2	1
RPS27A	2	svd_z1	2.77556e-17	0	EN-L2	1
RPS27A	2	svd_z2	3.46945e-18	0	EN-L2	1
RPS5	2	svd_z0	0.0108776	5.11388e-34	EN-L2	1
RPS5	2	svd_z2	0.0709252	0	EN-L2	1
SEC62	2	scZ	0.0117818	3.24844e-33	EN-L2	1
SEC62	2	svd_z1	0.0440392	0	EN-L2	1
SEC62	2	svd_z2	0.0455776	0	EN-L2	1
SEPTIN7	2	svd_z2	0.0752582	8.92732e-33	EN-L2	1
SLF1	2	svd_z0	0.455779	2.3971e-32	EN-L2	1
SLIRP	2	scZ	0.193186	0	EN-L2	1
SLIRP	2	svd_z0	0.195827	3.02682e-32	EN-L2	1
SLIRP	2	svd_z1	0.00115167	0	EN-L2	1
SLIRP	2	svd_z2	3.55618e-17	0	EN-L2	1
SON	2	scZ	0.019632	0	EN-L2	1
SON	2	svd_z1	0.0292831	5.17462e-33	EN-L2	1
SON	2	svd_z2	0.0259278	5.27262e-33	EN-L2	1
SPARCL1	2	svd_z0	1.43144	0	EN-L2	1
SPARCL1	2	svd_z1	0.00758489	0	EN-L2	1
SPARCL1	2	svd_z2	0.0607686	0	EN-L2	1
SPATS2L	2	svd_z2	5.55112e-17	3.69779e-32	EN-L2	1
SRPK2	2	scZ	0.0412393	3.85186e-33	EN-L2	1
SRPK2	2	svd_z0	0.0288727	9.62965e-34	EN-L2	1
SRPK2	2	svd_z1	0.0210208	9.62965e-34	EN-L2	1
SRPK2	2	svd_z2	1.49186e-16	0	EN-L2	1
SRSF11	2	svd_z0	0.888948	0	EN-L2	1
STMN2	2	svd_z2	0.0769001	2.21674e-31	EN-L2	1
SYT1	2	svd_z1	0.0776181	0	EN-L2	1
SYT1	2	svd_z2	0.187024	2.51283e-31	EN-L2	1
TAF1D	2	scZ	0.455177	1.77387e-31	EN-L2	1
TAF1D	2	svd_z0	0.0479044	0	EN-L2	1
TAF1D	2	svd_z1	0.0869448	1.4717e-32	EN-L2	1
TAF1D	2	svd_z2	0.0090101	0	EN-L2	1
TMA7	2	svd_z1	0.00634772	3.15788e-32	EN-L2	1
TMSB10	2	scZ	0.0278326	2.40741e-33	EN-L2	1
TMSB10	2	svd_z0	0.0241037	2.40741e-33	EN-L2	1
TMSB10	2	svd_z1	1.12757e-17	0	EN-L2	1
TMSB10	2	svd_z2	8.67362e-19	0	EN-L2	1
TNRC6B	2	svd_z0	1.27558	0	EN-L2	1
TNRC6B	2	svd_z1	0.152404	0	EN-L2	1
TNRC6B	2	svd_z2	8.32667e-17	0	EN-L2	1
UBL5	2	scZ	0.035007	2.43946e-33	EN-L2	1
UBL5	2	svd_z0	0.0279541	7.90082e-34	EN-L2	1
UBL5	2	svd_z1	0.0154858	1.57654e-34	EN-L2	1
UBL5	2	svd_z2	6.17995e-18	0	EN-L2	1
UQCRB	2	scZ	0.0982472	3.85186e-33	EN-L2	1
UQCRB	2	svd_z0	0.0802185	0	EN-L2	1
UQCRB	2	svd_z1	1.38778e-17	0	EN-L2	1
UQCRB	2	svd_z2	1.76801e-17	0	EN-L2	1
ZC3H15	2	scZ	0.236433	5.09339e-32	EN-L2	1
ZC3H15	2	svd_z0	0.193047	5.27878e-32	EN-L2	1
ZC3H15	2	svd_z1	4.85723e-17	0	EN-L2	1
ZC3H15	2	svd_z2	2.77556e-17	0	EN-L2	1
unknown_chr2_237700000	2	svd_z2	0.0154555	2.21055e-32	EN-L2	1
ANKRD26	2	svd_z1	0.0524088	7.11932e-34	EN-L2-3	1
ARID4A	2	svd_z1	0.639041	0	EN-L2-3	1
ARL6IP1	2	svd_z0	1.43933	0	EN-L2-3	1
ARL6IP1	2	svd_z1	0.189573	4.54934e-32	EN-L2-3	1
ARL6IP1	2	svd_z2	0.0791921	0	EN-L2-3	1
ARPP21	2	scZ	0.0179427	3.62064e-32	EN-L2-3	1
ARPP21	2	svd_z0	1.59356	0	EN-L2-3	1
ARPP21	2	svd_z1	0.256308	0	EN-L2-3	1
ATP2B1	2	scZ	0.0413414	2.92167e-32	EN-L2-3	1
ATP2B1	2	svd_z0	0.00325347	2.85329e-35	EN-L2-3	1
ATP2B1	2	svd_z1	0.00379556	0	EN-L2-3	1
ATP2B1	2	svd_z2	0.00848913	0	EN-L2-3	1
ATP5F1D	2	scZ	0.0353996	1.3e-32	EN-L2-3	1
ATP5F1D	2	svd_z0	0.0289037	3.25001e-33	EN-L2-3	1
ATP5F1D	2	svd_z1	1.12757e-17	0	EN-L2-3	1
ATP5F1D	2	svd_z2	3.46945e-18	0	EN-L2-3	1
ATP5MD	2	svd_z1	0.0405591	1.43894e-32	EN-L2-3	1
ATP5MD	2	svd_z2	0.0161153	0	EN-L2-3	1
ATP5ME	2	svd_z0	1.252	0	EN-L2-3	1
ATP5ME	2	svd_z1	0.209112	1.07009e-31	EN-L2-3	1
ATP5ME	2	svd_z2	0.0452767	0	EN-L2-3	1
ATP5MPL	2	svd_z2	2.42861e-17	1.39377e-34	EN-L2-3	1
ATP5PO	2	scZ	0.0035765	1.12847e-35	EN-L2-3	1
ATP5PO	2	svd_z0	0.00308612	0	EN-L2-3	1
ATP5PO	2	svd_z1	0.000842004	7.05297e-37	EN-L2-3	1
ATP5PO	2	svd_z2	1.0842e-19	0	EN-L2-3	1
ATP6V1D	2	svd_z1	0.156171	3.8641e-31	EN-L2-3	1
ATP6V1D	2	svd_z2	0.0049172	0	EN-L2-3	1
C4orf48	2	scZ	0.0384048	0	EN-L2-3	1
C4orf48	2	svd_z0	0.0313574	0	EN-L2-3	1
C4orf48	2	svd_z1	3.98986e-17	0	EN-L2-3	1
C4orf48	2	svd_z2	1.73472e-18	0	EN-L2-3	1
CA11	2	scZ	0.173364	0	EN-L2-3	1
CA11	2	svd_z0	0.170013	1.29949e-31	EN-L2-3	1
CA11	2	svd_z1	0.0489626	0	EN-L2-3	1
CA11	2	svd_z2	1.17961e-16	0	EN-L2-3	1
CALM1	2	svd_z0	0.228446	0	EN-L2-3	1
CALM1	2	svd_z1	0.063291	0	EN-L2-3	1
CALM2	2	scZ	0.187317	3.38091e-32	EN-L2-3	1
CALM2	2	svd_z0	0.152944	2.19809e-32	EN-L2-3	1
CALM2	2	svd_z1	0	0	EN-L2-3	1
CALM2	2	svd_z2	6.93889e-18	0	EN-L2-3	1
CAMK2B	2	scZ	0.0372678	0	EN-L2-3	1
CAMK2B	2	svd_z0	0.030429	0	EN-L2-3	1
CAMK2B	2	svd_z1	1.21431e-17	0	EN-L2-3	1
CAMK2B	2	svd_z2	3.46945e-18	0	EN-L2-3	1
CDC40	2	svd_z1	0.00921812	1.76845e-33	EN-L2-3	1
CDC40	2	svd_z2	0.0606505	2.99531e-33	EN-L2-3	1
CDC42BPA	2	svd_z2	0.188657	8.78825e-32	EN-L2-3	1
CHD5	2	scZ	0.0285188	2.3233e-31	EN-L2-3	1
CHD5	2	svd_z1	0.0874638	0	EN-L2-3	1
CHD5	2	svd_z2	0.0122813	0	EN-L2-3	1
CLU	2	scZ	0.0535345	0	EN-L2-3	1
CLU	2	svd_z0	1.63064	0	EN-L2-3	1
CLU	2	svd_z1	0.0252484	1.53451e-32	EN-L2-3	1
CLU	2	svd_z2	0.0733415	0	EN-L2-3	1
COPE	2	scZ	0.0939812	1.22463e-32	EN-L2-3	1
COPE	2	svd_z0	0.0614439	0	EN-L2-3	1
COPE	2	svd_z1	0.115221	0	EN-L2-3	1
COPE	2	svd_z2	0.0150768	0	EN-L2-3	1
COX5A	2	svd_z2	5.37764e-17	4.26563e-32	EN-L2-3	1
COX6B1	2	scZ	0.0149909	7.79839e-34	EN-L2-3	1
COX6B1	2	svd_z0	0.710563	0	EN-L2-3	1
COX6B1	2	svd_z2	0.240892	0	EN-L2-3	1
COX6C	2	scZ	0.0710477	0	EN-L2-3	1
COX7A2	2	scZ	0.109408	1.26028e-32	EN-L2-3	1
COX7A2	2	svd_z0	0.108852	1.27011e-32	EN-L2-3	1
COX7A2	2	svd_z1	0.0168195	0	EN-L2-3	1
COX7A2	2	svd_z2	7.58942e-17	0	EN-L2-3	1
COX7C	2	svd_z1	0.0465314	0	EN-L2-3	1
COX7C	2	svd_z2	2.77556e-16	0	EN-L2-3	1
DDX46	2	scZ	0.184839	0	EN-L2-3	1
DDX46	2	svd_z0	0.179444	6.93335e-32	EN-L2-3	1
DDX46	2	svd_z1	0.0532094	0	EN-L2-3	1
DDX46	2	svd_z2	6.93889e-17	0	EN-L2-3	1
EDF1	2	scZ	0.0351799	4.81482e-33	EN-L2-3	1
EDF1	2	svd_z0	0.0287242	1.28221e-33	EN-L2-3	1
EDF1	2	svd_z1	1.38778e-17	0	EN-L2-3	1
EDF1	2	svd_z2	1.21431e-17	0	EN-L2-3	1
EIF1	2	scZ	0.14825	3.37691e-32	EN-L2-3	1
EIF1	2	svd_z0	0.108724	0	EN-L2-3	1
EIF1	2	svd_z1	0.0682838	0	EN-L2-3	1
EIF1	2	svd_z2	6.93889e-18	0	EN-L2-3	1
EIF3K	2	scZ	0.248203	1.69706e-32	EN-L2-3	1
EIF3K	2	svd_z0	0.562451	0	EN-L2-3	1
EIF3K	2	svd_z2	0.033509	1.18965e-32	EN-L2-3	1
ELOB	2	svd_z0	1.36586	0	EN-L2-3	1
ELOB	2	svd_z1	0.0516654	0	EN-L2-3	1
ELOB	2	svd_z2	0.0173181	1.30867e-32	EN-L2-3	1
FTL	2	scZ	0.0174608	5.17594e-33	EN-L2-3	1
FTL	2	svd_z0	0.0142566	1.29398e-33	EN-L2-3	1
FTL	2	svd_z1	2.94903e-17	0	EN-L2-3	1
FTL	2	svd_z2	0	0	EN-L2-3	1
GAP43	2	scZ	0.0608581	0	EN-L2-3	1
GAP43	2	svd_z0	0.0496904	5.29631e-33	EN-L2-3	1
GAP43	2	svd_z1	1.04083e-17	0	EN-L2-3	1
GAP43	2	svd_z2	3.46945e-18	0	EN-L2-3	1
GPX4	2	svd_z0	1.38147	0	EN-L2-3	1
GPX4	2	svd_z1	0.0277889	2.75638e-31	EN-L2-3	1
GPX4	2	svd_z2	0.00113505	2.82851e-33	EN-L2-3	1
HSP90AA1	2	scZ	0.0428898	0	EN-L2-3	1
HSP90AA1	2	svd_z0	0.0350194	0	EN-L2-3	1
HSP90AA1	2	svd_z1	1.50921e-16	0	EN-L2-3	1
HSP90AA1	2	svd_z2	5.20417e-18	0	EN-L2-3	1
KRTCAP2	2	scZ	0.0677285	1.15556e-32	EN-L2-3	1
KRTCAP2	2	svd_z0	0.0553001	0	EN-L2-3	1
KRTCAP2	2	svd_z1	2.08167e-17	0	EN-L2-3	1
[truncated: 2,705 more rows]

## Sheet: 1_eigen_vector
first_evec_ss_AD_pvals_group-type_100_S_0.1_z_0.0_b_5_SICILIAN
gene	let	end
MEG3	Start	100836300
PLEKHA5	Start	19269885
PLEKHA5	End	19274516
RPS14	Start	150447474
RPS14	End	150446963
RPS14	End	150447735
MALAT1	End	65499513
MALAT1	Start	65499462
COX7C	End	86619353
COX7C	End	86620668
SYT1	End	79217503
SYT1	End	78977799
ARID5B	End	62050888
ATP5ME	Start	674212
ATP5ME	Start	673303
LUC7L3	End	50740306
LUC7L3	Start	50737026
LUC7L3	End	50745720
NEMF	End	49838206
NEMF	Start	49838139
NEMF	End	49834449
SPATS2L	End	200329431
PNISR	End	99402710
PNISR	Start	99402540
RPS15A	End	18789118
RPS15A	Start	18788063
RPS15A	Start	18784738
DNAJC1	End	21929141
DNAJC1	End	21920963
DNAJC1	Start	21929040
SEC62	End	169975608
SEC62	Start	169966858
SEC62	End	169976946
TTLL7	Start	83917604
TTLL7	Start	83919699
TTLL7	End	83911363
KMT2E	End	105040839
METTL26	Start	635281
METTL26	Start	635612
RPL38	End	74203918
RPL38	Start	74203745
RPL38	Start	74203710
TNRC6B	End	40117055
TNRC6B	End	40156115
ANKRD36	Start	97204263
ANKRD36	End	97209681
RTF1	Start	41438431
RTF1	End	41457672
AHI1	Start	135497583
KIN	Start	7778838
KIN	End	7774891
RPS28	End	8321656
RPS28	End	8321953
NDUFS5	End	39028723
NDUFS5	Start	39026402
NDUFS5	Start	39026398
R3HDM1	Start	135602708
R3HDM1	Start	135632001
R3HDM1	End	135635890
CCDC25	End	27748279
CCDC25	Start	27752512
CCDC25	Start	27762419
AKAP9	End	92070905
ANKRD26	End	27061242
ANKRD26	Start	27063988
ANKRD26	End	27060540
ANKRD36B	Start	97549419
ARID4A	End	58347647
ARID4A	Start	58346505
ARL6IP1	End	18794683
ARL6IP1	End	18793370
ARL6IP1	End	18795581
ARPP21	Start	35683815
ARPP21	Start	35682889
ASPH	Start	61680968
ATP2B1	End	89656107
ATP5F1D	Start	1244185
ATP5F1D	End	1244315
ATP5F1D	End	1244319
ATP5MD	End	103392466
ATP5MD	End	103392283
ATP5MF	End	99460193
ATP5MG	End	118409000
ATP5MG	Start	118406976
ATP5MG	Start	118406976
ATP5MPL	End	103913984
ATP5MPL	Start	103921470
ATP5PO	End	33904021
ATP5PO	Start	33912289
ATP6V1D	End	67340518
ATP6V1D	End	67343438
ATP6V1D	Start	67345768
C1orf35	Start	228102080
C1orf35	End	228101473
C4orf48	End	2042736
C4orf48	Start	2042488
C4orf48	Start	2042484
CA11	Start	48638888
CA11	End	48638144
CALM1	End	90400065
CALM2	Start	47176441
CALM2	End	47170764
CALM2	End	47170764
CAMK2B	Start	44220060
CAMK2B	End	44219522
CAMK2B	End	44219602
CDC40	End	110201558
CDC40	End	110207506
CDC42BPA	End	227101239
CDC42BPA	End	227112422
CDC42BPA	End	227143024
CFAP36	End	55533873
CFAP36	Start	55523822
CHD5	Start	6179945
CHD5	Start	6168150
CHD5	End	6168277
CLU	Start	27610475
COPE	Start	18904771
COPE	End	18900449
COX4I1	Start	85805864
COX4I1	End	85806738
COX4I1	End	85806827
COX5A	End	74923770
COX5A	Start	74929116
COX6B1	Start	35648403
COX6B1	End	35654571
COX6C	Start	99893639
COX6C	End	99887618
COX6C	End	99892052
COX7A2	Start	75241176
COX7A2	End	75237988
CPNE5	End	36778957
CXCL14	Start	135574572
CXCL14	Start	135578434
DDX46	Start	134767060
DDX46	End	134770903
EDF1	End	136862999
EDF1	Start	136863288
EDF1	Start	136863342
EIF1	End	41690088
EIF1	Start	41689069
EIF3K	Start	38632496
EIF3K	End	38634993
ELOB	Start	2776993
ELOB	Start	2775451
FTL	Start	48966406
FTL	End	48966583
FTL	End	48966547
GAP43	End	115720794
GAP43	Start	115678103
GAP43	Start	115676610
GAS5	End	173864304
GAS5	Start	173865471
GPX4	Start	1106266
GPX4	Start	1106459
GUK1	Start	228147699
GUK1	End	228148665
HNRNPUL2-BSCL2	Start	62690612
HNRNPUL2-BSCL2	End	62690521
HSP90AA1	End	102084998
HSP90AA1	Start	102085299
HSP90AA1	Start	102085298
KRTCAP2	End	155169857
KRTCAP2	Start	155172565
KRTCAP2	Start	155171733
KTN1	End	55612019
KTN1	Start	55580354
LARS1	End	146177665
LARS1	Start	146182488
LARS1	Start	146182562
LGALS1	Start	37677065
LGALS1	End	37679603
LIN7B	End	49117855
LIN7B	End	49118352
MICU3	Start	17064237
MICU3	End	17077783
MICU3	Start	17069719
MYL6B	End	56157882
MYL6B	End	56157468
NAP1L1	End	76047718
NCOR1	End	16149517
NDUFA11	End	5894854
NDUFA11	Start	5896453
NDUFA13	End	19527701
NDUFA13	Start	19527372
NDUFA13	Start	19527352
NDUFA1	Start	119873393
NDUFA1	End	119875346
NDUFA1	End	119876514
NDUFB1	End	92117642
NDUFB1	Start	92121642
NDUFB7	End	14566265
NDUFB7	Start	14566761
NDUFB7	Start	14566765
NDUFB8	End	100525615
NDUFV2	Start	9126907
NDUFV2	End	9126831
NDUFV2	End	9134186
NUCKS1	Start	205720501
NUCKS1	End	205719673
NUCKS1	End	205719673
OSBPL8	End	76450979
OSBPL8	End	76410634
PCM1	End	17935589
PDCD5	Start	32582232
PDCD5	End	32586858
POLR2I	Start	36114798
POLR2I	End	36114412
PPIG	End	169630774
PPIG	Start	169614681
PPIG	Start	169614724
PSIP1	Start	15510817
PTGDS	End	136980833
PTGDS	Start	136980062
PTMA	Start	231712516
PTMA	Start	231711419
PTOV1	Start	49858653
PTOV1	Start	49860336
PWP1	End	107697467
PWP1	Start	107696584
PWP1	Start	107696602
RAB2A	End	60572046
RAB2A	End	60584208
RABAC1	End	41956934
RABAC1	Start	41958286
RAC1	End	6402316
RAC1	Start	6400188
RAC1	Start	6402027
RBFOX1	Start	7676838
RBFOX1	End	7709056
RBFOX3	Start	79097292
RBFOX3	End	79096692
RBFOX3	End	79096833
RBX1	End	40964047
RBX1	Start	40953633
REX1BD	Start	18589077
REX1BD	End	18590854
RNPC3	End	103526067
RPL10	Start	154399941
RPL10	End	154400702
RPL18	Start	48615877
RPL18	Start	48616079
RPL24	End	101681215
RPL24	Start	101682241
RPL24	Start	101682429
RPL28	Start	55388048
RPL31	End	101005959
RPL31	Start	101004283
RPL31	Start	101004308
RPL34	Start	108620600
RPL34	End	108622105
RPL34	End	108621951
RPL35A	End	197954003
RPL35A	Start	197951311
RPL35A	Start	197951328
RPL36	End	5691532
RPL36	Start	5690600
RPL37A	End	216499949
RPL37A	Start	216499398
RPL37A	Start	216499397
RPL3	Start	39318400
RPLP1	Start	69453020
RPLP1	End	69455170
RPLP2	End	811597
RPLP2	Start	810357
RPLP2	Start	810321
RPS15	Start	1438892
RPS27A	End	55234831
RPS27A	Start	55234561
RPS27A	Start	55234204
RPS5	Start	58388245
RPS5	End	58394497
RSRC1	Start	158203245
RSRC1	Start	158123991
RSRC1	End	158298039
SCN1A	End	166073670
SCN1A	Start	166127771
SELENOH	End	57742117
SELENOH	End	57742863
SEPTIN7	Start	35883987
SEPTIN7	End	35890668
SFPQ	Start	35177319
SFPQ	End	35178036
SLF1	Start	94630743
SLF1	End	94649454
SLIRP	End	77715772
SLIRP	Start	77715879
SMAP1	Start	70668141
SMAP1	End	70754980
SNCG	Start	86959674
SON	End	33546213
SON	End	33549476
SPARCL1	End	87495127
SPARCL1	End	87499585
SRPK2	End	105143330
SRPK2	Start	105160507
SRRM2	End	2757472
SRRM3	End	76260117
SRRM3	Start	76235299
SRRM3	End	76260874
SRSF11	Start	70246907
SRSF11	Start	70250503
STMN2	End	79636802
TAF1D	Start	93731150
TAF1D	End	93730447
TCEA2	Start	64063384
TMA7	Start	48440458
TMSB10	Start	84906117
U2SURP	Start	143016371
U2SURP	End	143014311
UBL5	Start	9828393
UBL5	End	9828327
UQCRB	End	96231132
UQCRB	Start	96231774
UQCRB	Start	96231379
UQCRH	End	46310155
WBP4	End	41065164
WBP4	Start	41062716
WDR60	Start	158891333
WDR60	Start	158879989
WDR60	End	158884564
ZC3H15	End	186504032
ZC3H15	Start	186502587
ZC3H15	Start	186502552
ZRANB2	Start	71066776
ZRANB2	End	71065752
ZRANB2	End	71065748
unknown_chr17_29500000	Start	29546866
unknown_chr17_29500000	Start	29546869
unknown_chr17_29500000	Start	29515204
unknown_chr2_237700000	End	237734381
unknown_chr2_237700000	Start	237739232
unknown_chr2_237700000	Start	237735268
unknown_chr7_67900000	Start	67857453

## Sheet: 2_eigen_vector
second_evec_ss_AD_pvals_group-type_100_S_0.1_z_0.0_b_5_SICILIAN
gene	let	end
MEG3	End	100836167
MEG3	Start	100831534
PLEKHA5	End	19265750
PLEKHA5	Start	19261021
PLEKHA5	Start	19265850
RPS14	Start	150447474
RPS14	End	150447735
RPS14	End	150445685
MALAT1	Start	65499305
MALAT1	Start	65499462
MALAT1	End	65499513
COX7C	End	86620668
COX7C	End	86619353
SYT1	Start	78977931
ARID5B	End	62085702
ARID5B	End	62069700
ATP5ME	End	673401
ATP5ME	Start	673303
LUC7L3	Start	50737479
NEMF	Start	49829054
NEMF	Start	49846140
SPATS2L	End	200389223
PNISR	Start	99402540
PNISR	End	99402710
RPS15A	End	18789118
RPS15A	Start	18784738
RPS15A	Start	18788063
DNAJC1	Start	21929040
DNAJC1	End	21929141
DNAJC1	End	21920963
SEC62	Start	169966858
SEC62	End	169975608
TTLL7	End	83921160
TTLL7	End	83933766
KMT2E	End	105073619
METTL26	Start	635612
METTL26	Start	635281
METTL26	End	635340
RPL38	Start	74203710
RPL38	End	74203918
TNRC6B	End	40156115
ANKRD36	End	97127067
ANKRD36	Start	97118517
RTF1	End	41452901
RTF1	Start	41438431
AHI1	Start	135497188
AHI1	End	135495709
KIN	Start	7780056
KIN	End	7774891
KIN	Start	7778838
RPS28	End	8321953
NDUFS5	Start	39026402
NDUFS5	End	39028723
NDUFS5	Start	39026398
R3HDM1	Start	135602708
R3HDM1	Start	135632001
R3HDM1	End	135602500
CCDC25	Start	27762419
CCDC25	End	27748279
CCDC25	End	27752587
AKAP9	End	91980289
AKAP9	Start	91941147
ANKRD26	Start	27048801
ANKRD36B	Start	97584944
ANKRD36B	End	97560860
ARID4A	End	58344695
ARID4A	End	58364170
ARL6IP1	Start	18797925
ARPP21	End	35681714
ARPP21	Start	35679960
ASPH	Start	61642888
ATP2B1	End	89591295
ATP5F1D	Start	1244185
ATP5F1D	End	1244315
ATP5F1D	End	1244319
ATP5MD	Start	103396409
ATP5MF	Start	99466129
ATP5MG	Start	118406976
ATP5MG	End	118409000
ATP5MPL	Start	103921470
ATP5MPL	End	103915189
ATP5MPL	Start	103915066
ATP5PO	Start	33912289
ATP5PO	End	33909211
ATP5PO	Start	33906669
ATP6V1D	Start	67345768
ATP6V1D	End	67343438
ATP6V1D	Start	67349037
C1orf35	End	228102165
C1orf35	Start	228102478
C4orf48	Start	2042484
C4orf48	End	2042736
CA11	End	48638144
CA11	Start	48638240
CA11	End	48638293
CALM1	Start	90404514
CALM2	Start	47176441
CALM2	Start	47176441
CALM2	Start	47176441
CAMK2B	Start	44220060
CAMK2B	End	44219522
CAMK2B	End	44219602
CDC40	Start	110193268
CDC40	End	110207506
CDC42BPA	End	227143024
CDC42BPA	Start	227112312
CDC42BPA	End	227101239
CFAP36	Start	55544074
CFAP36	End	55544907
CHD5	End	6146871
CLU	Start	27606354
COPE	End	18900449
COX4I1	Start	85805864
COX4I1	End	85806738
COX4I1	End	85806827
COX5A	Start	74929116
COX5A	End	74926887
COX5A	Start	74926766
COX6B1	End	35658594
COX6B1	Start	35648403
COX6C	End	99887618
COX6C	End	99878265
COX6C	Start	99893639
COX7A2	End	75237988
COX7A2	Start	75240301
COX7A2	End	75240385
CPNE5	Start	36794590
CPNE5	Start	36798165
CXCL14	End	135571868
CXCL14	Start	135578434
CXCL14	Start	135574572
DDX46	End	134770903
DDX46	End	134768131
DDX46	Start	134768252
EDF1	Start	136863288
EDF1	End	136862999
EIF1	Start	41689069
EIF1	Start	41689941
EIF1	End	41689778
EIF3K	Start	38626102
EIF3K	End	38634993
ELOB	End	2772102
ELOB	Start	2775451
FTL	Start	48966406
FTL	End	48966547
FTL	End	48966547
GAP43	Start	115676610
GAP43	End	115720794
GAS5	Start	173865471
GAS5	Start	173865510
GAS5	End	173865282
GPX4	Start	1106459
GPX4	Start	1106266
GUK1	End	228148665
GUK1	Start	228148456
GUK1	End	228148371
HNRNPUL2-BSCL2	End	62690521
HNRNPUL2-BSCL2	Start	62690622
HNRNPUL2-BSCL2	Start	62690622
HSP90AA1	Start	102085298
HSP90AA1	End	102084998
KRTCAP2	Start	155171733
KRTCAP2	End	155169857
KTN1	End	55651890
KTN1	Start	55650418
KTN1	Start	55580354
LARS1	Start	146182562
LARS1	End	146177665
LGALS1	End	37679603
LGALS1	Start	37678654
LGALS1	End	37678483
LIN7B	Start	49114967
LIN7B	End	49118352
MICU3	End	17085236
MICU3	Start	17064237
MICU3	Start	17069719
MYL6B	End	56157468
MYL6B	End	56157882
NAP1L1	End	76060279
NAP1L1	Start	76074203
NCOR1	Start	16137311
NDUFA11	Start	5896453
NDUFA11	End	5894852
NDUFA11	Start	5895453
NDUFA13	Start	19527352
NDUFA13	End	19527701
NDUFA1	Start	119873393
NDUFA1	End	119875346
NDUFA1	End	119875346
NDUFB1	Start	92121642
NDUFB1	End	92117642
NDUFB1	Start	92121196
NDUFB7	Start	14566761
NDUFB7	Start	14566765
NDUFB8	Start	100526399
NDUFV2	Start	9122681
NDUFV2	End	9126831
NUCKS1	Start	205720501
NUCKS1	End	205719673
NUCKS1	End	205719673
OSBPL8	Start	76459859
OSBPL8	Start	76487510
PCM1	Start	17934858
PDCD5	End	32587253
PDCD5	End	32586858
POLR2I	Start	36114798
POLR2I	End	36114412
POLR2I	End	36114066
PPIG	Start	169614681
PPIG	End	169630774
PSIP1	End	15506633
PSIP1	Start	15510117
PTGDS	End	136981579
PTGDS	Start	136980284
PTGDS	Start	136980062
PTMA	End	231711348
PTOV1	Start	49860183
PTOV1	Start	49860336
PTOV1	Start	49858653
PWP1	Start	107696584
PWP1	End	107697467
PWP1	Start	107696602
RAB2A	Start	60517253
RAB2A	End	60584208
RABAC1	Start	41958286
RABAC1	Start	41957018
RABAC1	End	41957119
RAC1	Start	6400188
RAC1	End	6402316
RBFOX1	Start	7709131
RBFOX1	End	7709056
RBFOX3	Start	79097292
RBFOX3	End	79096692
RBFOX3	End	79096692
RBX1	Start	40951476
REX1BD	End	18590854
REX1BD	Start	18589683
REX1BD	Start	18589077
RNPC3	Start	103541475
RPL10	Start	154400626
RPL10	End	154400702
RPL18	Start	48616079
RPL18	Start	48615877
RPL24	Start	101682241
RPL24	Start	101682429
RPL24	Start	101682429
RPL28	End	55388247
RPL28	End	55388247
RPL28	End	55388247
RPL31	Start	101004283
RPL31	End	101005959
RPL34	End	108621951
RPL34	Start	108620600
RPL34	End	108622105
RPL35A	Start	197951328
RPL35A	Start	197951328
RPL35A	Start	197951311
RPL36	Start	5690600
RPL36	Start	5691457
RPL36	Start	5691457
RPL37A	Start	216499397
RPL37A	End	216499949
RPL3	End	39313310
RPL3	Start	39314107
RPLP1	End	69455170
RPLP1	Start	69453721
RPLP1	End	69453647
RPLP2	Start	810321
RPLP2	End	811597
RPS15	End	1440349
RPS27A	Start	55234204
RPS27A	End	55234831
RPS5	Start	58393185
RPS5	Start	58394595
RSRC1	End	158354857
RSRC1	Start	158203245
SCN1A	End	166077801
SCN1A	Start	166127771
SELENOH	End	57742863
SELENOH	End	57742117
SEPTIN7	Start	35832900
SEPTIN7	End	35863552
SFPQ	End	35178036
SFPQ	Start	35177319
SLF1	End	94649454
SLF1	End	94651702
SLF1	Start	94630743
SLIRP	Start	77715879
SLIRP	End	77715772
SMAP1	End	70754980
SMAP1	Start	70755065
SNCG	Start	86962675
SON	End	33549476
SON	Start	33546379
SON	End	33546213
SPARCL1	Start	87529045
SPARCL1	End	87495127
SRPK2	Start	105160507
SRPK2	End	105146658
SRPK2	Start	105145283
SRRM2	Start	2752854
SRRM2	Start	2756606
SRRM2	End	2757472
SRRM3	End	76261352
SRRM3	Start	76235299
SRRM3	End	76260874
SRSF11	Start	70250503
SRSF11	Start	70232377
SRSF11	Start	70246907
STMN2	Start	79641550
TAF1D	Start	93737064
TAF1D	End	93736304
TCEA2	Start	64070635
TCEA2	Start	64070414
TCEA2	Start	64071941
TMA7	End	48440541
TMA7	Start	48440312
TMSB10	Start	84906117
TMSB10	End	84906366
TMSB10	End	84906366
U2SURP	End	143014311
U2SURP	End	143021473
U2SURP	Start	143016371
UBL5	End	9828327
UBL5	Start	9828393
UQCRB	End	96231132
UQCRB	Start	96231774
UQCRB	Start	96231379
UQCRH	End	46316552
UQCRH	Start	46309127
WBP4	Start	41062716
WBP4	Start	41065078
WBP4	End	41065016
WDR60	Start	158891333
WDR60	Start	158879989
WDR60	End	158901739
ZC3H15	Start	186502552
ZC3H15	End	186504032
ZRANB2	Start	71066776
ZRANB2	End	71065752
ZRANB2	End	71065748
unknown_chr17_29500000	Start	29515204
unknown_chr17_29500000	Start	29546869
unknown_chr2_237700000	End	237734381
unknown_chr2_237700000	Start	237735268
unknown_chr2_237700000	End	237735333
unknown_chr7_67900000	Start	67857452

## Sheet: 3_eigen_vector
third_evec_ss_AD_pvals_group-type_100_S_0.1_z_0.0_b_5_SICILIAN
gene	let	end
MEG3	Start	100831534
PLEKHA5	End	19274516
PLEKHA5	Start	19269885
RPS14	End	150446963
RPS14	End	150447735
MALAT1	Start	65499305
MALAT1	Start	65499462
MALAT1	End	65499513
COX7C	Start	86618053
COX7C	End	86620668
COX7C	End	86619353
SYT1	Start	78865109
SYT1	End	78977799
SYT1	End	79217503
ARID5B	Start	62057318
ATP5ME	Start	673303
ATP5ME	Start	674212
ATP5ME	End	673401
LUC7L3	Start	50743810
LUC7L3	End	50745720
LUC7L3	End	50740306
NEMF	Start	49846140
NEMF	End	49834449
NEMF	Start	49838139
SPATS2L	Start	200306922
SPATS2L	Start	200307878
SPATS2L	Start	200307878
PNISR	End	99414690
RPS15A	End	18784823
RPS15A	Start	18788063
RPS15A	Start	18784738
DNAJC1	End	21920963
DNAJC1	Start	22003213
DNAJC1	Start	21929040
SEC62	Start	169977051
SEC62	End	169975608
TTLL7	End	83951976
TTLL7	Start	83917604
TTLL7	End	83911363
KMT2E	Start	105041023
METTL26	Start	636094
METTL26	End	635340
RPL38	Start	74203745
RPL38	End	74203918
TNRC6B	Start	40044998
TNRC6B	End	40117055
TNRC6B	End	40117055
ANKRD36	End	97211546
ANKRD36	End	97207811
ANKRD36	Start	97207839
RTF1	End	41457672
RTF1	Start	41438431
AHI1	End	135495709
AHI1	Start	135497188
KIN	End	7780307
KIN	Start	7787820
KIN	End	7769345
RPS28	Start	8321569
RPS28	End	8321656
RPS28	End	8321656
NDUFS5	Start	39026398
NDUFS5	Start	39026402
R3HDM1	Start	135616757
R3HDM1	End	135631861
CCDC25	End	27752587
CCDC25	Start	27762419
AKAP9	Start	91941147
ANKRD26	End	27043567
ANKRD26	Start	27028852
ANKRD26	Start	27046353
ANKRD36B	Start	97556937
ANKRD36B	End	97549614
ANKRD36B	Start	97549586
ARID4A	End	58364170
ARID4A	End	58344695
ARL6IP1	Start	18801431
ARPP21	Start	35683815
ARPP21	Start	35679960
ARPP21	End	35681714
ASPH	End	61644632
ATP2B1	End	89626615
ATP5F1D	End	1244319
ATP5F1D	End	1244315
ATP5MD	End	103392283
ATP5MD	End	103392466
ATP5MF	Start	99460086
ATP5MF	End	99458355
ATP5MG	Start	118407097
ATP5MG	End	118409000
ATP5MPL	End	103915189
ATP5MPL	Start	103915066
ATP5PO	Start	33906669
ATP6V1D	Start	67349037
ATP6V1D	End	67340518
ATP6V1D	Start	67345768
C1orf35	Start	228102899
C1orf35	End	228102560
C4orf48	Start	2042488
C4orf48	End	2042736
CA11	End	48638293
CA11	Start	48638888
CA11	End	48638144
CALM1	End	90403862
CALM2	End	47172459
CALM2	End	47170764
CAMK2B	End	44219602
CAMK2B	End	44219522
CDC40	Start	110180633
CDC40	End	110201558
CDC42BPA	Start	227119804
CFAP36	Start	55523822
CFAP36	End	55544907
CFAP36	End	55533873
CHD5	End	6106287
CLU	End	27610600
COPE	Start	18899873
COX4I1	End	85806827
COX4I1	End	85806738
COX5A	Start	74926766
COX5A	End	74923770
COX5A	Start	74929116
COX6B1	Start	35651349
COX6B1	End	35654571
COX6B1	Start	35648403
COX6C	End	99892052
COX6C	End	99887618
COX6C	Start	99893639
COX7A2	Start	75240301
COX7A2	Start	75241176
COX7A2	End	75237988
CPNE5	Start	36798165
CPNE5	Start	36794590
CXCL14	End	135571868
CXCL14	End	135574267
CXCL14	End	135574685
DDX46	Start	134768252
DDX46	End	134770903
DDX46	Start	134767060
EDF1	Start	136863342
EDF1	End	136862999
EIF1	End	41689778
EIF1	Start	41689069
EIF1	End	41690088
EIF3K	End	38634993
EIF3K	Start	38632496
EIF3K	End	38628503
ELOB	Start	2771994
FTL	End	48966547
FTL	End	48966583
GAP43	Start	115678103
GAP43	End	115720794
GAS5	Start	173865229
GAS5	Start	173865510
GAS5	Start	173864257
GPX4	End	1106709
GUK1	Start	228148456
GUK1	Start	228147699
GUK1	Start	228147699
HNRNPUL2-BSCL2	Start	62690622
HNRNPUL2-BSCL2	Start	62690612
HNRNPUL2-BSCL2	End	62690521
HSP90AA1	Start	102085299
HSP90AA1	End	102084998
KRTCAP2	Start	155172565
KRTCAP2	End	155169857
KTN1	End	55601757
KTN1	End	55612019
LARS1	Start	146182488
LARS1	End	146177665
LGALS1	End	37678483
LGALS1	End	37679603
LGALS1	Start	37677065
LIN7B	End	49118352
LIN7B	End	49117855
LIN7B	Start	49116472
MICU3	End	17077783
MICU3	Start	17064237
MYL6B	Start	56155592
MYL6B	Start	56155601
NAP1L1	Start	76074203
NAP1L1	Start	76059798
NAP1L1	End	76060279
NCOR1	Start	16151946
NDUFA11	Start	5895453
NDUFA11	Start	5896453
NDUFA11	End	5894854
NDUFA13	Start	19527372
NDUFA13	End	19527701
NDUFA1	End	119876514
NDUFA1	End	119875346
NDUFB1	Start	92121196
NDUFB1	End	92118966
NDUFB7	Start	14566765
NDUFB7	End	14566265
NDUFB7	Start	14566761
NDUFB8	End	100523929
NDUFV2	Start	9124983
NDUFV2	End	9126831
NUCKS1	End	205719676
NUCKS1	End	205719673
OSBPL8	End	76410634
OSBPL8	Start	76459859
PCM1	Start	17935317
PCM1	End	17935188
PCM1	End	17935134
PDCD5	End	32587253
PDCD5	End	32586858
PDCD5	Start	32586929
POLR2I	End	36114066
POLR2I	End	36114412
PPIG	Start	169614724
PPIG	End	169630774
PSIP1	Start	15472632
PSIP1	Start	15486006
PTGDS	Start	136980284
PTGDS	Start	136980062
PTGDS	End	136980833
PTMA	Start	231711419
PTMA	Start	231712516
PTOV1	Start	49860183
PTOV1	Start	49860336
PWP1	Start	107696602
PWP1	Start	107696584
RAB2A	End	60584208
RAB2A	End	60572046
RABAC1	Start	41957018
RABAC1	End	41956934
RABAC1	Start	41958286
RAC1	Start	6402027
RAC1	End	6402316
RBFOX1	End	6654603
RBFOX1	End	7709056
RBFOX1	Start	7709131
RBFOX3	End	79096833
RBFOX3	End	79096692
RBX1	Start	40964117
RBX1	End	40972476
REX1BD	Start	18589683
REX1BD	Start	18590500
REX1BD	End	18590403
RNPC3	End	103527695
RNPC3	Start	103525823
RNPC3	End	103546977
RPL10	End	154400702
RPL10	End	154400464
RPL10	End	154400464
RPL18	End	48615446
RPL18	End	48615447
RPL18	End	48615945
RPL24	Start	101682429
RPL24	Start	101682241
RPL28	End	55388243
RPL31	Start	101004308
RPL31	End	101005959
RPL34	End	108622105
RPL34	End	108621951
RPL35A	Start	197951311
RPL35A	Start	197951328
RPL36	Start	5691457
RPL36	End	5691319
RPL36	Start	5690600
RPL37A	Start	216499398
RPL37A	End	216499949
RPL3	Start	39314107
RPL3	End	39313310
RPLP1	Start	69453721
RPLP1	Start	69453020
RPLP1	End	69455170
RPLP2	Start	810357
RPLP2	End	811597
RPS15	Start	1440241
RPS15	Start	1438892
RPS15	End	1440349
RPS27A	Start	55234561
RPS27A	End	55234831
RPS5	End	58394497
RPS5	Start	58394595
RPS5	Start	58388245
RSRC1	End	158298039
RSRC1	Start	158123991
SCN1A	End	166073670
SCN1A	Start	166127771
SELENOH	Start	57742184
SELENOH	Start	57742227
SELENOH	Start	57742227
SEPTIN7	Start	35801270
SEPTIN7	End	35840285
SFPQ	Start	35187001
SFPQ	End	35176471
SFPQ	End	35176471
SLF1	End	94651702
SLF1	Start	94643435
SLIRP	Start	77710896
SLIRP	End	77717496
SLIRP	End	77717496
SMAP1	Start	70755065
SMAP1	End	70754980
SMAP1	Start	70668141
SNCG	End	86960001
SNCG	End	86962965
SNCG	End	86962965
SON	Start	33546379
SPARCL1	Start	87499521
SRPK2	End	105146658
SRPK2	Start	105160507
SRPK2	End	105143330
SRRM2	Start	2752846
SRRM2	Start	2752854
SRRM2	Start	2756606
SRRM3	Start	76287003
SRRM3	End	76260874
SRRM3	End	76261352
SRSF11	Start	70232377
SRSF11	End	70232268
SRSF11	End	70249952
STMN2	Start	79655062
STMN2	End	79664815
TAF1D	End	93730447
TAF1D	Start	93731150
TCEA2	End	64072172
TMA7	Start	48440628
TMSB10	End	84906355
TMSB10	End	84906389
TMSB10	End	84906366
U2SURP	End	143021473
UBL5	Start	9827984
UBL5	End	9828587
UBL5	Start	9828064
UQCRB	Start	96231774
UQCRB	Start	96231379
UQCRH	Start	46303820
WBP4	Start	41065078
WBP4	Start	41062716
WBP4	End	41065164
WDR60	End	158871142
WDR60	End	158876609
WDR60	End	158879684
ZC3H15	Start	186502587
ZC3H15	End	186504032
ZRANB2	End	71065752
ZRANB2	End	71065748
unknown_chr17_29500000	Start	29546866
unknown_chr17_29500000	Start	29515203
unknown_chr17_29500000	Start	29546869
unknown_chr2_237700000	End	237734423
unknown_chr2_237700000	Start	237739232
unknown_chr2_237700000	Start	237735268
unknown_chr7_67900000	Start	67857443

## Sheet: ReadZs_sig_peaks
window	rank	chr	start	end	strand	num_peaks	peak_pos	comp_prob	ICL_vec	gene
chr1_33827_plus	1	chr1	169130000	169135000	+	3	1.69131e+26	0.226,0.702,0.072	-2737072,-2377024,-2245853,-2301953,-2261739,-2308167,-2292694,-2296792,-2291097	ENST00000687182.1,ENST00000367816.5,ENST00000690184.1,ENST00000688406.1,ENST00000692003.1,ENST00000689522.1,ENST00000691106.1,ENST00000367815.9,ENST00000686702.1,ENST00000685155.1,ENST00000685792.1,ENST00000691753.1,ENST00000494797.2,ENST00000691802.1,ENST00000687745.1,ENST00000685762.1,ENST00000690604.1,ENST00000687013.1,ENST00000688755.1
chr20_11783_plus	2	chr20	58910000	58915000	+	3	5.89109e+23	0.428,0.572,0.001	-968054,-935329,-971966,-984730,-993339,-994059,-1001572,-999116,-1001118	ENST00000683632.1,ENST00000475610.2,ENST00000682986.1,ENST00000682092.1,ENST00000682590.1,ENST00000684466.1,ENST00000684644.1,ENST00000684761.1,ENST00000682411.1,ENST00000683932.1,ENST00000682917.1,ENST00000682680.1,ENST00000476196.5,ENST00000494081.5,ENST00000656419.1,ENST00000676826.2,ENST00000371100.9,ENST00000371102.8,ENST00000464624.7,ENST00000349036.9,ENST00000488546.6,ENST00000667293.2,ENS…
chr6_8851_plus	3	chr6	44250000	44255000	+	2	4425025744253670	0.172,0.828	-2047957,-1441878,-1513114,-1467222,-1503928,-1508474,-1511172,-1511286,-1529519	ENST00000620073.4,ENST00000353801.7,ENST00000371646.10,ENST00000371554.2
chr16_6015_plus	4	chr16	30070000	30075000	+	2	3007022630072390	0.994,0.006	-840608,-647757,-680161,-675577,-690439,-697616,-699084,-696825,-699330	ENST00000642816.3,ENST00000643777.4,ENST00000569798.5,ENST00000395240.7,ENST00000566130.1,ENST00000565355.1,ENST00000395248.6,ENST00000566897.6,ENST00000338110.11,ENST00000569545.5,ENST00000563060.6,ENST00000564521.6,ENST00000412304.6
chrX_2596_plus	5	chrX	12975000	12980000	+	2	1297702012976740	0.998,0.002	-1653673,-1534007,-1642452,-1700699,-1703775,-1701489,-1696285,-1687263,-1675904	ENST00000451311.7,ENST00000380636.1,ENST00000380635.5,ENST00000380633.1
chr14_20170_plus	6	chr14	100845000	100850000	+	5	1.00847e+44	0.151,0.229,0.177,0.137,0.305	-7438624,-7227518,-7151636,-7276397,-7173560,-7171448,-7158726,-6986590,-6890146	ENST00000648547.1,ENST00000650077.1,ENST00000520714.5,ENST00000648138.1,ENST00000452514.6,ENST00000424076.9,ENST00000455531.1,ENST00000522771.9,ENST00000648123.1,ENST00000649161.1,ENST00000523671.7,ENST00000524131.5,ENST00000650041.1,ENST00000522618.1,ENST00000521404.5,ENST00000398518.6,ENST00000648802.1,ENST00000650513.1,ENST00000649261.1,ENST00000556736.5,ENST00000649036.1,ENST00000648609.1,ENS…
chr14_20173_plus	7	chr14	100860000	100865000	+	4	1.0086e+35	0.003,0.453,0.357,0.187	-3433015,-3233843,-3243888,-3468949,-3497429,-3517051,-3519154,-3496746,-3476611	ENST00000648123.1,ENST00000649161.1,ENST00000523671.7,ENST00000662362.1,ENST00000524131.5,ENST00000650041.1,ENST00000522618.1,ENST00000521404.5,ENST00000398518.6,ENST00000648802.1,ENST00000650513.1,ENST00000649261.1,ENST00000556736.5,ENST00000649036.1,ENST00000648609.1,ENST00000398460.3,ENST00000398474.7,ENST00000398461.5,ENST00000524035.5,ENST00000521256.1,ENST00000429159.6,ENST00000648456.1,ENS…
chr14_18082_plus	8	chr14	90405000	90410000	+	2	9040548490408050	0.235,0.765	-2408881,-1879725,-1920904,-1829398,-1865222,-1829570,-1856749,-1860325,-1845719	ENST00000553542.5,ENST00000447653.8,ENST00000544280.6,ENST00000553630.1,ENST00000356978.9
chr7_1106_minus	9	chr7	5525000	5530000	-	3	5.52719e+20	0.308,0.677,0.016	-1755937,-1601574,-1573297,-1624817,-1681660,-1680781,-1687202,-1692131,-1711277	ENST00000674681.1,ENST00000642480.2,ENST00000676397.1,ENST00000473257.3,ENST00000676189.1,ENST00000676319.1,ENST00000646664.1,ENST00000464611.1,ENST00000477812.2,ENST00000425660.5,ENST00000462494.5,ENST00000493945.6,ENST00000432588.6,ENST00000645576.1,ENST00000647275.1,ENST00000484841.6,ENST00000645025.1,ENST00000480301.1,ENST00000417101.2,ENST00000675515.1,ENST00000443528.5,ENST00000414620.1
chrX_9767_minus	10	chrX	48830000	48835000	-	2	4883120948832280	0.99,0.01	-1162773,-959280,-965765,-1017546,-1017429,-1031396,-1034969,-1034612,-1034485	ENST00000218230.6,ENST00000611033.1
chr17_1633_minus	11	chr17	8160000	8165000	-	2	81605278160792	0.977,0.023	-1645512,-1349394,-1411138,-1481834,-1518714,-1537422,-1534748,-1515537,-1515015	ENST00000404970.3,ENST00000488857.5,ENST00000481878.1,ENST00000498285.1,ENST00000316509.11
chr20_2062_plus	12	chr20	10305000	10310000	+	2	1030687510307200	0.077,0.923	-3147797,-2593132,-2727547,-2659797,-2751083,-2742292,-2738848,-2734377,-2734856	ENST00000688853.1,ENST00000692697.1,ENST00000495883.1,ENST00000254976.7,ENST00000691665.1,ENST00000304886.6,ENST00000693325.1,ENST00000689858.1,ENST00000689757.1,ENST00000685131.1,ENST00000687785.1,ENST00000691161.1,ENST00000692411.1,ENST00000690812.1,ENST00000691353.1
chr2_16982_plus	13	chr2	84905000	84910000	+	5	8.49063e+39	0.007,0.3,0.408,0.242,0.043	-1471112,-1501537,-1468264,-1543838,-1527734,-1540985,-1553585,-1545424,-1530374	ENST00000233143.6
chr12_1308_plus	14	chr12	6535000	6540000	+	2	65379106538172	0.024,0.976	-1054821,-967587,-998245,-1037725,-1044327,-1045955,-1041023,-1038860,-1047046	ENST00000496049.1,ENST00000229239.10,ENST00000396856.5,ENST00000492719.5,ENST00000396861.5,ENST00000474249.5,ENST00000466588.5,ENST00000396859.5,ENST00000466525.1,ENST00000396858.5,ENST00000619601.1
chr12_15891_plus	15	chr12	79450000	79455000	+	3	7.94501e+23	0.337,0.388,0.276	-3801989,-3025921,-2713214,-2814153,-2824829,-2920695,-2889297,-2941610,-2914597	ENST00000393240.7,ENST00000261205.9,ENST00000457153.6,ENST00000552744.5
chr2_6584_plus	16	chr2	32915000	32920000	+	2	3291624032916420	0.39,0.61	-5351755,-4943216,-2941654,-2837786,-2926344	ENST00000435075.1,ENST00000414054.5
chr8_5520_minus	17	chr8	27595000	27600000	-	2	2759808227598350	0.951,0.049	-1039112,-868818,-893361,-897911,-949428,-939730,-927961,-929281,-920822	ENST00000521770.1,ENST00000522098.1,ENST00000523500.5,ENST00000405140.7,ENST00000522299.5,ENST00000316403.15
chr11_13101_plus	18	chr11	65500000	65505000	+	2	6550190165502750	0.375,0.625	-35201806,-30174443,-29832452,-30723237,-29496833,-30189117,-30067397,-30451975,-30439382	ENST00000544868.2,ENST00000610481.1,ENST00000618249.1,ENST00000620465.4,ENST00000612781.1,ENST00000618132.1,ENST00000613376.1,ENST00000610851.1,ENST00000618227.1,ENST00000619449.2,ENST00000534336.1,ENST00000508832.2,ENST00000616527.4,ENST00000618925.1
chr3_8452_minus	19	chr3	42255000	42260000	-	4	4.22579e+31	0.688,0.071,0.229,0.013	-1181900,-1042724,-1045355,-1116966,-1118474,-1124062,-1128002,-1125185,-1119692	ENST00000334681.9,ENST00000434608.1,ENST00000396169.7
chr5_14442_plus	20	chr5	72205000	72210000	+	2	7220700772209340	0.449,0.551	-2457465,-2083250,-2040889,-1946263,-1957809,-1924390,-1923497,-1905795,-1959032	ENST00000296755.12

## Sheet: ReadZs_sig_medians
window	ontology	sum_counts_per_window_per_ont	med_counts_per_window_per_ont	median_z_scaled	significant	medians_range	max_med	min_med	gene
chr1_33827_plus	AT8+___IN-PVALB	994	13	-0.135026	TRUE	0.430608	0.295582	-0.135026	ENST00000687182.1,ENST00000367816.5,ENST00000690184.1,ENST00000688406.1,ENST00000692003.1,ENST00000689522.1,ENST00000691106.1,ENST00000367815.9,ENST00000686702.1,ENST00000685155.1,ENST00000685792.1,ENST00000691753.1,ENST00000494797.2,ENST00000691802.1,ENST00000687745.1,ENST00000685762.1,ENST00000690604.1,ENST00000687013.1,ENST00000688755.1
chr1_33827_plus	MAP2+/AT8-___IN-PVALB	7458	14	-0.0722195	TRUE	0.430608	0.295582	-0.135026	ENST00000687182.1,ENST00000367816.5,ENST00000690184.1,ENST00000688406.1,ENST00000692003.1,ENST00000689522.1,ENST00000691106.1,ENST00000367815.9,ENST00000686702.1,ENST00000685155.1,ENST00000685792.1,ENST00000691753.1,ENST00000494797.2,ENST00000691802.1,ENST00000687745.1,ENST00000685762.1,ENST00000690604.1,ENST00000687013.1,ENST00000688755.1
chr1_33827_plus	MAP2+/AT8-___IN-VIP	1070	12	-0.0400092	TRUE	0.430608	0.295582	-0.135026	ENST00000687182.1,ENST00000367816.5,ENST00000690184.1,ENST00000688406.1,ENST00000692003.1,ENST00000689522.1,ENST00000691106.1,ENST00000367815.9,ENST00000686702.1,ENST00000685155.1,ENST00000685792.1,ENST00000691753.1,ENST00000494797.2,ENST00000691802.1,ENST00000687745.1,ENST00000685762.1,ENST00000690604.1,ENST00000687013.1,ENST00000688755.1
chr1_33827_plus	AT8+___EN-L6	311	13	0.0163958	TRUE	0.430608	0.295582	-0.135026	ENST00000687182.1,ENST00000367816.5,ENST00000690184.1,ENST00000688406.1,ENST00000692003.1,ENST00000689522.1,ENST00000691106.1,ENST00000367815.9,ENST00000686702.1,ENST00000685155.1,ENST00000685792.1,ENST00000691753.1,ENST00000494797.2,ENST00000691802.1,ENST00000687745.1,ENST00000685762.1,ENST00000690604.1,ENST00000687013.1,ENST00000688755.1
chr1_33827_plus	AT8+___EN-L5-6	13437	15	0.0352955	TRUE	0.430608	0.295582	-0.135026	ENST00000687182.1,ENST00000367816.5,ENST00000690184.1,ENST00000688406.1,ENST00000692003.1,ENST00000689522.1,ENST00000691106.1,ENST00000367815.9,ENST00000686702.1,ENST00000685155.1,ENST00000685792.1,ENST00000691753.1,ENST00000494797.2,ENST00000691802.1,ENST00000687745.1,ENST00000685762.1,ENST00000690604.1,ENST00000687013.1,ENST00000688755.1
chr1_33827_plus	MAP2+/AT8-___EN-L2	487	11	0.0374911	TRUE	0.430608	0.295582	-0.135026	ENST00000687182.1,ENST00000367816.5,ENST00000690184.1,ENST00000688406.1,ENST00000692003.1,ENST00000689522.1,ENST00000691106.1,ENST00000367815.9,ENST00000686702.1,ENST00000685155.1,ENST00000685792.1,ENST00000691753.1,ENST00000494797.2,ENST00000691802.1,ENST00000687745.1,ENST00000685762.1,ENST00000690604.1,ENST00000687013.1,ENST00000688755.1
chr1_33827_plus	MAP2+/AT8-___IN-LAMP5	888	12	0.0409718	TRUE	0.430608	0.295582	-0.135026	ENST00000687182.1,ENST00000367816.5,ENST00000690184.1,ENST00000688406.1,ENST00000692003.1,ENST00000689522.1,ENST00000691106.1,ENST00000367815.9,ENST00000686702.1,ENST00000685155.1,ENST00000685792.1,ENST00000691753.1,ENST00000494797.2,ENST00000691802.1,ENST00000687745.1,ENST00000685762.1,ENST00000690604.1,ENST00000687013.1,ENST00000688755.1
chr1_33827_plus	AT8+___EN-L4-5	6562	14	0.0510763	TRUE	0.430608	0.295582	-0.135026	ENST00000687182.1,ENST00000367816.5,ENST00000690184.1,ENST00000688406.1,ENST00000692003.1,ENST00000689522.1,ENST00000691106.1,ENST00000367815.9,ENST00000686702.1,ENST00000685155.1,ENST00000685792.1,ENST00000691753.1,ENST00000494797.2,ENST00000691802.1,ENST00000687745.1,ENST00000685762.1,ENST00000690604.1,ENST00000687013.1,ENST00000688755.1
chr1_33827_plus	AT8+___EN-L4-6	4080	13	0.0522343	TRUE	0.430608	0.295582	-0.135026	ENST00000687182.1,ENST00000367816.5,ENST00000690184.1,ENST00000688406.1,ENST00000692003.1,ENST00000689522.1,ENST00000691106.1,ENST00000367815.9,ENST00000686702.1,ENST00000685155.1,ENST00000685792.1,ENST00000691753.1,ENST00000494797.2,ENST00000691802.1,ENST00000687745.1,ENST00000685762.1,ENST00000690604.1,ENST00000687013.1,ENST00000688755.1
chr1_33827_plus	AT8+___EN-L2	1382	13	0.0523512	TRUE	0.430608	0.295582	-0.135026	ENST00000687182.1,ENST00000367816.5,ENST00000690184.1,ENST00000688406.1,ENST00000692003.1,ENST00000689522.1,ENST00000691106.1,ENST00000367815.9,ENST00000686702.1,ENST00000685155.1,ENST00000685792.1,ENST00000691753.1,ENST00000494797.2,ENST00000691802.1,ENST00000687745.1,ENST00000685762.1,ENST00000690604.1,ENST00000687013.1,ENST00000688755.1
chr1_33827_plus	MAP2+/AT8-___IN-SST	878	12	0.052466	TRUE	0.430608	0.295582	-0.135026	ENST00000687182.1,ENST00000367816.5,ENST00000690184.1,ENST00000688406.1,ENST00000692003.1,ENST00000689522.1,ENST00000691106.1,ENST00000367815.9,ENST00000686702.1,ENST00000685155.1,ENST00000685792.1,ENST00000691753.1,ENST00000494797.2,ENST00000691802.1,ENST00000687745.1,ENST00000685762.1,ENST00000690604.1,ENST00000687013.1,ENST00000688755.1
chr1_33827_plus	AT8+___EN-L3-5	3621	13	0.0551808	TRUE	0.430608	0.295582	-0.135026	ENST00000687182.1,ENST00000367816.5,ENST00000690184.1,ENST00000688406.1,ENST00000692003.1,ENST00000689522.1,ENST00000691106.1,ENST00000367815.9,ENST00000686702.1,ENST00000685155.1,ENST00000685792.1,ENST00000691753.1,ENST00000494797.2,ENST00000691802.1,ENST00000687745.1,ENST00000685762.1,ENST00000690604.1,ENST00000687013.1,ENST00000688755.1
chr1_33827_plus	AT8+___EN-L2-3	3841	13	0.0605944	TRUE	0.430608	0.295582	-0.135026	ENST00000687182.1,ENST00000367816.5,ENST00000690184.1,ENST00000688406.1,ENST00000692003.1,ENST00000689522.1,ENST00000691106.1,ENST00000367815.9,ENST00000686702.1,ENST00000685155.1,ENST00000685792.1,ENST00000691753.1,ENST00000494797.2,ENST00000691802.1,ENST00000687745.1,ENST00000685762.1,ENST00000690604.1,ENST00000687013.1,ENST00000688755.1
chr1_33827_plus	MAP2+/AT8-___EN-L5-6	2108	12	0.112582	TRUE	0.430608	0.295582	-0.135026	ENST00000687182.1,ENST00000367816.5,ENST00000690184.1,ENST00000688406.1,ENST00000692003.1,ENST00000689522.1,ENST00000691106.1,ENST00000367815.9,ENST00000686702.1,ENST00000685155.1,ENST00000685792.1,ENST00000691753.1,ENST00000494797.2,ENST00000691802.1,ENST00000687745.1,ENST00000685762.1,ENST00000690604.1,ENST00000687013.1,ENST00000688755.1
chr1_33827_plus	MAP2+/AT8-___EN-L3-5	1153	12	0.141391	TRUE	0.430608	0.295582	-0.135026	ENST00000687182.1,ENST00000367816.5,ENST00000690184.1,ENST00000688406.1,ENST00000692003.1,ENST00000689522.1,ENST00000691106.1,ENST00000367815.9,ENST00000686702.1,ENST00000685155.1,ENST00000685792.1,ENST00000691753.1,ENST00000494797.2,ENST00000691802.1,ENST00000687745.1,ENST00000685762.1,ENST00000690604.1,ENST00000687013.1,ENST00000688755.1
chr1_33827_plus	AT8+___EN-L3-4	1712	12	0.157554	TRUE	0.430608	0.295582	-0.135026	ENST00000687182.1,ENST00000367816.5,ENST00000690184.1,ENST00000688406.1,ENST00000692003.1,ENST00000689522.1,ENST00000691106.1,ENST00000367815.9,ENST00000686702.1,ENST00000685155.1,ENST00000685792.1,ENST00000691753.1,ENST00000494797.2,ENST00000691802.1,ENST00000687745.1,ENST00000685762.1,ENST00000690604.1,ENST00000687013.1,ENST00000688755.1
chr1_33827_plus	MAP2+/AT8-___EN-L2-3	891	12	0.161854	TRUE	0.430608	0.295582	-0.135026	ENST00000687182.1,ENST00000367816.5,ENST00000690184.1,ENST00000688406.1,ENST00000692003.1,ENST00000689522.1,ENST00000691106.1,ENST00000367815.9,ENST00000686702.1,ENST00000685155.1,ENST00000685792.1,ENST00000691753.1,ENST00000494797.2,ENST00000691802.1,ENST00000687745.1,ENST00000685762.1,ENST00000690604.1,ENST00000687013.1,ENST00000688755.1
chr1_33827_plus	MAP2+/AT8-___EN-L4-6	1749	12	0.16381	TRUE	0.430608	0.295582	-0.135026	ENST00000687182.1,ENST00000367816.5,ENST00000690184.1,ENST00000688406.1,ENST00000692003.1,ENST00000689522.1,ENST00000691106.1,ENST00000367815.9,ENST00000686702.1,ENST00000685155.1,ENST00000685792.1,ENST00000691753.1,ENST00000494797.2,ENST00000691802.1,ENST00000687745.1,ENST00000685762.1,ENST00000690604.1,ENST00000687013.1,ENST00000688755.1
chr1_33827_plus	MAP2+/AT8-___EN-L4-5	668	12	0.295582	TRUE	0.430608	0.295582	-0.135026	ENST00000687182.1,ENST00000367816.5,ENST00000690184.1,ENST00000688406.1,ENST00000692003.1,ENST00000689522.1,ENST00000691106.1,ENST00000367815.9,ENST00000686702.1,ENST00000685155.1,ENST00000685792.1,ENST00000691753.1,ENST00000494797.2,ENST00000691802.1,ENST00000687745.1,ENST00000685762.1,ENST00000690604.1,ENST00000687013.1,ENST00000688755.1
chr20_11783_plus	MAP2+/AT8-___IN-PVALB	299	11	-0.200695	TRUE	0.37146	0.170765	-0.200695	ENST00000683632.1,ENST00000475610.2,ENST00000682986.1,ENST00000682092.1,ENST00000682590.1,ENST00000684466.1,ENST00000684644.1,ENST00000684761.1,ENST00000682411.1,ENST00000683932.1,ENST00000682917.1,ENST00000682680.1,ENST00000476196.5,ENST00000494081.5,ENST00000656419.1,ENST00000676826.2,ENST00000371100.9,ENST00000371102.8,ENST00000464624.7,ENST00000349036.9,ENST00000488546.6,ENST00000667293.2,ENS…
chr20_11783_plus	MAP2+/AT8-___EN-L5-6	420	11	-0.114808	TRUE	0.37146	0.170765	-0.200695	ENST00000683632.1,ENST00000475610.2,ENST00000682986.1,ENST00000682092.1,ENST00000682590.1,ENST00000684466.1,ENST00000684644.1,ENST00000684761.1,ENST00000682411.1,ENST00000683932.1,ENST00000682917.1,ENST00000682680.1,ENST00000476196.5,ENST00000494081.5,ENST00000656419.1,ENST00000676826.2,ENST00000371100.9,ENST00000371102.8,ENST00000464624.7,ENST00000349036.9,ENST00000488546.6,ENST00000667293.2,ENS…
chr20_11783_plus	MAP2+/AT8-___EN-L4-6	359	11	0.0176407	TRUE	0.37146	0.170765	-0.200695	ENST00000683632.1,ENST00000475610.2,ENST00000682986.1,ENST00000682092.1,ENST00000682590.1,ENST00000684466.1,ENST00000684644.1,ENST00000684761.1,ENST00000682411.1,ENST00000683932.1,ENST00000682917.1,ENST00000682680.1,ENST00000476196.5,ENST00000494081.5,ENST00000656419.1,ENST00000676826.2,ENST00000371100.9,ENST00000371102.8,ENST00000464624.7,ENST00000349036.9,ENST00000488546.6,ENST00000667293.2,ENS…
chr20_11783_plus	AT8+___EN-L4-6	306	11	0.0550657	TRUE	0.37146	0.170765	-0.200695	ENST00000683632.1,ENST00000475610.2,ENST00000682986.1,ENST00000682092.1,ENST00000682590.1,ENST00000684466.1,ENST00000684644.1,ENST00000684761.1,ENST00000682411.1,ENST00000683932.1,ENST00000682917.1,ENST00000682680.1,ENST00000476196.5,ENST00000494081.5,ENST00000656419.1,ENST00000676826.2,ENST00000371100.9,ENST00000371102.8,ENST00000464624.7,ENST00000349036.9,ENST00000488546.6,ENST00000667293.2,ENS…
chr20_11783_plus	AT8+___EN-L5-6	914	11	0.104232	TRUE	0.37146	0.170765	-0.200695	ENST00000683632.1,ENST00000475610.2,ENST00000682986.1,ENST00000682092.1,ENST00000682590.1,ENST00000684466.1,ENST00000684644.1,ENST00000684761.1,ENST00000682411.1,ENST00000683932.1,ENST00000682917.1,ENST00000682680.1,ENST00000476196.5,ENST00000494081.5,ENST00000656419.1,ENST00000676826.2,ENST00000371100.9,ENST00000371102.8,ENST00000464624.7,ENST00000349036.9,ENST00000488546.6,ENST00000667293.2,ENS…
chr20_11783_plus	AT8+___EN-L4-5	257	11	0.170765	TRUE	0.37146	0.170765	-0.200695	ENST00000683632.1,ENST00000475610.2,ENST00000682986.1,ENST00000682092.1,ENST00000682590.1,ENST00000684466.1,ENST00000684644.1,ENST00000684761.1,ENST00000682411.1,ENST00000683932.1,ENST00000682917.1,ENST00000682680.1,ENST00000476196.5,ENST00000494081.5,ENST00000656419.1,ENST00000676826.2,ENST00000371100.9,ENST00000371102.8,ENST00000464624.7,ENST00000349036.9,ENST00000488546.6,ENST00000667293.2,ENS…
chr6_8851_plus	MAP2+/AT8-___IN-PVALB	293	11	-0.266824	TRUE	0.349028	0.0822038	-0.266824	ENST00000620073.4,ENST00000353801.7,ENST00000371646.10,ENST00000371554.2
chr6_8851_plus	AT8+___EN-L2-3	712	11	-0.26293	TRUE	0.349028	0.0822038	-0.266824	ENST00000620073.4,ENST00000353801.7,ENST00000371646.10,ENST00000371554.2
chr6_8851_plus	MAP2+/AT8-___EN-L3-5	918	11	-0.256187	TRUE	0.349028	0.0822038	-0.266824	ENST00000620073.4,ENST00000353801.7,ENST00000371646.10,ENST00000371554.2
chr6_8851_plus	MAP2+/AT8-___EN-L4-6	913	11	-0.232889	TRUE	0.349028	0.0822038	-0.266824	ENST00000620073.4,ENST00000353801.7,ENST00000371646.10,ENST00000371554.2
chr6_8851_plus	AT8+___EN-L3-5	874	11	-0.157789	TRUE	0.349028	0.0822038	-0.266824	ENST00000620073.4,ENST00000353801.7,ENST00000371646.10,ENST00000371554.2
chr6_8851_plus	AT8+___EN-L4-6	1932	12	-0.128649	TRUE	0.349028	0.0822038	-0.266824	ENST00000620073.4,ENST00000353801.7,ENST00000371646.10,ENST00000371554.2
chr6_8851_plus	AT8+___EN-L5-6	2778	12	-0.0884892	TRUE	0.349028	0.0822038	-0.266824	ENST00000620073.4,ENST00000353801.7,ENST00000371646.10,ENST00000371554.2
chr6_8851_plus	AT8+___EN-L4-5	2738	12	0.0146834	TRUE	0.349028	0.0822038	-0.266824	ENST00000620073.4,ENST00000353801.7,ENST00000371646.10,ENST00000371554.2
chr6_8851_plus	MAP2+/AT8-___EN-L2-3	535	11	0.0376232	TRUE	0.349028	0.0822038	-0.266824	ENST00000620073.4,ENST00000353801.7,ENST00000371646.10,ENST00000371554.2
chr6_8851_plus	MAP2+/AT8-___EN-L4-5	574	12	0.0451379	TRUE	0.349028	0.0822038	-0.266824	ENST00000620073.4,ENST00000353801.7,ENST00000371646.10,ENST00000371554.2
chr6_8851_plus	MAP2+/AT8-___EN-L5-6	1159	11	0.0822038	TRUE	0.349028	0.0822038	-0.266824	ENST00000620073.4,ENST00000353801.7,ENST00000371646.10,ENST00000371554.2
chr16_6015_plus	MAP2+/AT8-___EN-L3-5	329	11	-0.250237	TRUE	0.316329	0.0660928	-0.250237	ENST00000642816.3,ENST00000643777.4,ENST00000569798.5,ENST00000395240.7,ENST00000566130.1,ENST00000565355.1,ENST00000395248.6,ENST00000566897.6,ENST00000338110.11,ENST00000569545.5,ENST00000563060.6,ENST00000564521.6,ENST00000412304.6
chr16_6015_plus	MAP2+/AT8-___EN-L4-6	269	11	-0.225676	TRUE	0.316329	0.0660928	-0.250237	ENST00000642816.3,ENST00000643777.4,ENST00000569798.5,ENST00000395240.7,ENST00000566130.1,ENST00000565355.1,ENST00000395248.6,ENST00000566897.6,ENST00000338110.11,ENST00000569545.5,ENST00000563060.6,ENST00000564521.6,ENST00000412304.6
chr16_6015_plus	MAP2+/AT8-___EN-L5-6	709	11	-0.223541	TRUE	0.316329	0.0660928	-0.250237	ENST00000642816.3,ENST00000643777.4,ENST00000569798.5,ENST00000395240.7,ENST00000566130.1,ENST00000565355.1,ENST00000395248.6,ENST00000566897.6,ENST00000338110.11,ENST00000569545.5,ENST00000563060.6,ENST00000564521.6,ENST00000412304.6
chr16_6015_plus	AT8+___EN-L4-6	469	12	-0.0165721	TRUE	0.316329	0.0660928	-0.250237	ENST00000642816.3,ENST00000643777.4,ENST00000569798.5,ENST00000395240.7,ENST00000566130.1,ENST00000565355.1,ENST00000395248.6,ENST00000566897.6,ENST00000338110.11,ENST00000569545.5,ENST00000563060.6,ENST00000564521.6,ENST00000412304.6
chr16_6015_plus	AT8+___EN-L3-5	349	13	-0.00630969	TRUE	0.316329	0.0660928	-0.250237	ENST00000642816.3,ENST00000643777.4,ENST00000569798.5,ENST00000395240.7,ENST00000566130.1,ENST00000565355.1,ENST00000395248.6,ENST00000566897.6,ENST00000338110.11,ENST00000569545.5,ENST00000563060.6,ENST00000564521.6,ENST00000412304.6
chr16_6015_plus	AT8+___EN-L4-5	964	12	0.0568638	TRUE	0.316329	0.0660928	-0.250237	ENST00000642816.3,ENST00000643777.4,ENST00000569798.5,ENST00000395240.7,ENST00000566130.1,ENST00000565355.1,ENST00000395248.6,ENST00000566897.6,ENST00000338110.11,ENST00000569545.5,ENST00000563060.6,ENST00000564521.6,ENST00000412304.6
chr16_6015_plus	AT8+___EN-L5-6	1364	12.5	0.0660928	TRUE	0.316329	0.0660928	-0.250237	ENST00000642816.3,ENST00000643777.4,ENST00000569798.5,ENST00000395240.7,ENST00000566130.1,ENST00000565355.1,ENST00000395248.6,ENST00000566897.6,ENST00000338110.11,ENST00000569545.5,ENST00000563060.6,ENST00000564521.6,ENST00000412304.6
chrX_2596_plus	MAP2+/AT8-___EN-L4-6	898	12	-0.19421	TRUE	0.276292	0.0820824	-0.19421	ENST00000451311.7,ENST00000380636.1,ENST00000380635.5,ENST00000380633.1
chrX_2596_plus	MAP2+/AT8-___EN-L4-5	798	12	-0.152465	TRUE	0.276292	0.0820824	-0.19421	ENST00000451311.7,ENST00000380636.1,ENST00000380635.5,ENST00000380633.1
chrX_2596_plus	MAP2+/AT8-___IN-PVALB	1133	12	-0.0853132	TRUE	0.276292	0.0820824	-0.19421	ENST00000451311.7,ENST00000380636.1,ENST00000380635.5,ENST00000380633.1
chrX_2596_plus	MAP2+/AT8-___EN-L2	1048	12	-0.0733683	TRUE	0.276292	0.0820824	-0.19421	ENST00000451311.7,ENST00000380636.1,ENST00000380635.5,ENST00000380633.1
chrX_2596_plus	MAP2+/AT8-___EN-L3-5	4936	12	-0.0705577	TRUE	0.276292	0.0820824	-0.19421	ENST00000451311.7,ENST00000380636.1,ENST00000380635.5,ENST00000380633.1
chrX_2596_plus	MAP2+/AT8-___IN-LAMP5	2401	16	-0.0692528	TRUE	0.276292	0.0820824	-0.19421	ENST00000451311.7,ENST00000380636.1,ENST00000380635.5,ENST00000380633.1
chrX_2596_plus	MAP2+/AT8-___IN-SST	731	12	-0.0634036	TRUE	0.276292	0.0820824	-0.19421	ENST00000451311.7,ENST00000380636.1,ENST00000380635.5,ENST00000380633.1
chrX_2596_plus	MAP2+/AT8-___EN-L2-3	2857	13	-0.0602931	TRUE	0.276292	0.0820824	-0.19421	ENST00000451311.7,ENST00000380636.1,ENST00000380635.5,ENST00000380633.1
chrX_2596_plus	MAP2+/AT8-___EN-L5-6	6056	13	-0.0601185	TRUE	0.276292	0.0820824	-0.19421	ENST00000451311.7,ENST00000380636.1,ENST00000380635.5,ENST00000380633.1
chrX_2596_plus	MAP2+/AT8-___EN-L3-4	536	12	-0.0340205	TRUE	0.276292	0.0820824	-0.19421	ENST00000451311.7,ENST00000380636.1,ENST00000380635.5,ENST00000380633.1
chrX_2596_plus	AT8+___EN-L6	628	13	-0.0178057	TRUE	0.276292	0.0820824	-0.19421	ENST00000451311.7,ENST00000380636.1,ENST00000380635.5,ENST00000380633.1
chrX_2596_plus	AT8+___EN-L3-5	5074	13	-0.0165837	TRUE	0.276292	0.0820824	-0.19421	ENST00000451311.7,ENST00000380636.1,ENST00000380635.5,ENST00000380633.1
chrX_2596_plus	AT8+___EN-L4-5	4228	14	-0.0143466	TRUE	0.276292	0.0820824	-0.19421	ENST00000451311.7,ENST00000380636.1,ENST00000380635.5,ENST00000380633.1
chrX_2596_plus	AT8+___EN-L2-3	3961	13	-0.00126506	TRUE	0.276292	0.0820824	-0.19421	ENST00000451311.7,ENST00000380636.1,ENST00000380635.5,ENST00000380633.1
chrX_2596_plus	AT8+___EN-L4-6	2075	13	-0.000519616	TRUE	0.276292	0.0820824	-0.19421	ENST00000451311.7,ENST00000380636.1,ENST00000380635.5,ENST00000380633.1
chrX_2596_plus	AT8+___EN-L2	1150	12	0.00860634	TRUE	0.276292	0.0820824	-0.19421	ENST00000451311.7,ENST00000380636.1,ENST00000380635.5,ENST00000380633.1
chrX_2596_plus	AT8+___EN-L5-6	13319	15	0.026875	TRUE	0.276292	0.0820824	-0.19421	ENST00000451311.7,ENST00000380636.1,ENST00000380635.5,ENST00000380633.1
chrX_2596_plus	AT8+___EN-L3-4	1037	12	0.0820824	TRUE	0.276292	0.0820824	-0.19421	ENST00000451311.7,ENST00000380636.1,ENST00000380635.5,ENST00000380633.1
chr14_20170_plus	AT8+___IN-PVALB	452	11	-0.206229	TRUE	0.258169	0.0519393	-0.206229	ENST00000648547.1,ENST00000650077.1,ENST00000520714.5,ENST00000648138.1,ENST00000452514.6,ENST00000424076.9,ENST00000455531.1,ENST00000522771.9,ENST00000648123.1,ENST00000649161.1,ENST00000523671.7,ENST00000524131.5,ENST00000650041.1,ENST00000522618.1,ENST00000521404.5,ENST00000398518.6,ENST00000648802.1,ENST00000650513.1,ENST00000649261.1,ENST00000556736.5,ENST00000649036.1,ENST00000648609.1,ENS…
chr14_20170_plus	MAP2+/AT8-___IN-PVALB	4102	12	-0.19468	TRUE	0.258169	0.0519393	-0.206229	ENST00000648547.1,ENST00000650077.1,ENST00000520714.5,ENST00000648138.1,ENST00000452514.6,ENST00000424076.9,ENST00000455531.1,ENST00000522771.9,ENST00000648123.1,ENST00000649161.1,ENST00000523671.7,ENST00000524131.5,ENST00000650041.1,ENST00000522618.1,ENST00000521404.5,ENST00000398518.6,ENST00000648802.1,ENST00000650513.1,ENST00000649261.1,ENST00000556736.5,ENST00000649036.1,ENST00000648609.1,ENS…
chr14_20170_plus	MAP2+/AT8-___IN-SST	970	12	-0.185755	TRUE	0.258169	0.0519393	-0.206229	ENST00000648547.1,ENST00000650077.1,ENST00000520714.5,ENST00000648138.1,ENST00000452514.6,ENST00000424076.9,ENST00000455531.1,ENST00000522771.9,ENST00000648123.1,ENST00000649161.1,ENST00000523671.7,ENST00000524131.5,ENST00000650041.1,ENST00000522618.1,ENST00000521404.5,ENST00000398518.6,ENST00000648802.1,ENST00000650513.1,ENST00000649261.1,ENST00000556736.5,ENST00000649036.1,ENST00000648609.1,ENS…
chr14_20170_plus	MAP2+/AT8-___IN-VIP	1032	12	-0.12163	TRUE	0.258169	0.0519393	-0.206229	ENST00000648547.1,ENST00000650077.1,ENST00000520714.5,ENST00000648138.1,ENST00000452514.6,ENST00000424076.9,ENST00000455531.1,ENST00000522771.9,ENST00000648123.1,ENST00000649161.1,ENST00000523671.7,ENST00000524131.5,ENST00000650041.1,ENST00000522618.1,ENST00000521404.5,ENST00000398518.6,ENST00000648802.1,ENST00000650513.1,ENST00000649261.1,ENST00000556736.5,ENST00000649036.1,ENST00000648609.1,ENS…
chr14_20170_plus	AT8+___EN-L4-6	8072	13	-0.0899154	TRUE	0.258169	0.0519393	-0.206229	ENST00000648547.1,ENST00000650077.1,ENST00000520714.5,ENST00000648138.1,ENST00000452514.6,ENST00000424076.9,ENST00000455531.1,ENST00000522771.9,ENST00000648123.1,ENST00000649161.1,ENST00000523671.7,ENST00000524131.5,ENST00000650041.1,ENST00000522618.1,ENST00000521404.5,ENST00000398518.6,ENST00000648802.1,ENST00000650513.1,ENST00000649261.1,ENST00000556736.5,ENST00000649036.1,ENST00000648609.1,ENS…
chr14_20170_plus	MAP2+/AT8-___IN-LAMP5	298	11	-0.0880759	TRUE	0.258169	0.0519393	-0.206229	ENST00000648547.1,ENST00000650077.1,ENST00000520714.5,ENST00000648138.1,ENST00000452514.6,ENST00000424076.9,ENST00000455531.1,ENST00000522771.9,ENST00000648123.1,ENST00000649161.1,ENST00000523671.7,ENST00000524131.5,ENST00000650041.1,ENST00000522618.1,ENST00000521404.5,ENST00000398518.6,ENST00000648802.1,ENST00000650513.1,ENST00000649261.1,ENST00000556736.5,ENST00000649036.1,ENST00000648609.1,ENS…
chr14_20170_plus	AT8+___EN-L6	1253	14	-0.0746064	TRUE	0.258169	0.0519393	-0.206229	ENST00000648547.1,ENST00000650077.1,ENST00000520714.5,ENST00000648138.1,ENST00000452514.6,ENST00000424076.9,ENST00000455531.1,ENST00000522771.9,ENST00000648123.1,ENST00000649161.1,ENST00000523671.7,ENST00000524131.5,ENST00000650041.1,ENST00000522618.1,ENST00000521404.5,ENST00000398518.6,ENST00000648802.1,ENST00000650513.1,ENST00000649261.1,ENST00000556736.5,ENST00000649036.1,ENST00000648609.1,ENS…
chr14_20170_plus	MAP2+/AT8-___EN-L4-5	6787	15	-0.0692912	TRUE	0.258169	0.0519393	-0.206229	ENST00000648547.1,ENST00000650077.1,ENST00000520714.5,ENST00000648138.1,ENST00000452514.6,ENST00000424076.9,ENST00000455531.1,ENST00000522771.9,ENST00000648123.1,ENST00000649161.1,ENST00000523671.7,ENST00000524131.5,ENST00000650041.1,ENST00000522618.1,ENST00000521404.5,ENST00000398518.6,ENST00000648802.1,ENST00000650513.1,ENST00000649261.1,ENST00000556736.5,ENST00000649036.1,ENST00000648609.1,ENS…
chr14_20170_plus	AT8+___EN-L4-5	13759	15	-0.0624568	TRUE	0.258169	0.0519393	-0.206229	ENST00000648547.1,ENST00000650077.1,ENST00000520714.5,ENST00000648138.1,ENST00000452514.6,ENST00000424076.9,ENST00000455531.1,ENST00000522771.9,ENST00000648123.1,ENST00000649161.1,ENST00000523671.7,ENST00000524131.5,ENST00000650041.1,ENST00000522618.1,ENST00000521404.5,ENST00000398518.6,ENST00000648802.1,ENST00000650513.1,ENST00000649261.1,ENST00000556736.5,ENST00000649036.1,ENST00000648609.1,ENS…
chr14_20170_plus	MAP2+/AT8-___EN-L4-6	4951	12	-0.0612064	TRUE	0.258169	0.0519393	-0.206229	ENST00000648547.1,ENST00000650077.1,ENST00000520714.5,ENST00000648138.1,ENST00000452514.6,ENST00000424076.9,ENST00000455531.1,ENST00000522771.9,ENST00000648123.1,ENST00000649161.1,ENST00000523671.7,ENST00000524131.5,ENST00000650041.1,ENST00000522618.1,ENST00000521404.5,ENST00000398518.6,ENST00000648802.1,ENST00000650513.1,ENST00000649261.1,ENST00000556736.5,ENST00000649036.1,ENST00000648609.1,ENS…
chr14_20170_plus	AT8+___EN-L5-6	34614	15	-0.0440316	TRUE	0.258169	0.0519393	-0.206229	ENST00000648547.1,ENST00000650077.1,ENST00000520714.5,ENST00000648138.1,ENST00000452514.6,ENST00000424076.9,ENST00000455531.1,ENST00000522771.9,ENST00000648123.1,ENST00000649161.1,ENST00000523671.7,ENST00000524131.5,ENST00000650041.1,ENST00000522618.1,ENST00000521404.5,ENST00000398518.6,ENST00000648802.1,ENST00000650513.1,ENST00000649261.1,ENST00000556736.5,ENST00000649036.1,ENST00000648609.1,ENS…
chr14_20170_plus	MAP2+/AT8-___EN-L5-6	62799	16	-0.0422245	TRUE	0.258169	0.0519393	-0.206229	ENST00000648547.1,ENST00000650077.1,ENST00000520714.5,ENST00000648138.1,ENST00000452514.6,ENST00000424076.9,ENST00000455531.1,ENST00000522771.9,ENST00000648123.1,ENST00000649161.1,ENST00000523671.7,ENST00000524131.5,ENST00000650041.1,ENST00000522618.1,ENST00000521404.5,ENST00000398518.6,ENST00000648802.1,ENST00000650513.1,ENST00000649261.1,ENST00000556736.5,ENST00000649036.1,ENST00000648609.1,ENS…
chr14_20170_plus	MAP2+/AT8-___EN-L3-4	35875	18	0.00283249	TRUE	0.258169	0.0519393	-0.206229	ENST00000648547.1,ENST00000650077.1,ENST00000520714.5,ENST00000648138.1,ENST00000452514.6,ENST00000424076.9,ENST00000455531.1,ENST00000522771.9,ENST00000648123.1,ENST00000649161.1,ENST00000523671.7,ENST00000524131.5,ENST00000650041.1,ENST00000522618.1,ENST00000521404.5,ENST00000398518.6,ENST00000648802.1,ENST00000650513.1,ENST00000649261.1,ENST00000556736.5,ENST00000649036.1,ENST00000648609.1,ENS…
chr14_20170_plus	AT8+___EN-L3-5	15490	14	0.00901568	TRUE	0.258169	0.0519393	-0.206229	ENST00000648547.1,ENST00000650077.1,ENST00000520714.5,ENST00000648138.1,ENST00000452514.6,ENST00000424076.9,ENST00000455531.1,ENST00000522771.9,ENST00000648123.1,ENST00000649161.1,ENST00000523671.7,ENST00000524131.5,ENST00000650041.1,ENST00000522618.1,ENST00000521404.5,ENST00000398518.6,ENST00000648802.1,ENST00000650513.1,ENST00000649261.1,ENST00000556736.5,ENST00000649036.1,ENST00000648609.1,ENS…
chr14_20170_plus	AT8+___EN-L2	6336	14	0.0216268	TRUE	0.258169	0.0519393	-0.206229	ENST00000648547.1,ENST00000650077.1,ENST00000520714.5,ENST00000648138.1,ENST00000452514.6,ENST00000424076.9,ENST00000455531.1,ENST00000522771.9,ENST00000648123.1,ENST00000649161.1,ENST00000523671.7,ENST00000524131.5,ENST00000650041.1,ENST00000522618.1,ENST00000521404.5,ENST00000398518.6,ENST00000648802.1,ENST00000650513.1,ENST00000649261.1,ENST00000556736.5,ENST00000649036.1,ENST00000648609.1,ENS…
chr14_20170_plus	AT8+___EN-L3-4	21389	15	0.0216835	TRUE	0.258169	0.0519393	-0.206229	ENST00000648547.1,ENST00000650077.1,ENST00000520714.5,ENST00000648138.1,ENST00000452514.6,ENST00000424076.9,ENST00000455531.1,ENST00000522771.9,ENST00000648123.1,ENST00000649161.1,ENST00000523671.7,ENST00000524131.5,ENST00000650041.1,ENST00000522618.1,ENST00000521404.5,ENST00000398518.6,ENST00000648802.1,ENST00000650513.1,ENST00000649261.1,ENST00000556736.5,ENST00000649036.1,ENST00000648609.1,ENS…
chr14_20170_plus	MAP2+/AT8-___EN-L2-3	29906	16	0.0300907	TRUE	0.258169	0.0519393	-0.206229	ENST00000648547.1,ENST00000650077.1,ENST00000520714.5,ENST00000648138.1,ENST00000452514.6,ENST00000424076.9,ENST00000455531.1,ENST00000522771.9,ENST00000648123.1,ENST00000649161.1,ENST00000523671.7,ENST00000524131.5,ENST00000650041.1,ENST00000522618.1,ENST00000521404.5,ENST00000398518.6,ENST00000648802.1,ENST00000650513.1,ENST00000649261.1,ENST00000556736.5,ENST00000649036.1,ENST00000648609.1,ENS…
chr14_20170_plus	AT8+___EN-L2-3	20732	14	0.0375274	TRUE	0.258169	0.0519393	-0.206229	ENST00000648547.1,ENST00000650077.1,ENST00000520714.5,ENST00000648138.1,ENST00000452514.6,ENST00000424076.9,ENST00000455531.1,ENST00000522771.9,ENST00000648123.1,ENST00000649161.1,ENST00000523671.7,ENST00000524131.5,ENST00000650041.1,ENST00000522618.1,ENST00000521404.5,ENST00000398518.6,ENST00000648802.1,ENST00000650513.1,ENST00000649261.1,ENST00000556736.5,ENST00000649036.1,ENST00000648609.1,ENS…
chr14_20170_plus	MAP2+/AT8-___EN-L6	627	14	0.0419339	TRUE	0.258169	0.0519393	-0.206229	ENST00000648547.1,ENST00000650077.1,ENST00000520714.5,ENST00000648138.1,ENST00000452514.6,ENST00000424076.9,ENST00000455531.1,ENST00000522771.9,ENST00000648123.1,ENST00000649161.1,ENST00000523671.7,ENST00000524131.5,ENST00000650041.1,ENST00000522618.1,ENST00000521404.5,ENST00000398518.6,ENST00000648802.1,ENST00000650513.1,ENST00000649261.1,ENST00000556736.5,ENST00000649036.1,ENST00000648609.1,ENS…
chr14_20170_plus	MAP2+/AT8-___EN-L2	7758	14	0.0495413	TRUE	0.258169	0.0519393	-0.206229	ENST00000648547.1,ENST00000650077.1,ENST00000520714.5,ENST00000648138.1,ENST00000452514.6,ENST00000424076.9,ENST00000455531.1,ENST00000522771.9,ENST00000648123.1,ENST00000649161.1,ENST00000523671.7,ENST00000524131.5,ENST00000650041.1,ENST00000522618.1,ENST00000521404.5,ENST00000398518.6,ENST00000648802.1,ENST00000650513.1,ENST00000649261.1,ENST00000556736.5,ENST00000649036.1,ENST00000648609.1,ENS…
chr14_20170_plus	MAP2+/AT8-___EN-L3-5	16810	15	0.0519393	TRUE	0.258169	0.0519393	-0.206229	ENST00000648547.1,ENST00000650077.1,ENST00000520714.5,ENST00000648138.1,ENST00000452514.6,ENST00000424076.9,ENST00000455531.1,ENST00000522771.9,ENST00000648123.1,ENST00000649161.1,ENST00000523671.7,ENST00000524131.5,ENST00000650041.1,ENST00000522618.1,ENST00000521404.5,ENST00000398518.6,ENST00000648802.1,ENST00000650513.1,ENST00000649261.1,ENST00000556736.5,ENST00000649036.1,ENST00000648609.1,ENS…
chr14_20173_plus	AT8+___IN-PVALB	400	13	-0.248868	TRUE	0.254813	0.00594498	-0.248868	ENST00000648123.1,ENST00000649161.1,ENST00000523671.7,ENST00000662362.1,ENST00000524131.5,ENST00000650041.1,ENST00000522618.1,ENST00000521404.5,ENST00000398518.6,ENST00000648802.1,ENST00000650513.1,ENST00000649261.1,ENST00000556736.5,ENST00000649036.1,ENST00000648609.1,ENST00000398460.3,ENST00000398474.7,ENST00000398461.5,ENST00000524035.5,ENST00000521256.1,ENST00000429159.6,ENST00000648456.1,ENS…
chr14_20173_plus	MAP2+/AT8-___IN-PVALB	5607	12	-0.0781753	TRUE	0.254813	0.00594498	-0.248868	ENST00000648123.1,ENST00000649161.1,ENST00000523671.7,ENST00000662362.1,ENST00000524131.5,ENST00000650041.1,ENST00000522618.1,ENST00000521404.5,ENST00000398518.6,ENST00000648802.1,ENST00000650513.1,ENST00000649261.1,ENST00000556736.5,ENST00000649036.1,ENST00000648609.1,ENST00000398460.3,ENST00000398474.7,ENST00000398461.5,ENST00000524035.5,ENST00000521256.1,ENST00000429159.6,ENST00000648456.1,ENS…
chr14_20173_plus	AT8+___EN-L3-5	7160	13	-0.0581466	TRUE	0.254813	0.00594498	-0.248868	ENST00000648123.1,ENST00000649161.1,ENST00000523671.7,ENST00000662362.1,ENST00000524131.5,ENST00000650041.1,ENST00000522618.1,ENST00000521404.5,ENST00000398518.6,ENST00000648802.1,ENST00000650513.1,ENST00000649261.1,ENST00000556736.5,ENST00000649036.1,ENST00000648609.1,ENST00000398460.3,ENST00000398474.7,ENST00000398461.5,ENST00000524035.5,ENST00000521256.1,ENST00000429159.6,ENST00000648456.1,ENS…
chr14_20173_plus	MAP2+/AT8-___IN-VIP	1854	12	-0.0562452	TRUE	0.254813	0.00594498	-0.248868	ENST00000648123.1,ENST00000649161.1,ENST00000523671.7,ENST00000662362.1,ENST00000524131.5,ENST00000650041.1,ENST00000522618.1,ENST00000521404.5,ENST00000398518.6,ENST00000648802.1,ENST00000650513.1,ENST00000649261.1,ENST00000556736.5,ENST00000649036.1,ENST00000648609.1,ENST00000398460.3,ENST00000398474.7,ENST00000398461.5,ENST00000524035.5,ENST00000521256.1,ENST00000429159.6,ENST00000648456.1,ENS…
chr14_20173_plus	MAP2+/AT8-___EN-L3-5	8519	12	-0.0553071	TRUE	0.254813	0.00594498	-0.248868	ENST00000648123.1,ENST00000649161.1,ENST00000523671.7,ENST00000662362.1,ENST00000524131.5,ENST00000650041.1,ENST00000522618.1,ENST00000521404.5,ENST00000398518.6,ENST00000648802.1,ENST00000650513.1,ENST00000649261.1,ENST00000556736.5,ENST00000649036.1,ENST00000648609.1,ENST00000398460.3,ENST00000398474.7,ENST00000398461.5,ENST00000524035.5,ENST00000521256.1,ENST00000429159.6,ENST00000648456.1,ENS…
chr14_20173_plus	AT8+___EN-L2	2449	12	-0.0485971	TRUE	0.254813	0.00594498	-0.248868	ENST00000648123.1,ENST00000649161.1,ENST00000523671.7,ENST00000662362.1,ENST00000524131.5,ENST00000650041.1,ENST00000522618.1,ENST00000521404.5,ENST00000398518.6,ENST00000648802.1,ENST00000650513.1,ENST00000649261.1,ENST00000556736.5,ENST00000649036.1,ENST00000648609.1,ENST00000398460.3,ENST00000398474.7,ENST00000398461.5,ENST00000524035.5,ENST00000521256.1,ENST00000429159.6,ENST00000648456.1,ENS…
chr14_20173_plus	MAP2+/AT8-___EN-L5-6	25270	13	-0.0448111	TRUE	0.254813	0.00594498	-0.248868	ENST00000648123.1,ENST00000649161.1,ENST00000523671.7,ENST00000662362.1,ENST00000524131.5,ENST00000650041.1,ENST00000522618.1,ENST00000521404.5,ENST00000398518.6,ENST00000648802.1,ENST00000650513.1,ENST00000649261.1,ENST00000556736.5,ENST00000649036.1,ENST00000648609.1,ENST00000398460.3,ENST00000398474.7,ENST00000398461.5,ENST00000524035.5,ENST00000521256.1,ENST00000429159.6,ENST00000648456.1,ENS…
chr14_20173_plus	MAP2+/AT8-___EN-L2-3	9590	13	-0.0445484	TRUE	0.254813	0.00594498	-0.248868	ENST00000648123.1,ENST00000649161.1,ENST00000523671.7,ENST00000662362.1,ENST00000524131.5,ENST00000650041.1,ENST00000522618.1,ENST00000521404.5,ENST00000398518.6,ENST00000648802.1,ENST00000650513.1,ENST00000649261.1,ENST00000556736.5,ENST00000649036.1,ENST00000648609.1,ENST00000398460.3,ENST00000398474.7,ENST00000398461.5,ENST00000524035.5,ENST00000521256.1,ENST00000429159.6,ENST00000648456.1,ENS…
chr14_20173_plus	AT8+___EN-L2-3	8133	13	-0.0426815	TRUE	0.254813	0.00594498	-0.248868	ENST00000648123.1,ENST00000649161.1,ENST00000523671.7,ENST00000662362.1,ENST00000524131.5,ENST00000650041.1,ENST00000522618.1,ENST00000521404.5,ENST00000398518.6,ENST00000648802.1,ENST00000650513.1,ENST00000649261.1,ENST00000556736.5,ENST00000649036.1,ENST00000648609.1,ENST00000398460.3,ENST00000398474.7,ENST00000398461.5,ENST00000524035.5,ENST00000521256.1,ENST00000429159.6,ENST00000648456.1,ENS…
chr14_20173_plus	MAP2+/AT8-___IN-LAMP5	920	11	-0.0423266	TRUE	0.254813	0.00594498	-0.248868	ENST00000648123.1,ENST00000649161.1,ENST00000523671.7,ENST00000662362.1,ENST00000524131.5,ENST00000650041.1,ENST00000522618.1,ENST00000521404.5,ENST00000398518.6,ENST00000648802.1,ENST00000650513.1,ENST00000649261.1,ENST00000556736.5,ENST00000649036.1,ENST00000648609.1,ENST00000398460.3,ENST00000398474.7,ENST00000398461.5,ENST00000524035.5,ENST00000521256.1,ENST00000429159.6,ENST00000648456.1,ENS…
chr14_20173_plus	AT8+___EN-L3-4	8402	13	-0.0383254	TRUE	0.254813	0.00594498	-0.248868	ENST00000648123.1,ENST00000649161.1,ENST00000523671.7,ENST00000662362.1,ENST00000524131.5,ENST00000650041.1,ENST00000522618.1,ENST00000521404.5,ENST00000398518.6,ENST00000648802.1,ENST00000650513.1,ENST00000649261.1,ENST00000556736.5,ENST00000649036.1,ENST00000648609.1,ENST00000398460.3,ENST00000398474.7,ENST00000398461.5,ENST00000524035.5,ENST00000521256.1,ENST00000429159.6,ENST00000648456.1,ENS…
chr14_20173_plus	AT8+___EN-L4-6	8922	13	-0.037767	TRUE	0.254813	0.00594498	-0.248868	ENST00000648123.1,ENST00000649161.1,ENST00000523671.7,ENST00000662362.1,ENST00000524131.5,ENST00000650041.1,ENST00000522618.1,ENST00000521404.5,ENST00000398518.6,ENST00000648802.1,ENST00000650513.1,ENST00000649261.1,ENST00000556736.5,ENST00000649036.1,ENST00000648609.1,ENST00000398460.3,ENST00000398474.7,ENST00000398461.5,ENST00000524035.5,ENST00000521256.1,ENST00000429159.6,ENST00000648456.1,ENS…
chr14_20173_plus	MAP2+/AT8-___EN-L4-6	8462	12	-0.0365383	TRUE	0.254813	0.00594498	-0.248868	ENST00000648123.1,ENST00000649161.1,ENST00000523671.7,ENST00000662362.1,ENST00000524131.5,ENST00000650041.1,ENST00000522618.1,ENST00000521404.5,ENST00000398518.6,ENST00000648802.1,ENST00000650513.1,ENST00000649261.1,ENST00000556736.5,ENST00000649036.1,ENST00000648609.1,ENST00000398460.3,ENST00000398474.7,ENST00000398461.5,ENST00000524035.5,ENST00000521256.1,ENST00000429159.6,ENST00000648456.1,ENS…
chr14_20173_plus	MAP2+/AT8-___EN-L4-5	5937	15	-0.031259	TRUE	0.254813	0.00594498	-0.248868	ENST00000648123.1,ENST00000649161.1,ENST00000523671.7,ENST00000662362.1,ENST00000524131.5,ENST00000650041.1,ENST00000522618.1,ENST00000521404.5,ENST00000398518.6,ENST00000648802.1,ENST00000650513.1,ENST00000649261.1,ENST00000556736.5,ENST00000649036.1,ENST00000648609.1,ENST00000398460.3,ENST00000398474.7,ENST00000398461.5,ENST00000524035.5,ENST00000521256.1,ENST00000429159.6,ENST00000648456.1,ENS…
chr14_20173_plus	MAP2+/AT8-___IN-SST	1205	12	-0.028484	TRUE	0.254813	0.00594498	-0.248868	ENST00000648123.1,ENST00000649161.1,ENST00000523671.7,ENST00000662362.1,ENST00000524131.5,ENST00000650041.1,ENST00000522618.1,ENST00000521404.5,ENST00000398518.6,ENST00000648802.1,ENST00000650513.1,ENST00000649261.1,ENST00000556736.5,ENST00000649036.1,ENST00000648609.1,ENST00000398460.3,ENST00000398474.7,ENST00000398461.5,ENST00000524035.5,ENST00000521256.1,ENST00000429159.6,ENST00000648456.1,ENS…
chr14_20173_plus	AT8+___EN-L4-5	9520	14	-0.0221458	TRUE	0.254813	0.00594498	-0.248868	ENST00000648123.1,ENST00000649161.1,ENST00000523671.7,ENST00000662362.1,ENST00000524131.5,ENST00000650041.1,ENST00000522618.1,ENST00000521404.5,ENST00000398518.6,ENST00000648802.1,ENST00000650513.1,ENST00000649261.1,ENST00000556736.5,ENST00000649036.1,ENST00000648609.1,ENST00000398460.3,ENST00000398474.7,ENST00000398461.5,ENST00000524035.5,ENST00000521256.1,ENST00000429159.6,ENST00000648456.1,ENS…
chr14_20173_plus	MAP2+/AT8-___EN-L3-4	14755	14	-0.0175823	TRUE	0.254813	0.00594498	-0.248868	ENST00000648123.1,ENST00000649161.1,ENST00000523671.7,ENST00000662362.1,ENST00000524131.5,ENST00000650041.1,ENST00000522618.1,ENST00000521404.5,ENST00000398518.6,ENST00000648802.1,ENST00000650513.1,ENST00000649261.1,ENST00000556736.5,ENST00000649036.1,ENST00000648609.1,ENST00000398460.3,ENST00000398474.7,ENST00000398461.5,ENST00000524035.5,ENST00000521256.1,ENST00000429159.6,ENST00000648456.1,ENS…
chr14_20173_plus	AT8+___EN-L5-6	16314	13	-0.00940608	TRUE	0.254813	0.00594498	-0.248868	ENST00000648123.1,ENST00000649161.1,ENST00000523671.7,ENST00000662362.1,ENST00000524131.5,ENST00000650041.1,ENST00000522618.1,ENST00000521404.5,ENST00000398518.6,ENST00000648802.1,ENST00000650513.1,ENST00000649261.1,ENST00000556736.5,ENST00000649036.1,ENST00000648609.1,ENST00000398460.3,ENST00000398474.7,ENST00000398461.5,ENST00000524035.5,ENST00000521256.1,ENST00000429159.6,ENST00000648456.1,ENS…
chr14_20173_plus	MAP2+/AT8-___EN-L2	2851	12	-0.00115378	TRUE	0.254813	0.00594498	-0.248868	ENST00000648123.1,ENST00000649161.1,ENST00000523671.7,ENST00000662362.1,ENST00000524131.5,ENST00000650041.1,ENST00000522618.1,ENST00000521404.5,ENST00000398518.6,ENST00000648802.1,ENST00000650513.1,ENST00000649261.1,ENST00000556736.5,ENST00000649036.1,ENST00000648609.1,ENST00000398460.3,ENST00000398474.7,ENST00000398461.5,ENST00000524035.5,ENST00000521256.1,ENST00000429159.6,ENST00000648456.1,ENS…
chr14_20173_plus	AT8+___EN-L6	790	13	0.00594498	TRUE	0.254813	0.00594498	-0.248868	ENST00000648123.1,ENST00000649161.1,ENST00000523671.7,ENST00000662362.1,ENST00000524131.5,ENST00000650041.1,ENST00000522618.1,ENST00000521404.5,ENST00000398518.6,ENST00000648802.1,ENST00000650513.1,ENST00000649261.1,ENST00000556736.5,ENST00000649036.1,ENST00000648609.1,ENST00000398460.3,ENST00000398474.7,ENST00000398461.5,ENST00000524035.5,ENST00000521256.1,ENST00000429159.6,ENST00000648456.1,ENS…
chr14_18082_plus	MAP2+/AT8-___EN-L4-6	1191	11	-0.0480376	TRUE	0.218086	0.170048	-0.0480376	ENST00000553542.5,ENST00000447653.8,ENST00000544280.6,ENST00000553630.1,ENST00000356978.9
chr14_18082_plus	AT8+___EN-L3-4	701	12	-0.00745166	TRUE	0.218086	0.170048	-0.0480376	ENST00000553542.5,ENST00000447653.8,ENST00000544280.6,ENST00000553630.1,ENST00000356978.9
chr14_18082_plus	AT8+___EN-L4-6	4474	13	0.0133359	TRUE	0.218086	0.170048	-0.0480376	ENST00000553542.5,ENST00000447653.8,ENST00000544280.6,ENST00000553630.1,ENST00000356978.9
chr14_18082_plus	MAP2+/AT8-___EN-L3-5	859	11	0.0372635	TRUE	0.218086	0.170048	-0.0480376	ENST00000553542.5,ENST00000447653.8,ENST00000544280.6,ENST00000553630.1,ENST00000356978.9
chr14_18082_plus	AT8+___EN-L4-5	5273	13	0.0387531	TRUE	0.218086	0.170048	-0.0480376	ENST00000553542.5,ENST00000447653.8,ENST00000544280.6,ENST00000553630.1,ENST00000356978.9
chr14_18082_plus	AT8+___EN-L5-6	9142	13	0.0643179	TRUE	0.218086	0.170048	-0.0480376	ENST00000553542.5,ENST00000447653.8,ENST00000544280.6,ENST00000553630.1,ENST00000356978.9
chr14_18082_plus	AT8+___EN-L3-5	3154	12	0.0684046	TRUE	0.218086	0.170048	-0.0480376	ENST00000553542.5,ENST00000447653.8,ENST00000544280.6,ENST00000553630.1,ENST00000356978.9
chr14_18082_plus	MAP2+/AT8-___EN-L2	292	12	0.1057	TRUE	0.218086	0.170048	-0.0480376	ENST00000553542.5,ENST00000447653.8,ENST00000544280.6,ENST00000553630.1,ENST00000356978.9
chr14_18082_plus	MAP2+/AT8-___EN-L4-5	609	12	0.112601	TRUE	0.218086	0.170048	-0.0480376	ENST00000553542.5,ENST00000447653.8,ENST00000544280.6,ENST00000553630.1,ENST00000356978.9
chr14_18082_plus	AT8+___EN-L2-3	3315	12	0.116607	TRUE	0.218086	0.170048	-0.0480376	ENST00000553542.5,ENST00000447653.8,ENST00000544280.6,ENST00000553630.1,ENST00000356978.9
chr14_18082_plus	AT8+___EN-L2	752	11	0.142685	TRUE	0.218086	0.170048	-0.0480376	ENST00000553542.5,ENST00000447653.8,ENST00000544280.6,ENST00000553630.1,ENST00000356978.9
chr14_18082_plus	MAP2+/AT8-___EN-L5-6	1999	11	0.143685	TRUE	0.218086	0.170048	-0.0480376	ENST00000553542.5,ENST00000447653.8,ENST00000544280.6,ENST00000553630.1,ENST00000356978.9
chr14_18082_plus	MAP2+/AT8-___EN-L2-3	989	12	0.170048	TRUE	0.218086	0.170048	-0.0480376	ENST00000553542.5,ENST00000447653.8,ENST00000544280.6,ENST00000553630.1,ENST00000356978.9
chr7_1106_minus	AT8+___EN-L3-4	510	11	-0.0634005	TRUE	0.21547	0.15207	-0.0634005	ENST00000674681.1,ENST00000642480.2,ENST00000676397.1,ENST00000473257.3,ENST00000676189.1,ENST00000676319.1,ENST00000646664.1,ENST00000464611.1,ENST00000477812.2,ENST00000425660.5,ENST00000462494.5,ENST00000493945.6,ENST00000432588.6,ENST00000645576.1,ENST00000647275.1,ENST00000484841.6,ENST00000645025.1,ENST00000480301.1,ENST00000417101.2,ENST00000675515.1,ENST00000443528.5,ENST00000414620.1
chr7_1106_minus	AT8+___EN-L4-5	4677	13	-0.040443	TRUE	0.21547	0.15207	-0.0634005	ENST00000674681.1,ENST00000642480.2,ENST00000676397.1,ENST00000473257.3,ENST00000676189.1,ENST00000676319.1,ENST00000646664.1,ENST00000464611.1,ENST00000477812.2,ENST00000425660.5,ENST00000462494.5,ENST00000493945.6,ENST00000432588.6,ENST00000645576.1,ENST00000647275.1,ENST00000484841.6,ENST00000645025.1,ENST00000480301.1,ENST00000417101.2,ENST00000675515.1,ENST00000443528.5,ENST00000414620.1
chr7_1106_minus	AT8+___EN-L4-6	2711	12	-0.0357752	TRUE	0.21547	0.15207	-0.0634005	ENST00000674681.1,ENST00000642480.2,ENST00000676397.1,ENST00000473257.3,ENST00000676189.1,ENST00000676319.1,ENST00000646664.1,ENST00000464611.1,ENST00000477812.2,ENST00000425660.5,ENST00000462494.5,ENST00000493945.6,ENST00000432588.6,ENST00000645576.1,ENST00000647275.1,ENST00000484841.6,ENST00000645025.1,ENST00000480301.1,ENST00000417101.2,ENST00000675515.1,ENST00000443528.5,ENST00000414620.1
chr7_1106_minus	AT8+___EN-L5-6	11152	14	-0.00138928	TRUE	0.21547	0.15207	-0.0634005	ENST00000674681.1,ENST00000642480.2,ENST00000676397.1,ENST00000473257.3,ENST00000676189.1,ENST00000676319.1,ENST00000646664.1,ENST00000464611.1,ENST00000477812.2,ENST00000425660.5,ENST00000462494.5,ENST00000493945.6,ENST00000432588.6,ENST00000645576.1,ENST00000647275.1,ENST00000484841.6,ENST00000645025.1,ENST00000480301.1,ENST00000417101.2,ENST00000675515.1,ENST00000443528.5,ENST00000414620.1
chr7_1106_minus	MAP2+/AT8-___EN-L4-5	589	12	0.0112322	TRUE	0.21547	0.15207	-0.0634005	ENST00000674681.1,ENST00000642480.2,ENST00000676397.1,ENST00000473257.3,ENST00000676189.1,ENST00000676319.1,ENST00000646664.1,ENST00000464611.1,ENST00000477812.2,ENST00000425660.5,ENST00000462494.5,ENST00000493945.6,ENST00000432588.6,ENST00000645576.1,ENST00000647275.1,ENST00000484841.6,ENST00000645025.1,ENST00000480301.1,ENST00000417101.2,ENST00000675515.1,ENST00000443528.5,ENST00000414620.1
chr7_1106_minus	AT8+___EN-L2	1113	12	0.0162553	TRUE	0.21547	0.15207	-0.0634005	ENST00000674681.1,ENST00000642480.2,ENST00000676397.1,ENST00000473257.3,ENST00000676189.1,ENST00000676319.1,ENST00000646664.1,ENST00000464611.1,ENST00000477812.2,ENST00000425660.5,ENST00000462494.5,ENST00000493945.6,ENST00000432588.6,ENST00000645576.1,ENST00000647275.1,ENST00000484841.6,ENST00000645025.1,ENST00000480301.1,ENST00000417101.2,ENST00000675515.1,ENST00000443528.5,ENST00000414620.1
chr7_1106_minus	AT8+___EN-L2-3	3572	12	0.020947	TRUE	0.21547	0.15207	-0.0634005	ENST00000674681.1,ENST00000642480.2,ENST00000676397.1,ENST00000473257.3,ENST00000676189.1,ENST00000676319.1,ENST00000646664.1,ENST00000464611.1,ENST00000477812.2,ENST00000425660.5,ENST00000462494.5,ENST00000493945.6,ENST00000432588.6,ENST00000645576.1,ENST00000647275.1,ENST00000484841.6,ENST00000645025.1,ENST00000480301.1,ENST00000417101.2,ENST00000675515.1,ENST00000443528.5,ENST00000414620.1
chr7_1106_minus	AT8+___EN-L6	428	13	0.0712274	TRUE	0.21547	0.15207	-0.0634005	ENST00000674681.1,ENST00000642480.2,ENST00000676397.1,ENST00000473257.3,ENST00000676189.1,ENST00000676319.1,ENST00000646664.1,ENST00000464611.1,ENST00000477812.2,ENST00000425660.5,ENST00000462494.5,ENST00000493945.6,ENST00000432588.6,ENST00000645576.1,ENST00000647275.1,ENST00000484841.6,ENST00000645025.1,ENST00000480301.1,ENST00000417101.2,ENST00000675515.1,ENST00000443528.5,ENST00000414620.1
chr7_1106_minus	MAP2+/AT8-___EN-L2	498	12	0.0731577	TRUE	0.21547	0.15207	-0.0634005	ENST00000674681.1,ENST00000642480.2,ENST00000676397.1,ENST00000473257.3,ENST00000676189.1,ENST00000676319.1,ENST00000646664.1,ENST00000464611.1,ENST00000477812.2,ENST00000425660.5,ENST00000462494.5,ENST00000493945.6,ENST00000432588.6,ENST00000645576.1,ENST00000647275.1,ENST00000484841.6,ENST00000645025.1,ENST00000480301.1,ENST00000417101.2,ENST00000675515.1,ENST00000443528.5,ENST00000414620.1
chr7_1106_minus	AT8+___EN-L3-5	3097	12	0.0787922	TRUE	0.21547	0.15207	-0.0634005	ENST00000674681.1,ENST00000642480.2,ENST00000676397.1,ENST00000473257.3,ENST00000676189.1,ENST00000676319.1,ENST00000646664.1,ENST00000464611.1,ENST00000477812.2,ENST00000425660.5,ENST00000462494.5,ENST00000493945.6,ENST00000432588.6,ENST00000645576.1,ENST00000647275.1,ENST00000484841.6,ENST00000645025.1,ENST00000480301.1,ENST00000417101.2,ENST00000675515.1,ENST00000443528.5,ENST00000414620.1
chr7_1106_minus	MAP2+/AT8-___EN-L5-6	2855	12	0.0797644	TRUE	0.21547	0.15207	-0.0634005	ENST00000674681.1,ENST00000642480.2,ENST00000676397.1,ENST00000473257.3,ENST00000676189.1,ENST00000676319.1,ENST00000646664.1,ENST00000464611.1,ENST00000477812.2,ENST00000425660.5,ENST00000462494.5,ENST00000493945.6,ENST00000432588.6,ENST00000645576.1,ENST00000647275.1,ENST00000484841.6,ENST00000645025.1,ENST00000480301.1,ENST00000417101.2,ENST00000675515.1,ENST00000443528.5,ENST00000414620.1
chr7_1106_minus	MAP2+/AT8-___EN-L2-3	1536	12	0.0916275	TRUE	0.21547	0.15207	-0.0634005	ENST00000674681.1,ENST00000642480.2,ENST00000676397.1,ENST00000473257.3,ENST00000676189.1,ENST00000676319.1,ENST00000646664.1,ENST00000464611.1,ENST00000477812.2,ENST00000425660.5,ENST00000462494.5,ENST00000493945.6,ENST00000432588.6,ENST00000645576.1,ENST00000647275.1,ENST00000484841.6,ENST00000645025.1,ENST00000480301.1,ENST00000417101.2,ENST00000675515.1,ENST00000443528.5,ENST00000414620.1
chr7_1106_minus	MAP2+/AT8-___EN-L3-5	1113	11	0.124061	TRUE	0.21547	0.15207	-0.0634005	ENST00000674681.1,ENST00000642480.2,ENST00000676397.1,ENST00000473257.3,ENST00000676189.1,ENST00000676319.1,ENST00000646664.1,ENST00000464611.1,ENST00000477812.2,ENST00000425660.5,ENST00000462494.5,ENST00000493945.6,ENST00000432588.6,ENST00000645576.1,ENST00000647275.1,ENST00000484841.6,ENST00000645025.1,ENST00000480301.1,ENST00000417101.2,ENST00000675515.1,ENST00000443528.5,ENST00000414620.1
chr7_1106_minus	MAP2+/AT8-___EN-L4-6	672	11	0.15207	TRUE	0.21547	0.15207	-0.0634005	ENST00000674681.1,ENST00000642480.2,ENST00000676397.1,ENST00000473257.3,ENST00000676189.1,ENST00000676319.1,ENST00000646664.1,ENST00000464611.1,ENST00000477812.2,ENST00000425660.5,ENST00000462494.5,ENST00000493945.6,ENST00000432588.6,ENST00000645576.1,ENST00000647275.1,ENST00000484841.6,ENST00000645025.1,ENST00000480301.1,ENST00000417101.2,ENST00000675515.1,ENST00000443528.5,ENST00000414620.1
chrX_9767_minus	AT8+___EN-L5-6	1981	12	-0.0877145	TRUE	0.181577	0.0938625	-0.0877145	ENST00000218230.6,ENST00000611033.1
chrX_9767_minus	AT8+___EN-L4-5	458	11	-0.0358049	TRUE	0.181577	0.0938625	-0.0877145	ENST00000218230.6,ENST00000611033.1
chrX_9767_minus	AT8+___EN-L2-3	363	11	0.0333012	TRUE	0.181577	0.0938625	-0.0877145	ENST00000218230.6,ENST00000611033.1
chrX_9767_minus	MAP2+/AT8-___EN-L5-6	1608	12	0.0534052	TRUE	0.181577	0.0938625	-0.0877145	ENST00000218230.6,ENST00000611033.1
chrX_9767_minus	AT8+___EN-L3-5	365	11	0.0556245	TRUE	0.181577	0.0938625	-0.0877145	ENST00000218230.6,ENST00000611033.1
chrX_9767_minus	MAP2+/AT8-___EN-L2-3	490	12	0.0603543	TRUE	0.181577	0.0938625	-0.0877145	ENST00000218230.6,ENST00000611033.1
chrX_9767_minus	MAP2+/AT8-___EN-L3-5	903	11	0.0611074	TRUE	0.181577	0.0938625	-0.0877145	ENST00000218230.6,ENST00000611033.1
chrX_9767_minus	MAP2+/AT8-___IN-PVALB	743	11	0.0753488	TRUE	0.181577	0.0938625	-0.0877145	ENST00000218230.6,ENST00000611033.1
chrX_9767_minus	MAP2+/AT8-___EN-L2	306	11	0.0938625	TRUE	0.181577	0.0938625	-0.0877145	ENST00000218230.6,ENST00000611033.1
chr17_1633_minus	MAP2+/AT8-___EN-L4-5	753	12	-0.131746	TRUE	0.180177	0.0484312	-0.131746	ENST00000404970.3,ENST00000488857.5,ENST00000481878.1,ENST00000498285.1,ENST00000316509.11
chr17_1633_minus	AT8+___EN-L2	343	11	-0.0739903	TRUE	0.180177	0.0484312	-0.131746	ENST00000404970.3,ENST00000488857.5,ENST00000481878.1,ENST00000498285.1,ENST00000316509.11
chr17_1633_minus	AT8+___EN-L3-4	268	11	-0.0595219	TRUE	0.180177	0.0484312	-0.131746	ENST00000404970.3,ENST00000488857.5,ENST00000481878.1,ENST00000498285.1,ENST00000316509.11
chr17_1633_minus	MAP2+/AT8-___EN-L3-5	2775	12	-0.0396006	TRUE	0.180177	0.0484312	-0.131746	ENST00000404970.3,ENST00000488857.5,ENST00000481878.1,ENST00000498285.1,ENST00000316509.11
chr17_1633_minus	MAP2+/AT8-___IN-PVALB	1539	12	-0.0371617	TRUE	0.180177	0.0484312	-0.131746	ENST00000404970.3,ENST00000488857.5,ENST00000481878.1,ENST00000498285.1,ENST00000316509.11
chr17_1633_minus	AT8+___EN-L5-6	6716	13	-0.0357365	TRUE	0.180177	0.0484312	-0.131746	ENST00000404970.3,ENST00000488857.5,ENST00000481878.1,ENST00000498285.1,ENST00000316509.11
chr17_1633_minus	AT8+___EN-L4-6	3576	12	-0.0335709	TRUE	0.180177	0.0484312	-0.131746	ENST00000404970.3,ENST00000488857.5,ENST00000481878.1,ENST00000498285.1,ENST00000316509.11
chr17_1633_minus	MAP2+/AT8-___EN-L2-3	850	12	-0.0325549	TRUE	0.180177	0.0484312	-0.131746	ENST00000404970.3,ENST00000488857.5,ENST00000481878.1,ENST00000498285.1,ENST00000316509.11
chr17_1633_minus	AT8+___EN-L4-5	4511	14	-0.00657368	TRUE	0.180177	0.0484312	-0.131746	ENST00000404970.3,ENST00000488857.5,ENST00000481878.1,ENST00000498285.1,ENST00000316509.11
chr17_1633_minus	AT8+___EN-L3-5	1933	12	0.0182437	TRUE	0.180177	0.0484312	-0.131746	ENST00000404970.3,ENST00000488857.5,ENST00000481878.1,ENST00000498285.1,ENST00000316509.11
chr17_1633_minus	MAP2+/AT8-___EN-L4-6	2544	12	0.0280826	TRUE	0.180177	0.0484312	-0.131746	ENST00000404970.3,ENST00000488857.5,ENST00000481878.1,ENST00000498285.1,ENST00000316509.11
chr17_1633_minus	MAP2+/AT8-___EN-L5-6	3639	12	0.0423062	TRUE	0.180177	0.0484312	-0.131746	ENST00000404970.3,ENST00000488857.5,ENST00000481878.1,ENST00000498285.1,ENST00000316509.11
chr17_1633_minus	AT8+___EN-L2-3	1456	11	0.045675	TRUE	0.180177	0.0484312	-0.131746	ENST00000404970.3,ENST00000488857.5,ENST00000481878.1,ENST00000498285.1,ENST00000316509.11
chr17_1633_minus	MAP2+/AT8-___EN-L2	244	11	0.0484312	TRUE	0.180177	0.0484312	-0.131746	ENST00000404970.3,ENST00000488857.5,ENST00000481878.1,ENST00000498285.1,ENST00000316509.11
chr20_2062_plus	MAP2+/AT8-___EN-L6	391	13	-0.0416853	TRUE	0.172472	0.130787	-0.0416853	ENST00000688853.1,ENST00000692697.1,ENST00000495883.1,ENST00000254976.7,ENST00000691665.1,ENST00000304886.6,ENST00000693325.1,ENST00000689858.1,ENST00000689757.1,ENST00000685131.1,ENST00000687785.1,ENST00000691161.1,ENST00000692411.1,ENST00000690812.1,ENST00000691353.1
chr20_2062_plus	MAP2+/AT8-___EN-L3-4	412	12	0.0282938	TRUE	0.172472	0.130787	-0.0416853	ENST00000688853.1,ENST00000692697.1,ENST00000495883.1,ENST00000254976.7,ENST00000691665.1,ENST00000304886.6,ENST00000693325.1,ENST00000689858.1,ENST00000689757.1,ENST00000685131.1,ENST00000687785.1,ENST00000691161.1,ENST00000692411.1,ENST00000690812.1,ENST00000691353.1
chr20_2062_plus	MAP2+/AT8-___EN-L5-6	10796	13	0.0518819	TRUE	0.172472	0.130787	-0.0416853	ENST00000688853.1,ENST00000692697.1,ENST00000495883.1,ENST00000254976.7,ENST00000691665.1,ENST00000304886.6,ENST00000693325.1,ENST00000689858.1,ENST00000689757.1,ENST00000685131.1,ENST00000687785.1,ENST00000691161.1,ENST00000692411.1,ENST00000690812.1,ENST00000691353.1
chr20_2062_plus	AT8+___EN-L4-6	12229	16	0.0624673	TRUE	0.172472	0.130787	-0.0416853	ENST00000688853.1,ENST00000692697.1,ENST00000495883.1,ENST00000254976.7,ENST00000691665.1,ENST00000304886.6,ENST00000693325.1,ENST00000689858.1,ENST00000689757.1,ENST00000685131.1,ENST00000687785.1,ENST00000691161.1,ENST00000692411.1,ENST00000690812.1,ENST00000691353.1
chr20_2062_plus	AT8+___EN-L4-5	15236	18	0.0697448	TRUE	0.172472	0.130787	-0.0416853	ENST00000688853.1,ENST00000692697.1,ENST00000495883.1,ENST00000254976.7,ENST00000691665.1,ENST00000304886.6,ENST00000693325.1,ENST00000689858.1,ENST00000689757.1,ENST00000685131.1,ENST00000687785.1,ENST00000691161.1,ENST00000692411.1,ENST00000690812.1,ENST00000691353.1
chr20_2062_plus	MAP2+/AT8-___EN-L3-5	4950	12	0.0771517	TRUE	0.172472	0.130787	-0.0416853	ENST00000688853.1,ENST00000692697.1,ENST00000495883.1,ENST00000254976.7,ENST00000691665.1,ENST00000304886.6,ENST00000693325.1,ENST00000689858.1,ENST00000689757.1,ENST00000685131.1,ENST00000687785.1,ENST00000691161.1,ENST00000692411.1,ENST00000690812.1,ENST00000691353.1
chr20_2062_plus	MAP2+/AT8-___EN-L2-3	2789	13	0.0775794	TRUE	0.172472	0.130787	-0.0416853	ENST00000688853.1,ENST00000692697.1,ENST00000495883.1,ENST00000254976.7,ENST00000691665.1,ENST00000304886.6,ENST00000693325.1,ENST00000689858.1,ENST00000689757.1,ENST00000685131.1,ENST00000687785.1,ENST00000691161.1,ENST00000692411.1,ENST00000690812.1,ENST00000691353.1
chr20_2062_plus	MAP2+/AT8-___EN-L4-6	11826	13	0.0838862	TRUE	0.172472	0.130787	-0.0416853	ENST00000688853.1,ENST00000692697.1,ENST00000495883.1,ENST00000254976.7,ENST00000691665.1,ENST00000304886.6,ENST00000693325.1,ENST00000689858.1,ENST00000689757.1,ENST00000685131.1,ENST00000687785.1,ENST00000691161.1,ENST00000692411.1,ENST00000690812.1,ENST00000691353.1
chr20_2062_plus	AT8+___EN-L3-5	5501	13	0.0848595	TRUE	0.172472	0.130787	-0.0416853	ENST00000688853.1,ENST00000692697.1,ENST00000495883.1,ENST00000254976.7,ENST00000691665.1,ENST00000304886.6,ENST00000693325.1,ENST00000689858.1,ENST00000689757.1,ENST00000685131.1,ENST00000687785.1,ENST00000691161.1,ENST00000692411.1,ENST00000690812.1,ENST00000691353.1
chr20_2062_plus	MAP2+/AT8-___IN-LAMP5	435	11	0.0889609	TRUE	0.172472	0.130787	-0.0416853	ENST00000688853.1,ENST00000692697.1,ENST00000495883.1,ENST00000254976.7,ENST00000691665.1,ENST00000304886.6,ENST00000693325.1,ENST00000689858.1,ENST00000689757.1,ENST00000685131.1,ENST00000687785.1,ENST00000691161.1,ENST00000692411.1,ENST00000690812.1,ENST00000691353.1
chr20_2062_plus	MAP2+/AT8-___EN-L2	1003	13	0.0935619	TRUE	0.172472	0.130787	-0.0416853	ENST00000688853.1,ENST00000692697.1,ENST00000495883.1,ENST00000254976.7,ENST00000691665.1,ENST00000304886.6,ENST00000693325.1,ENST00000689858.1,ENST00000689757.1,ENST00000685131.1,ENST00000687785.1,ENST00000691161.1,ENST00000692411.1,ENST00000690812.1,ENST00000691353.1
chr20_2062_plus	AT8+___EN-L2-3	5617	13	0.0952631	TRUE	0.172472	0.130787	-0.0416853	ENST00000688853.1,ENST00000692697.1,ENST00000495883.1,ENST00000254976.7,ENST00000691665.1,ENST00000304886.6,ENST00000693325.1,ENST00000689858.1,ENST00000689757.1,ENST00000685131.1,ENST00000687785.1,ENST00000691161.1,ENST00000692411.1,ENST00000690812.1,ENST00000691353.1
chr20_2062_plus	AT8+___EN-L2	1967	13	0.0974653	TRUE	0.172472	0.130787	-0.0416853	ENST00000688853.1,ENST00000692697.1,ENST00000495883.1,ENST00000254976.7,ENST00000691665.1,ENST00000304886.6,ENST00000693325.1,ENST00000689858.1,ENST00000689757.1,ENST00000685131.1,ENST00000687785.1,ENST00000691161.1,ENST00000692411.1,ENST00000690812.1,ENST00000691353.1
chr20_2062_plus	AT8+___EN-L5-6	19231	16	0.100509	TRUE	0.172472	0.130787	-0.0416853	ENST00000688853.1,ENST00000692697.1,ENST00000495883.1,ENST00000254976.7,ENST00000691665.1,ENST00000304886.6,ENST00000693325.1,ENST00000689858.1,ENST00000689757.1,ENST00000685131.1,ENST00000687785.1,ENST00000691161.1,ENST00000692411.1,ENST00000690812.1,ENST00000691353.1
chr20_2062_plus	MAP2+/AT8-___EN-L4-5	3519	13	0.104001	TRUE	0.172472	0.130787	-0.0416853	ENST00000688853.1,ENST00000692697.1,ENST00000495883.1,ENST00000254976.7,ENST00000691665.1,ENST00000304886.6,ENST00000693325.1,ENST00000689858.1,ENST00000689757.1,ENST00000685131.1,ENST00000687785.1,ENST00000691161.1,ENST00000692411.1,ENST00000690812.1,ENST00000691353.1
chr20_2062_plus	AT8+___EN-L3-4	1548	12	0.111425	TRUE	0.172472	0.130787	-0.0416853	ENST00000688853.1,ENST00000692697.1,ENST00000495883.1,ENST00000254976.7,ENST00000691665.1,ENST00000304886.6,ENST00000693325.1,ENST00000689858.1,ENST00000689757.1,ENST00000685131.1,ENST00000687785.1,ENST00000691161.1,ENST00000692411.1,ENST00000690812.1,ENST00000691353.1
chr20_2062_plus	MAP2+/AT8-___IN-PVALB	1375	13	0.119506	TRUE	0.172472	0.130787	-0.0416853	ENST00000688853.1,ENST00000692697.1,ENST00000495883.1,ENST00000254976.7,ENST00000691665.1,ENST00000304886.6,ENST00000693325.1,ENST00000689858.1,ENST00000689757.1,ENST00000685131.1,ENST00000687785.1,ENST00000691161.1,ENST00000692411.1,ENST00000690812.1,ENST00000691353.1
chr20_2062_plus	AT8+___EN-L6	304	12	0.130787	TRUE	0.172472	0.130787	-0.0416853	ENST00000688853.1,ENST00000692697.1,ENST00000495883.1,ENST00000254976.7,ENST00000691665.1,ENST00000304886.6,ENST00000693325.1,ENST00000689858.1,ENST00000689757.1,ENST00000685131.1,ENST00000687785.1,ENST00000691161.1,ENST00000692411.1,ENST00000690812.1,ENST00000691353.1
chr2_16982_plus	MAP2+/AT8-___EN-L5-6	4135	12	-0.10485	TRUE	0.166188	0.061338	-0.10485	ENST00000233143.6
chr2_16982_plus	MAP2+/AT8-___EN-L2-3	739	12	-0.0628957	TRUE	0.166188	0.061338	-0.10485	ENST00000233143.6
chr2_16982_plus	MAP2+/AT8-___EN-L4-5	4419	14	-0.0614043	TRUE	0.166188	0.061338	-0.10485	ENST00000233143.6
chr2_16982_plus	MAP2+/AT8-___EN-L4-6	6255	13	-0.0519113	TRUE	0.166188	0.061338	-0.10485	ENST00000233143.6
chr2_16982_plus	MAP2+/AT8-___EN-L3-5	1306	11	-0.0385763	TRUE	0.166188	0.061338	-0.10485	ENST00000233143.6
chr2_16982_plus	AT8+___EN-L3-5	889	11	-0.00281608	TRUE	0.166188	0.061338	-0.10485	ENST00000233143.6
chr2_16982_plus	AT8+___EN-L4-5	10961	15	-0.0022113	TRUE	0.166188	0.061338	-0.10485	ENST00000233143.6
chr2_16982_plus	AT8+___EN-L3-4	445	12	0.019838	TRUE	0.166188	0.061338	-0.10485	ENST00000233143.6
chr2_16982_plus	AT8+___EN-L4-6	8958	14	0.0223769	TRUE	0.166188	0.061338	-0.10485	ENST00000233143.6
chr2_16982_plus	AT8+___EN-L5-6	4433	13	0.0487416	TRUE	0.166188	0.061338	-0.10485	ENST00000233143.6
chr2_16982_plus	AT8+___EN-L2-3	625	13	0.061338	TRUE	0.166188	0.061338	-0.10485	ENST00000233143.6
chr12_1308_plus	MAP2+/AT8-___EN-L3-5	790	11	-0.107953	TRUE	0.162121	0.0541676	-0.107953	ENST00000496049.1,ENST00000229239.10,ENST00000396856.5,ENST00000492719.5,ENST00000396861.5,ENST00000474249.5,ENST00000466588.5,ENST00000396859.5,ENST00000466525.1,ENST00000396858.5,ENST00000619601.1
chr12_1308_plus	MAP2+/AT8-___EN-L4-6	626	11	-0.106515	TRUE	0.162121	0.0541676	-0.107953	ENST00000496049.1,ENST00000229239.10,ENST00000396856.5,ENST00000492719.5,ENST00000396861.5,ENST00000474249.5,ENST00000466588.5,ENST00000396859.5,ENST00000466525.1,ENST00000396858.5,ENST00000619601.1
chr12_1308_plus	MAP2+/AT8-___IN-PVALB	1384	13	-0.105785	TRUE	0.162121	0.0541676	-0.107953	ENST00000496049.1,ENST00000229239.10,ENST00000396856.5,ENST00000492719.5,ENST00000396861.5,ENST00000474249.5,ENST00000466588.5,ENST00000396859.5,ENST00000466525.1,ENST00000396858.5,ENST00000619601.1
chr12_1308_plus	MAP2+/AT8-___EN-L5-6	1421	12	-0.0906136	TRUE	0.162121	0.0541676	-0.107953	ENST00000496049.1,ENST00000229239.10,ENST00000396856.5,ENST00000492719.5,ENST00000396861.5,ENST00000474249.5,ENST00000466588.5,ENST00000396859.5,ENST00000466525.1,ENST00000396858.5,ENST00000619601.1
chr12_1308_plus	AT8+___EN-L2-3	445	12	-0.078424	TRUE	0.162121	0.0541676	-0.107953	ENST00000496049.1,ENST00000229239.10,ENST00000396856.5,ENST00000492719.5,ENST00000396861.5,ENST00000474249.5,ENST00000466588.5,ENST00000396859.5,ENST00000466525.1,ENST00000396858.5,ENST00000619601.1
chr12_1308_plus	MAP2+/AT8-___EN-L2-3	471	11	-0.0702747	TRUE	0.162121	0.0541676	-0.107953	ENST00000496049.1,ENST00000229239.10,ENST00000396856.5,ENST00000492719.5,ENST00000396861.5,ENST00000474249.5,ENST00000466588.5,ENST00000396859.5,ENST00000466525.1,ENST00000396858.5,ENST00000619601.1
chr12_1308_plus	AT8+___EN-L4-6	1022	12	-0.0341168	TRUE	0.162121	0.0541676	-0.107953	ENST00000496049.1,ENST00000229239.10,ENST00000396856.5,ENST00000492719.5,ENST00000396861.5,ENST00000474249.5,ENST00000466588.5,ENST00000396859.5,ENST00000466525.1,ENST00000396858.5,ENST00000619601.1
chr12_1308_plus	AT8+___EN-L3-5	747	13	-0.0139546	TRUE	0.162121	0.0541676	-0.107953	ENST00000496049.1,ENST00000229239.10,ENST00000396856.5,ENST00000492719.5,ENST00000396861.5,ENST00000474249.5,ENST00000466588.5,ENST00000396859.5,ENST00000466525.1,ENST00000396858.5,ENST00000619601.1
chr12_1308_plus	AT8+___EN-L5-6	3746	12	0.0237019	TRUE	0.162121	0.0541676	-0.107953	ENST00000496049.1,ENST00000229239.10,ENST00000396856.5,ENST00000492719.5,ENST00000396861.5,ENST00000474249.5,ENST00000466588.5,ENST00000396859.5,ENST00000466525.1,ENST00000396858.5,ENST00000619601.1
chr12_1308_plus	AT8+___EN-L4-5	1719	12	0.0541676	TRUE	0.162121	0.0541676	-0.107953	ENST00000496049.1,ENST00000229239.10,ENST00000396856.5,ENST00000492719.5,ENST00000396861.5,ENST00000474249.5,ENST00000466588.5,ENST00000396859.5,ENST00000466525.1,ENST00000396858.5,ENST00000619601.1
chr12_15891_plus	MAP2+/AT8-___IN-VIP	280	11	-0.109998	TRUE	0.137128	0.0271306	-0.109998	ENST00000393240.7,ENST00000261205.9,ENST00000457153.6,ENST00000552744.5
chr12_15891_plus	MAP2+/AT8-___IN-PVALB	2614	12	-0.0905551	TRUE	0.137128	0.0271306	-0.109998	ENST00000393240.7,ENST00000261205.9,ENST00000457153.6,ENST00000552744.5
chr12_15891_plus	AT8+___EN-L6	330	12	-0.0714806	TRUE	0.137128	0.0271306	-0.109998	ENST00000393240.7,ENST00000261205.9,ENST00000457153.6,ENST00000552744.5
chr12_15891_plus	AT8+___EN-L2	759	11	-0.0687245	TRUE	0.137128	0.0271306	-0.109998	ENST00000393240.7,ENST00000261205.9,ENST00000457153.6,ENST00000552744.5
chr12_15891_plus	MAP2+/AT8-___IN-SST	718	12	-0.0675698	TRUE	0.137128	0.0271306	-0.109998	ENST00000393240.7,ENST00000261205.9,ENST00000457153.6,ENST00000552744.5
chr12_15891_plus	AT8+___EN-L5-6	16704	14	-0.0639418	TRUE	0.137128	0.0271306	-0.109998	ENST00000393240.7,ENST00000261205.9,ENST00000457153.6,ENST00000552744.5
chr12_15891_plus	AT8+___EN-L2-3	3970	12	-0.0625099	TRUE	0.137128	0.0271306	-0.109998	ENST00000393240.7,ENST00000261205.9,ENST00000457153.6,ENST00000552744.5
chr12_15891_plus	MAP2+/AT8-___EN-L4-6	10254	12	-0.0583244	TRUE	0.137128	0.0271306	-0.109998	ENST00000393240.7,ENST00000261205.9,ENST00000457153.6,ENST00000552744.5
chr12_15891_plus	AT8+___EN-L4-6	13065	15	-0.0536631	TRUE	0.137128	0.0271306	-0.109998	ENST00000393240.7,ENST00000261205.9,ENST00000457153.6,ENST00000552744.5
chr12_15891_plus	MAP2+/AT8-___EN-L3-5	5139	11	-0.0486318	TRUE	0.137128	0.0271306	-0.109998	ENST00000393240.7,ENST00000261205.9,ENST00000457153.6,ENST00000552744.5
chr12_15891_plus	MAP2+/AT8-___EN-L3-4	356	11	-0.0338853	TRUE	0.137128	0.0271306	-0.109998	ENST00000393240.7,ENST00000261205.9,ENST00000457153.6,ENST00000552744.5
chr12_15891_plus	MAP2+/AT8-___EN-L2-3	1793	12	-0.0298037	TRUE	0.137128	0.0271306	-0.109998	ENST00000393240.7,ENST00000261205.9,ENST00000457153.6,ENST00000552744.5
chr12_15891_plus	MAP2+/AT8-___IN-LAMP5	3215	12	-0.0205927	TRUE	0.137128	0.0271306	-0.109998	ENST00000393240.7,ENST00000261205.9,ENST00000457153.6,ENST00000552744.5
chr12_15891_plus	AT8+___EN-L3-5	4901	12	0.00452499	TRUE	0.137128	0.0271306	-0.109998	ENST00000393240.7,ENST00000261205.9,ENST00000457153.6,ENST00000552744.5
chr12_15891_plus	MAP2+/AT8-___EN-L5-6	9090	12	0.0180936	TRUE	0.137128	0.0271306	-0.109998	ENST00000393240.7,ENST00000261205.9,ENST00000457153.6,ENST00000552744.5
chr12_15891_plus	AT8+___EN-L3-4	1877	12	0.0222274	TRUE	0.137128	0.0271306	-0.109998	ENST00000393240.7,ENST00000261205.9,ENST00000457153.6,ENST00000552744.5
chr12_15891_plus	MAP2+/AT8-___EN-L4-5	4511	13	0.0237782	TRUE	0.137128	0.0271306	-0.109998	ENST00000393240.7,ENST00000261205.9,ENST00000457153.6,ENST00000552744.5
chr12_15891_plus	AT8+___EN-L4-5	16115	17	0.0271306	TRUE	0.137128	0.0271306	-0.109998	ENST00000393240.7,ENST00000261205.9,ENST00000457153.6,ENST00000552744.5
chr2_6584_plus	AT8+___IN-LAMP5	1081	38.5	-0.093117	TRUE	0.129572	0.0364553	-0.093117	ENST00000435075.1,ENST00000414054.5
chr2_6584_plus	AT8+___IN-VIP	9960	48	-0.0868169	TRUE	0.129572	0.0364553	-0.093117	ENST00000435075.1,ENST00000414054.5
chr2_6584_plus	AT8+___EN-L6	24213	56	-0.0819406	TRUE	0.129572	0.0364553	-0.093117	ENST00000435075.1,ENST00000414054.5
chr2_6584_plus	AT8+___IN-SST	8810	42	-0.0782169	TRUE	0.129572	0.0364553	-0.093117	ENST00000435075.1,ENST00000414054.5
chr2_6584_plus	AT8+___EN-L3-4	195856	67	-0.072461	TRUE	0.129572	0.0364553	-0.093117	ENST00000435075.1,ENST00000414054.5
chr2_6584_plus	AT8+___EN-L2-3	277018	68	-0.0714996	TRUE	0.129572	0.0364553	-0.093117	ENST00000435075.1,ENST00000414054.5
chr2_6584_plus	AT8+___EN-L5-6	438095	83	-0.0710704	TRUE	0.129572	0.0364553	-0.093117	ENST00000435075.1,ENST00000414054.5
chr2_6584_plus	AT8+___IN-PVALB	15547	71	-0.0703717	TRUE	0.129572	0.0364553	-0.093117	ENST00000435075.1,ENST00000414054.5
chr2_6584_plus	AT8+___EN-L4-6	211371	74	-0.0701016	TRUE	0.129572	0.0364553	-0.093117	ENST00000435075.1,ENST00000414054.5
chr2_6584_plus	AT8+___EN-L2	120593	71	-0.0675483	TRUE	0.129572	0.0364553	-0.093117	ENST00000435075.1,ENST00000414054.5
chr2_6584_plus	AT8+___EN-L4-5	165288	106	-0.0668516	TRUE	0.129572	0.0364553	-0.093117	ENST00000435075.1,ENST00000414054.5
chr2_6584_plus	AT8+___EN-L3-5	297030	66	-0.0660561	TRUE	0.129572	0.0364553	-0.093117	ENST00000435075.1,ENST00000414054.5
chr2_6584_plus	MAP2+/AT8-___IN-VIP	98582	51	-0.0045696	TRUE	0.129572	0.0364553	-0.093117	ENST00000435075.1,ENST00000414054.5
chr2_6584_plus	MAP2+/AT8-___EN-L3-5	500305	68	9.73049e-05	TRUE	0.129572	0.0364553	-0.093117	ENST00000435075.1,ENST00000414054.5
chr2_6584_plus	MAP2+/AT8-___EN-L4-6	266235	64	0.00726103	TRUE	0.129572	0.0364553	-0.093117	ENST00000435075.1,ENST00000414054.5
chr2_6584_plus	MAP2+/AT8-___EN-L4-5	94361	78	0.00903438	TRUE	0.129572	0.0364553	-0.093117	ENST00000435075.1,ENST00000414054.5
chr2_6584_plus	MAP2+/AT8-___EN-L2	137718	86	0.00907399	TRUE	0.129572	0.0364553	-0.093117	ENST00000435075.1,ENST00000414054.5
chr2_6584_plus	MAP2+/AT8-___EN-L5-6	595881	81	0.0135083	TRUE	0.129572	0.0364553	-0.093117	ENST00000435075.1,ENST00000414054.5
chr2_6584_plus	MAP2+/AT8-___IN-LAMP5	83391	46	0.0144193	TRUE	0.129572	0.0364553	-0.093117	ENST00000435075.1,ENST00000414054.5
chr2_6584_plus	MAP2+/AT8-___EN-L3-4	273561	88	0.0161602	TRUE	0.129572	0.0364553	-0.093117	ENST00000435075.1,ENST00000414054.5
chr2_6584_plus	MAP2+/AT8-___IN-SST	77615	47	0.0197562	TRUE	0.129572	0.0364553	-0.093117	ENST00000435075.1,ENST00000414054.5
chr2_6584_plus	MAP2+/AT8-___EN-L2-3	319335	87	0.0209568	TRUE	0.129572	0.0364553	-0.093117	ENST00000435075.1,ENST00000414054.5
chr2_6584_plus	MAP2+/AT8-___IN-PVALB	215180	64	0.0305944	TRUE	0.129572	0.0364553	-0.093117	ENST00000435075.1,ENST00000414054.5
chr2_6584_plus	MAP2+/AT8-___EN-L6	9552	85	0.0364553	TRUE	0.129572	0.0364553	-0.093117	ENST00000435075.1,ENST00000414054.5
chr8_5520_minus	AT8+___EN-L5-6	3303	13	-0.0566111	TRUE	0.125025	0.0684138	-0.0566111	ENST00000521770.1,ENST00000522098.1,ENST00000523500.5,ENST00000405140.7,ENST00000522299.5,ENST00000316403.15
chr8_5520_minus	AT8+___EN-L4-5	578	12	-0.0379875	TRUE	0.125025	0.0684138	-0.0566111	ENST00000521770.1,ENST00000522098.1,ENST00000523500.5,ENST00000405140.7,ENST00000522299.5,ENST00000316403.15
chr8_5520_minus	AT8+___EN-L2-3	487	11	-0.00101313	TRUE	0.125025	0.0684138	-0.0566111	ENST00000521770.1,ENST00000522098.1,ENST00000523500.5,ENST00000405140.7,ENST00000522299.5,ENST00000316403.15
chr8_5520_minus	MAP2+/AT8-___EN-L3-5	345	11	0.0174084	TRUE	0.125025	0.0684138	-0.0566111	ENST00000521770.1,ENST00000522098.1,ENST00000523500.5,ENST00000405140.7,ENST00000522299.5,ENST00000316403.15
chr8_5520_minus	MAP2+/AT8-___EN-L5-6	2603	12	0.025704	TRUE	0.125025	0.0684138	-0.0566111	ENST00000521770.1,ENST00000522098.1,ENST00000523500.5,ENST00000405140.7,ENST00000522299.5,ENST00000316403.15
chr8_5520_minus	AT8+___EN-L3-5	448	13	0.0426374	TRUE	0.125025	0.0684138	-0.0566111	ENST00000521770.1,ENST00000522098.1,ENST00000523500.5,ENST00000405140.7,ENST00000522299.5,ENST00000316403.15
chr8_5520_minus	MAP2+/AT8-___EN-L2-3	515	11	0.0684138	TRUE	0.125025	0.0684138	-0.0566111	ENST00000521770.1,ENST00000522098.1,ENST00000523500.5,ENST00000405140.7,ENST00000522299.5,ENST00000316403.15
chr11_13101_plus	MAP2+/AT8-___EN-L2	60270	46	-0.0238198	TRUE	0.114044	0.0902244	-0.0238198	ENST00000544868.2,ENST00000610481.1,ENST00000618249.1,ENST00000620465.4,ENST00000612781.1,ENST00000618132.1,ENST00000613376.1,ENST00000610851.1,ENST00000618227.1,ENST00000619449.2,ENST00000534336.1,ENST00000508832.2,ENST00000616527.4,ENST00000618925.1
chr11_13101_plus	AT8+___EN-L6	15606	39	-0.0135306	TRUE	0.114044	0.0902244	-0.0238198	ENST00000544868.2,ENST00000610481.1,ENST00000618249.1,ENST00000620465.4,ENST00000612781.1,ENST00000618132.1,ENST00000613376.1,ENST00000610851.1,ENST00000618227.1,ENST00000619449.2,ENST00000534336.1,ENST00000508832.2,ENST00000616527.4,ENST00000618925.1
chr11_13101_plus	MAP2+/AT8-___EN-L2-3	153650	49	-3.82843e-05	TRUE	0.114044	0.0902244	-0.0238198	ENST00000544868.2,ENST00000610481.1,ENST00000618249.1,ENST00000620465.4,ENST00000612781.1,ENST00000618132.1,ENST00000613376.1,ENST00000610851.1,ENST00000618227.1,ENST00000619449.2,ENST00000534336.1,ENST00000508832.2,ENST00000616527.4,ENST00000618925.1
chr11_13101_plus	AT8+___IN-VIP	2861	20	0.00711204	TRUE	0.114044	0.0902244	-0.0238198	ENST00000544868.2,ENST00000610481.1,ENST00000618249.1,ENST00000620465.4,ENST00000612781.1,ENST00000618132.1,ENST00000613376.1,ENST00000610851.1,ENST00000618227.1,ENST00000619449.2,ENST00000534336.1,ENST00000508832.2,ENST00000616527.4,ENST00000618925.1
chr11_13101_plus	AT8+___EN-L2	54251	37	0.00910938	TRUE	0.114044	0.0902244	-0.0238198	ENST00000544868.2,ENST00000610481.1,ENST00000618249.1,ENST00000620465.4,ENST00000612781.1,ENST00000618132.1,ENST00000613376.1,ENST00000610851.1,ENST00000618227.1,ENST00000619449.2,ENST00000534336.1,ENST00000508832.2,ENST00000616527.4,ENST00000618925.1
chr11_13101_plus	AT8+___EN-L5-6	193033	42	0.00991124	TRUE	0.114044	0.0902244	-0.0238198	ENST00000544868.2,ENST00000610481.1,ENST00000618249.1,ENST00000620465.4,ENST00000612781.1,ENST00000618132.1,ENST00000613376.1,ENST00000610851.1,ENST00000618227.1,ENST00000619449.2,ENST00000534336.1,ENST00000508832.2,ENST00000616527.4,ENST00000618925.1
chr11_13101_plus	AT8+___IN-PVALB	8198	40	0.0142355	TRUE	0.114044	0.0902244	-0.0238198	ENST00000544868.2,ENST00000610481.1,ENST00000618249.1,ENST00000620465.4,ENST00000612781.1,ENST00000618132.1,ENST00000613376.1,ENST00000610851.1,ENST00000618227.1,ENST00000619449.2,ENST00000534336.1,ENST00000508832.2,ENST00000616527.4,ENST00000618925.1
chr11_13101_plus	MAP2+/AT8-___EN-L5-6	318989	45	0.0182931	TRUE	0.114044	0.0902244	-0.0238198	ENST00000544868.2,ENST00000610481.1,ENST00000618249.1,ENST00000620465.4,ENST00000612781.1,ENST00000618132.1,ENST00000613376.1,ENST00000610851.1,ENST00000618227.1,ENST00000619449.2,ENST00000534336.1,ENST00000508832.2,ENST00000616527.4,ENST00000618925.1
chr11_13101_plus	MAP2+/AT8-___EN-L3-5	219795	33	0.0186635	TRUE	0.114044	0.0902244	-0.0238198	ENST00000544868.2,ENST00000610481.1,ENST00000618249.1,ENST00000620465.4,ENST00000612781.1,ENST00000618132.1,ENST00000613376.1,ENST00000610851.1,ENST00000618227.1,ENST00000619449.2,ENST00000534336.1,ENST00000508832.2,ENST00000616527.4,ENST00000618925.1
chr11_13101_plus	MAP2+/AT8-___EN-L6	3956	38	0.0188891	TRUE	0.114044	0.0902244	-0.0238198	ENST00000544868.2,ENST00000610481.1,ENST00000618249.1,ENST00000620465.4,ENST00000612781.1,ENST00000618132.1,ENST00000613376.1,ENST00000610851.1,ENST00000618227.1,ENST00000619449.2,ENST00000534336.1,ENST00000508832.2,ENST00000616527.4,ENST00000618925.1
chr11_13101_plus	AT8+___EN-L3-5	131600	32	0.0191008	TRUE	0.114044	0.0902244	-0.0238198	ENST00000544868.2,ENST00000610481.1,ENST00000618249.1,ENST00000620465.4,ENST00000612781.1,ENST00000618132.1,ENST00000613376.1,ENST00000610851.1,ENST00000618227.1,ENST00000619449.2,ENST00000534336.1,ENST00000508832.2,ENST00000616527.4,ENST00000618925.1
chr11_13101_plus	MAP2+/AT8-___IN-PVALB	109972	36	0.0226693	TRUE	0.114044	0.0902244	-0.0238198	ENST00000544868.2,ENST00000610481.1,ENST00000618249.1,ENST00000620465.4,ENST00000612781.1,ENST00000618132.1,ENST00000613376.1,ENST00000610851.1,ENST00000618227.1,ENST00000619449.2,ENST00000534336.1,ENST00000508832.2,ENST00000616527.4,ENST00000618925.1
chr11_13101_plus	MAP2+/AT8-___EN-L3-4	155726	51	0.0300888	TRUE	0.114044	0.0902244	-0.0238198	ENST00000544868.2,ENST00000610481.1,ENST00000618249.1,ENST00000620465.4,ENST00000612781.1,ENST00000618132.1,ENST00000613376.1,ENST00000610851.1,ENST00000618227.1,ENST00000619449.2,ENST00000534336.1,ENST00000508832.2,ENST00000616527.4,ENST00000618925.1
chr11_13101_plus	MAP2+/AT8-___EN-L4-6	112559	30	0.032347	TRUE	0.114044	0.0902244	-0.0238198	ENST00000544868.2,ENST00000610481.1,ENST00000618249.1,ENST00000620465.4,ENST00000612781.1,ENST00000618132.1,ENST00000613376.1,ENST00000610851.1,ENST00000618227.1,ENST00000619449.2,ENST00000534336.1,ENST00000508832.2,ENST00000616527.4,ENST00000618925.1
chr11_13101_plus	AT8+___EN-L4-6	92025	34	0.0354345	TRUE	0.114044	0.0902244	-0.0238198	ENST00000544868.2,ENST00000610481.1,ENST00000618249.1,ENST00000620465.4,ENST00000612781.1,ENST00000618132.1,ENST00000613376.1,ENST00000610851.1,ENST00000618227.1,ENST00000619449.2,ENST00000534336.1,ENST00000508832.2,ENST00000616527.4,ENST00000618925.1
chr11_13101_plus	MAP2+/AT8-___EN-L4-5	46423	40	0.0376526	TRUE	0.114044	0.0902244	-0.0238198	ENST00000544868.2,ENST00000610481.1,ENST00000618249.1,ENST00000620465.4,ENST00000612781.1,ENST00000618132.1,ENST00000613376.1,ENST00000610851.1,ENST00000618227.1,ENST00000619449.2,ENST00000534336.1,ENST00000508832.2,ENST00000616527.4,ENST00000618925.1
chr11_13101_plus	MAP2+/AT8-___IN-VIP	32994	21	0.0392463	TRUE	0.114044	0.0902244	-0.0238198	ENST00000544868.2,ENST00000610481.1,ENST00000618249.1,ENST00000620465.4,ENST00000612781.1,ENST00000618132.1,ENST00000613376.1,ENST00000610851.1,ENST00000618227.1,ENST00000619449.2,ENST00000534336.1,ENST00000508832.2,ENST00000616527.4,ENST00000618925.1
chr11_13101_plus	AT8+___EN-L4-5	71450	48	0.0432556	TRUE	0.114044	0.0902244	-0.0238198	ENST00000544868.2,ENST00000610481.1,ENST00000618249.1,ENST00000620465.4,ENST00000612781.1,ENST00000618132.1,ENST00000613376.1,ENST00000610851.1,ENST00000618227.1,ENST00000619449.2,ENST00000534336.1,ENST00000508832.2,ENST00000616527.4,ENST00000618925.1
chr11_13101_plus	AT8+___EN-L2-3	139290	37	0.0448779	TRUE	0.114044	0.0902244	-0.0238198	ENST00000544868.2,ENST00000610481.1,ENST00000618249.1,ENST00000620465.4,ENST00000612781.1,ENST00000618132.1,ENST00000613376.1,ENST00000610851.1,ENST00000618227.1,ENST00000619449.2,ENST00000534336.1,ENST00000508832.2,ENST00000616527.4,ENST00000618925.1
chr11_13101_plus	AT8+___EN-L3-4	108056	40	0.0463684	TRUE	0.114044	0.0902244	-0.0238198	ENST00000544868.2,ENST00000610481.1,ENST00000618249.1,ENST00000620465.4,ENST00000612781.1,ENST00000618132.1,ENST00000613376.1,ENST00000610851.1,ENST00000618227.1,ENST00000619449.2,ENST00000534336.1,ENST00000508832.2,ENST00000616527.4,ENST00000618925.1
chr11_13101_plus	MAP2+/AT8-___IN-SST	32625	23	0.0607203	TRUE	0.114044	0.0902244	-0.0238198	ENST00000544868.2,ENST00000610481.1,ENST00000618249.1,ENST00000620465.4,ENST00000612781.1,ENST00000618132.1,ENST00000613376.1,ENST00000610851.1,ENST00000618227.1,ENST00000619449.2,ENST00000534336.1,ENST00000508832.2,ENST00000616527.4,ENST00000618925.1
chr11_13101_plus	MAP2+/AT8-___IN-LAMP5	39179	25	0.0673513	TRUE	0.114044	0.0902244	-0.0238198	ENST00000544868.2,ENST00000610481.1,ENST00000618249.1,ENST00000620465.4,ENST00000612781.1,ENST00000618132.1,ENST00000613376.1,ENST00000610851.1,ENST00000618227.1,ENST00000619449.2,ENST00000534336.1,ENST00000508832.2,ENST00000616527.4,ENST00000618925.1
chr11_13101_plus	AT8+___IN-SST	3872	21	0.0902244	TRUE	0.114044	0.0902244	-0.0238198	ENST00000544868.2,ENST00000610481.1,ENST00000618249.1,ENST00000620465.4,ENST00000612781.1,ENST00000618132.1,ENST00000613376.1,ENST00000610851.1,ENST00000618227.1,ENST00000619449.2,ENST00000534336.1,ENST00000508832.2,ENST00000616527.4,ENST00000618925.1
chr3_8452_minus	AT8+___EN-L5-6	9863	14	-0.00993715	TRUE	0.113253	0.103315	-0.00993715	ENST00000334681.9,ENST00000434608.1,ENST00000396169.7
chr3_8452_minus	MAP2+/AT8-___EN-L4-6	328	11	0.0190801	TRUE	0.113253	0.103315	-0.00993715	ENST00000334681.9,ENST00000434608.1,ENST00000396169.7
chr3_8452_minus	AT8+___EN-L2-3	2019	12	0.0214098	TRUE	0.113253	0.103315	-0.00993715	ENST00000334681.9,ENST00000434608.1,ENST00000396169.7
chr3_8452_minus	MAP2+/AT8-___IN-LAMP5	612	11	0.0434622	TRUE	0.113253	0.103315	-0.00993715	ENST00000334681.9,ENST00000434608.1,ENST00000396169.7
chr3_8452_minus	MAP2+/AT8-___IN-VIP	1116	14.5	0.0441074	TRUE	0.113253	0.103315	-0.00993715	ENST00000334681.9,ENST00000434608.1,ENST00000396169.7
chr3_8452_minus	AT8+___EN-L3-5	1482	12	0.0528424	TRUE	0.113253	0.103315	-0.00993715	ENST00000334681.9,ENST00000434608.1,ENST00000396169.7
chr3_8452_minus	MAP2+/AT8-___EN-L5-6	4749	12	0.0641826	TRUE	0.113253	0.103315	-0.00993715	ENST00000334681.9,ENST00000434608.1,ENST00000396169.7
chr3_8452_minus	AT8+___EN-L2	586	12	0.0644525	TRUE	0.113253	0.103315	-0.00993715	ENST00000334681.9,ENST00000434608.1,ENST00000396169.7
chr3_8452_minus	MAP2+/AT8-___EN-L2-3	1208	12	0.070395	TRUE	0.113253	0.103315	-0.00993715	ENST00000334681.9,ENST00000434608.1,ENST00000396169.7
chr3_8452_minus	MAP2+/AT8-___IN-SST	2634	19.5	0.0888372	TRUE	0.113253	0.103315	-0.00993715	ENST00000334681.9,ENST00000434608.1,ENST00000396169.7
chr3_8452_minus	MAP2+/AT8-___EN-L3-5	1232	11	0.103315	TRUE	0.113253	0.103315	-0.00993715	ENST00000334681.9,ENST00000434608.1,ENST00000396169.7
chr5_14442_plus	AT8+___EN-L3-4	612	13	-0.00769403	TRUE	0.105479	0.0977852	-0.00769403	ENST00000296755.12
chr5_14442_plus	MAP2+/AT8-___EN-L4-5	1031	12	0.00291779	TRUE	0.105479	0.0977852	-0.00769403	ENST00000296755.12
chr5_14442_plus	MAP2+/AT8-___EN-L4-6	2015	11	0.0255796	TRUE	0.105479	0.0977852	-0.00769403	ENST00000296755.12
chr5_14442_plus	MAP2+/AT8-___EN-L3-5	1138	11	0.0287257	TRUE	0.105479	0.0977852	-0.00769403	ENST00000296755.12
chr5_14442_plus	AT8+___EN-L3-5	2438	12	0.0292011	TRUE	0.105479	0.0977852	-0.00769403	ENST00000296755.12
chr5_14442_plus	AT8+___EN-L4-5	8132	14	0.0306349	TRUE	0.105479	0.0977852	-0.00769403	ENST00000296755.12
chr5_14442_plus	AT8+___EN-L4-6	4683	13	0.0390206	TRUE	0.105479	0.0977852	-0.00769403	ENST00000296755.12
chr5_14442_plus	MAP2+/AT8-___EN-L2-3	1013	12	0.0534866	TRUE	0.105479	0.0977852	-0.00769403	ENST00000296755.12
chr5_14442_plus	AT8+___EN-L2	364	11	0.0619504	TRUE	0.105479	0.0977852	-0.00769403	ENST00000296755.12
chr5_14442_plus	MAP2+/AT8-___IN-PVALB	456	11	0.071988	TRUE	0.105479	0.0977852	-0.00769403	ENST00000296755.12
chr5_14442_plus	AT8+___EN-L2-3	2429	12	0.0830017	TRUE	0.105479	0.0977852	-0.00769403	ENST00000296755.12
chr5_14442_plus	AT8+___EN-L5-6	10889	13	0.083487	TRUE	0.105479	0.0977852	-0.00769403	ENST00000296755.12
chr5_14442_plus	MAP2+/AT8-___EN-L5-6	3407	12	0.0977852	TRUE	0.105479	0.0977852	-0.00769403	ENST00000296755.12
chr11_13100_plus	AT8+___IN-LAMP5	5380	127	-0.0364145	TRUE	0.0569237	0.0205092	-0.0364145	ENST00000688218.1,ENST00000689729.1,ENST00000692086.1,ENST00000693503.1,ENST00000685846.1,ENST00000690116.1,ENST00000620902.1,ENST00000617791.1,ENST00000544868.2,ENST00000619449.2,ENST00000534336.1
chr11_13100_plus	MAP2+/AT8-___IN-VIP	319216	164	-0.0271244	TRUE	0.0569237	0.0205092	-0.0364145	ENST00000688218.1,ENST00000689729.1,ENST00000692086.1,ENST00000693503.1,ENST00000685846.1,ENST00000690116.1,ENST00000620902.1,ENST00000617791.1,ENST00000544868.2,ENST00000619449.2,ENST00000534336.1
chr11_13100_plus	AT8+___IN-VIP	32349	149	-0.0235285	TRUE	0.0569237	0.0205092	-0.0364145	ENST00000688218.1,ENST00000689729.1,ENST00000692086.1,ENST00000693503.1,ENST00000685846.1,ENST00000690116.1,ENST00000620902.1,ENST00000617791.1,ENST00000544868.2,ENST00000619449.2,ENST00000534336.1
chr11_13100_plus	MAP2+/AT8-___IN-SST	303373	175	-0.0107785	TRUE	0.0569237	0.0205092	-0.0364145	ENST00000688218.1,ENST00000689729.1,ENST00000692086.1,ENST00000693503.1,ENST00000685846.1,ENST00000690116.1,ENST00000620902.1,ENST00000617791.1,ENST00000544868.2,ENST00000619449.2,ENST00000534336.1
chr11_13100_plus	MAP2+/AT8-___EN-L4-6	1189194	299	-0.00930076	TRUE	0.0569237	0.0205092	-0.0364145	ENST00000688218.1,ENST00000689729.1,ENST00000692086.1,ENST00000693503.1,ENST00000685846.1,ENST00000690116.1,ENST00000620902.1,ENST00000617791.1,ENST00000544868.2,ENST00000619449.2,ENST00000534336.1
chr11_13100_plus	MAP2+/AT8-___IN-LAMP5	361099	206	-0.00893885	TRUE	0.0569237	0.0205092	-0.0364145	ENST00000688218.1,ENST00000689729.1,ENST00000692086.1,ENST00000693503.1,ENST00000685846.1,ENST00000690116.1,ENST00000620902.1,ENST00000617791.1,ENST00000544868.2,ENST00000619449.2,ENST00000534336.1
chr11_13100_plus	MAP2+/AT8-___EN-L3-5	2287393	337	-0.00340212	TRUE	0.0569237	0.0205092	-0.0364145	ENST00000688218.1,ENST00000689729.1,ENST00000692086.1,ENST00000693503.1,ENST00000685846.1,ENST00000690116.1,ENST00000620902.1,ENST00000617791.1,ENST00000544868.2,ENST00000619449.2,ENST00000534336.1
chr11_13100_plus	AT8+___IN-SST	38730	169	-0.00332314	TRUE	0.0569237	0.0205092	-0.0364145	ENST00000688218.1,ENST00000689729.1,ENST00000692086.1,ENST00000693503.1,ENST00000685846.1,ENST00000690116.1,ENST00000620902.1,ENST00000617791.1,ENST00000544868.2,ENST00000619449.2,ENST00000534336.1
chr11_13100_plus	AT8+___EN-L4-6	1008975	369	-0.00286941	TRUE	0.0569237	0.0205092	-0.0364145	ENST00000688218.1,ENST00000689729.1,ENST00000692086.1,ENST00000693503.1,ENST00000685846.1,ENST00000690116.1,ENST00000620902.1,ENST00000617791.1,ENST00000544868.2,ENST00000619449.2,ENST00000534336.1
chr11_13100_plus	MAP2+/AT8-___EN-L3-4	1563309	426	-0.00159028	TRUE	0.0569237	0.0205092	-0.0364145	ENST00000688218.1,ENST00000689729.1,ENST00000692086.1,ENST00000693503.1,ENST00000685846.1,ENST00000690116.1,ENST00000620902.1,ENST00000617791.1,ENST00000544868.2,ENST00000619449.2,ENST00000534336.1
chr11_13100_plus	MAP2+/AT8-___EN-L6	45120	437	-0.00091689	TRUE	0.0569237	0.0205092	-0.0364145	ENST00000688218.1,ENST00000689729.1,ENST00000692086.1,ENST00000693503.1,ENST00000685846.1,ENST00000690116.1,ENST00000620902.1,ENST00000617791.1,ENST00000544868.2,ENST00000619449.2,ENST00000534336.1
chr11_13100_plus	MAP2+/AT8-___EN-L2	679520	524	0.000253532	TRUE	0.0569237	0.0205092	-0.0364145	ENST00000688218.1,ENST00000689729.1,ENST00000692086.1,ENST00000693503.1,ENST00000685846.1,ENST00000690116.1,ENST00000620902.1,ENST00000617791.1,ENST00000544868.2,ENST00000619449.2,ENST00000534336.1
chr11_13100_plus	AT8+___EN-L6	178676	414	0.000306139	TRUE	0.0569237	0.0205092	-0.0364145	ENST00000688218.1,ENST00000689729.1,ENST00000692086.1,ENST00000693503.1,ENST00000685846.1,ENST00000690116.1,ENST00000620902.1,ENST00000617791.1,ENST00000544868.2,ENST00000619449.2,ENST00000534336.1
chr11_13100_plus	MAP2+/AT8-___IN-PVALB	1021024	324	0.00394426	TRUE	0.0569237	0.0205092	-0.0364145	ENST00000688218.1,ENST00000689729.1,ENST00000692086.1,ENST00000693503.1,ENST00000685846.1,ENST00000690116.1,ENST00000620902.1,ENST00000617791.1,ENST00000544868.2,ENST00000619449.2,ENST00000534336.1
chr11_13100_plus	MAP2+/AT8-___EN-L2-3	1530959	469	0.00550466	TRUE	0.0569237	0.0205092	-0.0364145	ENST00000688218.1,ENST00000689729.1,ENST00000692086.1,ENST00000693503.1,ENST00000685846.1,ENST00000690116.1,ENST00000620902.1,ENST00000617791.1,ENST00000544868.2,ENST00000619449.2,ENST00000534336.1
chr11_13100_plus	AT8+___EN-L3-5	1440064	317	0.00598986	TRUE	0.0569237	0.0205092	-0.0364145	ENST00000688218.1,ENST00000689729.1,ENST00000692086.1,ENST00000693503.1,ENST00000685846.1,ENST00000690116.1,ENST00000620902.1,ENST00000617791.1,ENST00000544868.2,ENST00000619449.2,ENST00000534336.1
chr11_13100_plus	MAP2+/AT8-___EN-L5-6	3526724	466	0.00666777	TRUE	0.0569237	0.0205092	-0.0364145	ENST00000688218.1,ENST00000689729.1,ENST00000692086.1,ENST00000693503.1,ENST00000685846.1,ENST00000690116.1,ENST00000620902.1,ENST00000617791.1,ENST00000544868.2,ENST00000619449.2,ENST00000534336.1
chr11_13100_plus	AT8+___EN-L2	616661	414	0.00934371	TRUE	0.0569237	0.0205092	-0.0364145	ENST00000688218.1,ENST00000689729.1,ENST00000692086.1,ENST00000693503.1,ENST00000685846.1,ENST00000690116.1,ENST00000620902.1,ENST00000617791.1,ENST00000544868.2,ENST00000619449.2,ENST00000534336.1
chr11_13100_plus	AT8+___EN-L5-6	2144185	425	0.0106196	TRUE	0.0569237	0.0205092	-0.0364145	ENST00000688218.1,ENST00000689729.1,ENST00000692086.1,ENST00000693503.1,ENST00000685846.1,ENST00000690116.1,ENST00000620902.1,ENST00000617791.1,ENST00000544868.2,ENST00000619449.2,ENST00000534336.1
chr11_13100_plus	AT8+___EN-L3-4	1042137	315	0.0109489	TRUE	0.0569237	0.0205092	-0.0364145	ENST00000688218.1,ENST00000689729.1,ENST00000692086.1,ENST00000693503.1,ENST00000685846.1,ENST00000690116.1,ENST00000620902.1,ENST00000617791.1,ENST00000544868.2,ENST00000619449.2,ENST00000534336.1
chr11_13100_plus	MAP2+/AT8-___EN-L4-5	482167	382	0.0127335	TRUE	0.0569237	0.0205092	-0.0364145	ENST00000688218.1,ENST00000689729.1,ENST00000692086.1,ENST00000693503.1,ENST00000685846.1,ENST00000690116.1,ENST00000620902.1,ENST00000617791.1,ENST00000544868.2,ENST00000619449.2,ENST00000534336.1
chr11_13100_plus	AT8+___EN-L4-5	785753	515	0.0133335	TRUE	0.0569237	0.0205092	-0.0364145	ENST00000688218.1,ENST00000689729.1,ENST00000692086.1,ENST00000693503.1,ENST00000685846.1,ENST00000690116.1,ENST00000620902.1,ENST00000617791.1,ENST00000544868.2,ENST00000619449.2,ENST00000534336.1
chr11_13100_plus	AT8+___EN-L2-3	1401421	347	0.0161638	TRUE	0.0569237	0.0205092	-0.0364145	ENST00000688218.1,ENST00000689729.1,ENST00000692086.1,ENST00000693503.1,ENST00000685846.1,ENST00000690116.1,ENST00000620902.1,ENST00000617791.1,ENST00000544868.2,ENST00000619449.2,ENST00000534336.1
chr11_13100_plus	AT8+___IN-PVALB	85283	410	0.0205092	TRUE	0.0569237	0.0205092	-0.0364145	ENST00000688218.1,ENST00000689729.1,ENST00000692086.1,ENST00000693503.1,ENST00000685846.1,ENST00000690116.1,ENST00000620902.1,ENST00000617791.1,ENST00000544868.2,ENST00000619449.2,ENST00000534336.1
