# Supplementary material for: Analyzing alternative splicing in Alzheimer’s disease postmortem brain: a cell-level perspective
Source: Front Mol Neurosci. 2023 Sep 20;16:1237874. doi: 10.3389/fnmol.2023.1237874 (PMC10548223; doi:10.3389/fnmol.2023.1237874)
Supplement: Supplementary file 1 [file Data_Sheet_1.ZIP › suptables/tableS1.xlsx]

## Sheet: GSE125583
SAMPLE_ID	Case ID	ID	SRR	celltype	diagnosis	APOE	sex	expired_age	PMI (h)
SAM24338658	00-54	AAD1	SRR8440470	astrocyte	AD	33	Male	79	2
SAM24338661	04-54	AAD2	SRR8440480	astrocyte	AD	33	Male	75	3
SAM24338669	11-49	AAD3	SRR8440523	astrocyte	AD	34	Female	71	2.17
SAM24335097	04-33	AAD4	SRR8440551	astrocyte	AD	34	Male	70	2.33
SAM24335092	10-20	ACt1	SRR8440540	astrocyte	Control	33	Male	61	2.33
SAM24335082	10-39	ACt2	SRR8440544	astrocyte	Control	33	Male	93	3
SAM24338678	05-10	ACt3	SRR8440505	astrocyte	Control	33	Male	91	1.5
SAM24338676	03-15	ACt4	SRR8440479	astrocyte	Control	23	Male	80	3.25
SAM24336752	04-54	NAD1	SRR8440453	neuron	AD	33	Male	75	3
SAM24336750	03-59	NAD2	SRR8440515	neuron	AD	34	Male	88	3
SAM24336758	10-80	NAD3	SRR8440516	neuron	AD	34	Female	78	2.16
SAM24335086	03-21	NAD4	SRR8440535	neuron	AD	33	Female	84	1.83
SAM24336738	08-55	NCt1	SRR8440458	neuron	Control	33	Female	71	3
SAM24336748	10-22	NCt2	SRR8440466	neuron	Control	33	Female	59	3.15
SAM24335091	10-20	NCt3	SRR8440534	neuron	Control	33	Male	61	2.33
SAM24335081	10-39	NCt4	SRR8440547	neuron	Control	33	Male	93	3
SAM24343215	04-54	EAD1	SRR8440451	endothelial	AD	33	Male	75	3
SAM24343209	10-80	EAD2	SRR8440465	endothelial	AD	33	Female	78	2.16
SAM24343217	03-59	EAD3	SRR8440476	endothelial	AD	34	Male	88	3
SAM24335089	03-21	EAD4	SRR8440543	endothelial	AD	33	Female	84	1.83
SAM24343197	03-63	ECt1	SRR8440474	endothelial	Control	33	Female	83	3.25
SAM24343199	02-27	ECt2	SRR8440475	endothelial	Control	33	Male	86	3
SAM24343193	08-55	ECt3	SRR8440478	endothelial	Control	33	Female	71	3
SAM24343194	07-28	ECt4	SRR8440532	endothelial	Control	33	Male	86	4.75
SAM24336719	06-26	MAD1	SRR8440448	microglia	AD	34	Female	84	3
SAM24336715	03-59	MAD2	SRR8440477	microglia	AD	34	Male	88	3
SAM24336717	04-54	MAD3	SRR8440486	microglia	AD	33	Male	75	3
SAM24336723	10-80	MAD5	SRR8440514	microglia	AD	34	Female	78	2.16
SAM24336710	11-98	MCt1	SRR8440517	microglia	Control	23	Female	58	3.13
SAM24336709	10-70	MCt2	SRR8440449	myeloid	Control		Male	74	3.25
SAM24336708	10-63	MCt3	SRR8440527	microglia	Control	33	Male	79	3
SAM24336699	03-63	MCt4	SRR8440529	microglia	Control	33	Female	83	3.25

## Sheet: bulk
Cell	Metavariable	AD	Control	P Value
	Age	73.75±4.11	81.25±14.66	0.3882
	Male	3	4	0.99
Astrocyte	Female	1	0	0.99
	ApoE4+	2	0	0.4286
	PMI	2.375±0.44	2.52±0.78	0.7604
	Age	81.25±5.85	81.5±7.14	0.9586
	Male	2	2	1
Endothelial	Female	2	2	1
	ApoE4+	1	0	0.99
	PMI	2.5±0.59	3.5±0.84	0.0998
	Age	81.25±5.85	73.5±10.97	0.2725
	Male	2	2	1
Microglia	Female	2	2	1
	ApoE4+	3	0	0.1429
	PMI	2.79±0.47	3.16±0.12	0.1781
	Age	81.25±5.85	71±15.57	0.2882
	Male	2	2	1
Neuron	Female	2	2	1
	ApoE4+	2	0	0.4286
	PMI	2.5±0.59	2.87±0.37	0.3357

## Sheet: GSE157827
manifest	diagnosis	sex	age	PMI(h)	APOE
AD1	ADH	M	69	7.75	33
AD2	ADH	M	71	14	44
AD4	ADH	F	72	11.5	44
AD5	ADM	M	85	58	34
AD8	ADH	M	69	12	34
AD9	ADH	F	60	18.75	33
AD10	ADM	M	95	27	34
AD13	ADH	F	78	61	24
AD19	ADM	F	87	15	33
AD20	ADH	M	84	13.75	34
AD21	ADH	M	63	21.25	33
NC3	CTR	M	93	34.5	23
NC7	CTR	M	90	5.5	23
NC12	CTR	M	85	30.5	33
NC14	CTR	F	74	39.5	33
NC15	CTR	F	79	48	33
NC17	CTR	M	78	51.5	33
NC18	CTR	F	94	29.5	34

## Sheet: NGE
Metavariable	ADH	ADM	Control	P1 Value	P2 Value	P3 Value
Age	70.75±7.67	89±5.29	84.71±7.91	0.0123	0.6953	0.0174
Male	5	2	4	0.9999	0.9999	0.9999
Female	3	1	3	0.9999	0.9999	0.9999
ApoE4+	5	2	1	0.1189	0.1833	0.9999
PMI	20±17.09	33.33±22.19	34.14±15.15	0.2892	0.9999	0.7404

## Sheet: GSE129308
manifest	individual	diagnosis	sex	age	PMI(h)	RIN
MAP1	1	MAP2+/AT8-	F	93	4	6.5
AT1	2	AT8+	F	93	4	6.5
MAP2	3	MAP2+/AT8-	F	79	19.5	7
AT2	4	AT8+	F	79	19.5	7
MAP3	5	MAP2+/AT8-	M	83	16	6.5
AT3	6	AT8+	M	83	16	6.5
MAP4	7	MAP2+/AT8-	M	57	14	6.8
AT4	8	AT8+	M	57	14	6.8
MAP5	9	MAP2+/AT8-	F	83	24	6.1
AT5	10	AT8+	F	83	24	6.1
MAP6	11	MAP2+/AT8-	F	73	13	5.7
AT6	12	AT8+	F	73	13	5.7
MAP7	13	MAP2+/AT8-	F	89	1	6.5
AT7	14	AT8+	F	89	1	6.5
MAP8	15	MAP2+/AT8-	M	62	11	6.6
AT8	16	AT8+	M	62	11	6.6

## Sheet: NFT
Metavariable	AT8+	MAP2+/AT8-	P Value
Age	77.375±12.63	77.375±12.63	1
Female	5	5	1
Male	3	3	1
RIN	6.46±0.40	6.46±0.40	1
PMI	12.81±7.58	12.81±7.58	1
