# Supplementary material for: Analyzing alternative splicing in Alzheimer’s disease postmortem brain: a cell-level perspective
Source: Front Mol Neurosci. 2023 Sep 20;16:1237874. doi: 10.3389/fnmol.2023.1237874 (PMC10548223; doi:10.3389/fnmol.2023.1237874)
Supplement: Supplementary file 1 [file Data_Sheet_1.ZIP › suptables/tableS3.xlsx]

## Sheet: Astro_DTU
gene_ID	gene_qvalue	minimal_tx_qvalue	number_tx	number_significant_tx	max(AAD-ACt)	chromosome	tx_expr_in_max
HSD17B13	3.179e-02	0.000e+00	2	2	-0.827	chr4	0.625
LPAR5	3.420e-02	1.467e-02	3	1	-0.8233	chr12	0.625
TMIGD3	1.186e-02	1.000e+00	3	0	-0.8065	chr1	0.5
ERVFRD-1	6.137e-03	0.000e+00	2	2	0.8008	chr6	0.75
TMEM255A	1.031e-02	1.000e+00	3	0	0.7815	chrX	0.625
KCND3	1.070e-02	1.120e-01	3	0	0.7606	chr1	0.75
FLVCR2	1.031e-02	1.000e+00	4	0	-0.7362	chr14	1
DISC1	1.218e-10	3.693e-08	9	1	-0.686	chr1	0.875
DGKA	1.112e-37	7.262e-11	5	2	-0.6811	chr12	1
PRDX4	4.956e-02	1.190e-01	3	0	-0.6768	chrX	0.75
TMEM79	4.101e-03	1.000e+00	4	0	0.661	chr1	0.875
SRGAP2B	7.321e-03	3.466e-02	3	1	-0.6463	chr1	1
ALKBH2	5.906e-03	5.192e-02	4	0	0.6328	chr12	0.875
LANCL1	5.836e-03	3.038e-01	6	0	-0.6275	chr2	0.625
CUTC	6.451e-03	1.208e-02	4	2	0.6156	chr10	0.875
LINC01532	3.045e-02	2.415e-01	4	0	-0.5852	chr19	0.875
GNS	7.637e-04	5.753e-02	3	0	0.5712	chr12	1
RAP1A	4.706e-02	1.652e-01	4	0	-0.5431	chr1	0.875
AHCTF1	2.584e-02	3.659e-03	6	1	0.5374	chr1	1
GPAA1	1.599e-02	1.000e+00	8	0	-0.5265	chr8	0.875
CAPZA2	1.378e-02	8.925e-03	6	1	0.5113	chr7	1
CRNKL1	1.954e-02	0.000e+00	2	2	0.4693	chr20	1
NEGR1	4.341e-02	1.000e+00	3	0	0.4544	chr1	1
GATAD2B	2.003e-04	1.000e+00	6	0	-0.4421	chr1	1
RPLP0	2.822e-02	1.000e+00	6	0	-0.4323	chr12	1
HDHD3	3.815e-02	0.000e+00	2	2	0.4289	chr9	1
RABL6	3.090e-02	1.162e-02	7	1	-0.4252	chr9	1
DCUN1D2	2.822e-02	5.870e-02	8	0	-0.4168	chr13	1
AGO4	3.965e-02	1.000e+00	3	0	-0.4061	chr1	1
VIPR1-AS1	8.605e-03	1.000e+00	5	0	0.3997	chr3	1
ZNF225	3.528e-06	3.529e-03	6	1	0.3962	chr19	1
ENSG00000287232	3.090e-02	1.000e+00	5	0	-0.3928	chr3	0.875
GTDC1	4.101e-03	1.000e+00	6	0	-0.3895	chr2	1
DUXAP8	1.031e-02	1.684e-04	5	1	-0.385	chr22	1
HSPA4L	1.070e-02	1.355e-01	4	0	0.3799	chr4	1
FZD4-DT	4.341e-02	1.000e+00	5	0	-0.3681	chr11	0.75
SYNE3	4.963e-10	8.532e-06	5	1	0.3624	chr14	1
VARS2	4.468e-04	4.976e-03	6	2	0.3622	chr6	1
CACTIN	1.031e-02	1.000e+00	5	0	0.347	chr19	1
FLII	4.101e-03	2.214e-02	9	1	-0.3446	chr17	1
CCDC120	2.695e-02	5.431e-02	5	0	0.339	chrX	1
TMEM91	3.210e-02	3.101e-01	6	0	-0.3331	chr19	0.875
IL11RA	1.478e-02	4.436e-04	7	1	0.3263	chr9	1
WDR62	3.096e-06	1.842e-06	8	1	0.3249	chr19	1
CCM2	3.815e-02	5.436e-02	8	0	-0.3229	chr7	1
ZDHHC7	3.374e-02	1.000e+00	5	0	-0.3182	chr16	1
BCL2	8.605e-03	2.140e-04	5	1	0.3138	chr18	1
CREB1	1.460e-02	3.550e-02	11	1	0.307	chr2	1
AIFM3	3.753e-03	7.752e-02	5	0	0.3061	chr22	1
AXL	3.315e-04	3.425e-03	4	2	-0.2988	chr19	1
SELENBP1	9.980e-03	1.642e-02	10	1	-0.283	chr1	1
CHKB	1.879e-02	5.678e-02	5	0	0.282	chr22	1
SORBS3	2.695e-02	2.260e-02	8	1	-0.2748	chr8	1
GTPBP3	1.879e-02	1.000e+00	8	0	0.2672	chr19	1
NOP14-AS1	1.161e-02	1.000e+00	7	0	-0.2637	chr4	1
PAMR1	7.637e-04	6.516e-05	6	1	-0.2546	chr11	1
ENSG00000226239	3.965e-02	5.541e-03	3	1	-0.2536	chr20	1
IVD	1.186e-02	2.640e-03	8	1	0.2509	chr15	1
ITPR1	4.677e-02	3.288e-05	10	1	-0.2497	chr3	1
BLCAP	1.070e-02	1.000e+00	9	0	0.2353	chr20	1
MAGI1	1.771e-02	3.321e-02	11	1	0.2311	chr3	1
VAV3	2.199e-02	7.453e-02	11	0	0.2186	chr1	1
SLC22A17	3.374e-02	1.356e-01	6	0	-0.2139	chr14	1
MGLL	1.879e-02	1.198e-03	7	1	-0.2119	chr3	1
CTNNB1	9.980e-03	9.336e-05	8	1	0.2029	chr3	1
ZNF33A	1.031e-02	1.000e+00	4	0	-0.1987	chr10	1
CSTF1	1.186e-02	1.000e+00	7	0	-0.1972	chr20	1
NPR2	2.695e-02	1.000e+00	7	0	0.1865	chr9	1
USP4	1.031e-02	5.291e-05	8	1	-0.1856	chr3	1
MINK1	7.321e-03	9.060e-01	9	0	-0.1785	chr17	1
ITGA9-AS1	3.315e-04	5.992e-07	11	1	-0.1688	chr3	1
TRAF3	1.460e-02	1.000e+00	6	0	0.1622	chr14	1
SLC1A2	4.638e-03	1.127e-06	8	1	-0.1522	chr11	1
MTHFD2L	1.070e-02	1.000e+00	7	0	-0.1318	chr4	1
LPIN1	7.321e-03	1.000e+00	7	0	0.1236	chr2	1
DAAM2-AS1	4.677e-02	1.000e+00	6	0	0.1164	chr6	1
HULC	1.161e-02	1.000e+00	10	0	0.1147	chr6	1
NRCAM	4.785e-02	1.000e+00	8	0	-0.1127	chr7	1
FAM13C	5.499e-03	1.000e+00	8	0	-0.107	chr10	1

## Sheet: Endo_DTU
gene_ID	gene_qvalue	minimal_tx_qvalue	number_tx	number_significant_tx	max(EAD-ECt)	chromosome	tx_expr_in_max
ARHGEF6	5.940374e-09	0.000000e+00	2	2	-0.9325	chrX	0.625
FRMPD2B	5.498507e-04	0.000000e+00	2	2	0.8832	chr10	0.5
ENSG00000286901	5.498507e-04	0.000000e+00	2	2	0.88	chr16	0.625
LINC01358	3.936286e-03	0.000000e+00	2	2	-0.8649	chr1	0.5
LINC00868	3.548170e-03	0.000000e+00	2	2	-0.8558	chr17	0.625
ENSG00000289113	6.091547e-07	0.000000e+00	2	2	-0.8558	chr2	0.75
MLC1	4.206961e-03	0.000000e+00	2	2	-0.8553	chr22	0.625
CNR1	1.809036e-02	1.705198e-03	3	1	-0.8469	chr6	0.5
JAZF1-AS1	1.139743e-02	0.000000e+00	2	2	-0.8337	chr7	0.625
MIR600HG	4.099818e-02	0.000000e+00	2	2	0.8154	chr9	0.5
RCVRN	5.233708e-04	0.000000e+00	2	2	-0.8057	chr17	0.875
HGS	1.314185e-03	9.629749e-04	3	1	-0.7975	chr17	0.625
TMEM14B-DT	5.717677e-03	0.000000e+00	2	2	0.7866	chr6	0.75
CNTD1	5.229112e-03	5.611778e-03	4	1	-0.7864	chr17	0.75
OTUD6B	5.868289e-06	2.024122e-01	4	0	0.7571	chr8	0.75
LINC02506	1.934063e-02	5.031459e-01	3	0	-0.7489	chr4	0.75
NUDT16	1.809036e-02	5.014503e-03	3	1	0.7489	chr3	0.75
IKZF5	2.961421e-02	3.985890e-01	4	0	-0.7403	chr10	0.625
ENSG00000286749	1.279598e-02	0.000000e+00	2	2	-0.7307	chr5	0.75
TMEM255A	6.814426e-03	1.000000e+00	4	0	0.7276	chrX	0.5
GRIN3A	1.139743e-02	0.000000e+00	2	2	0.7269	chr9	0.875
KIF24	1.432715e-02	1.363586e-01	3	0	-0.7234	chr9	0.75
TOMM40	4.127938e-03	1.444904e-04	3	1	-0.7068	chr19	1
PNKD	1.064647e-05	8.183340e-09	6	1	-0.7067	chr2	1
RSBN1	2.015155e-06	1.076767e-07	3	2	0.6948	chr1	1
LMO3	1.122310e-02	3.656091e-01	7	0	0.6836	chr12	0.625
LPIN2	1.139743e-02	1.330291e-03	3	2	-0.6785	chr18	0.875
UQCC3	3.506546e-02	0.000000e+00	2	2	0.6705	chr11	0.875
MUCL3	2.961421e-02	1.000000e+00	3	0	-0.6667	chr6	0.5
ASB6	3.506546e-02	2.860553e-01	3	0	0.6565	chr9	0.875
DAPP1	4.464195e-02	2.588400e-01	3	0	0.6541	chr4	0.875
RBBP5	3.775654e-02	0.000000e+00	2	2	-0.6486	chr1	0.875
UAP1L1	4.879675e-02	2.117262e-02	3	1	-0.6413	chr9	0.875
UNC5C	1.958607e-02	6.836372e-01	4	0	-0.6399	chr4	0.75
CRYGS	2.067956e-02	1.000000e+00	3	0	-0.6369	chr3	0.875
MUC4	5.587357e-03	5.209094e-02	5	0	0.6345	chr3	0.875
PAPLN	2.531161e-02	2.981339e-03	6	1	0.6341	chr14	0.875
BMT2	2.825596e-02	9.574527e-02	3	0	-0.6256	chr7	1
SERTAD2	2.015429e-02	0.000000e+00	2	2	0.6098	chr2	1
ENSG00000249125	4.699625e-02	0.000000e+00	2	2	-0.6007	chr4	1
COL4A1	1.577338e-03	2.637475e-06	5	1	0.5945	chr13	1
HIVEP2	9.833890e-03	6.888299e-02	4	0	-0.588	chr6	1
MAGED4B	1.510753e-02	1.798636e-01	5	0	0.5854	chrX	0.75
F11-AS1	4.699625e-02	9.030501e-03	5	1	0.5756	chr4	0.875
BMP1	3.906516e-03	2.842873e-03	5	1	-0.5741	chr8	1
HEPH	4.687963e-02	5.212824e-01	6	0	0.5739	chrX	0.875
DYNLRB1	4.996024e-03	3.200906e-02	4	1	-0.5716	chr20	1
RIMBP2	9.833890e-03	4.728621e-02	6	1	0.5685	chr12	1
ADORA1	8.818150e-04	1.000000e+00	5	0	-0.5642	chr1	1
LINC02475	3.936286e-03	9.154348e-01	4	0	-0.5592	chr4	1
RWDD2B	6.464193e-03	1.000000e+00	4	0	-0.5495	chr21	1
KIF2A	2.402342e-02	5.559884e-03	5	1	-0.5483	chr5	1
BTN3A1	1.087476e-02	1.000000e+00	6	0	-0.5386	chr6	0.875
ERCC4	2.067956e-02	5.783160e-03	5	1	0.5353	chr16	1
BCAS1	2.022417e-02	7.787334e-01	6	0	-0.5341	chr20	0.875
ADGRB3	4.735454e-03	6.934883e-03	4	1	0.5256	chr6	1
ATAD3B	2.539792e-02	5.442966e-04	5	1	-0.5194	chr1	1
AFG3L1P	1.087476e-02	4.736988e-01	7	0	0.5187	chr16	1
ENSG00000287544	3.411249e-02	0.000000e+00	2	2	0.5183	chr4	1
CRNKL1	1.803662e-02	0.000000e+00	2	2	0.5118	chr20	1
SNX25	3.609510e-02	1.000000e+00	5	0	-0.501	chr4	0.875
ZC3HAV1	9.833890e-03	2.393000e-02	5	1	-0.5002	chr7	1
RPL7A	4.996024e-03	8.927872e-02	8	0	0.4936	chr9	0.875
SLAIN1	6.918221e-03	2.342301e-02	5	1	-0.4928	chr13	1
MAML2	3.931551e-02	0.000000e+00	2	2	0.4901	chr11	1
CCDC69	1.809036e-02	1.000000e+00	5	0	-0.4833	chr5	1
YTHDF3	9.833890e-03	2.120712e-02	6	1	0.4806	chr8	1
EWSR1	1.369329e-03	7.210767e-04	8	1	-0.4797	chr22	1
C1orf112	2.015429e-02	1.000000e+00	5	0	0.472	chr1	1
CTSA	1.033911e-03	6.257294e-01	7	0	0.4684	chr20	0.875
LNCOC1	8.732100e-03	1.000000e+00	4	0	-0.4658	chr8	0.625
NFATC4	3.325114e-02	1.000000e+00	7	0	0.4651	chr14	0.75
ENSG00000215246	3.506546e-02	0.000000e+00	2	2	-0.4648	chr5	1
UBR3	3.167507e-02	1.637879e-01	4	0	-0.4629	chr2	1
LINC00926	3.325114e-02	7.442635e-02	3	0	-0.4611	chr15	0.875
KCNC4	2.138837e-04	1.000000e+00	5	0	0.4525	chr1	1
SAMD8	1.774778e-02	3.989930e-01	4	0	-0.4487	chr10	1
CSNK2A1	8.713064e-04	1.234722e-06	4	1	0.4372	chr20	1
CCSER2	2.050527e-02	4.734731e-02	7	1	0.4367	chr10	0.875
RAP1GDS1	3.325114e-02	1.000000e+00	7	0	0.4358	chr4	1
SNHG28	2.825596e-02	0.000000e+00	2	2	0.4344	chr1	1
SINHCAF	5.498507e-04	1.443050e-02	6	1	0.4313	chr12	1
B3GNT5	4.731744e-02	1.000000e+00	5	0	-0.4279	chr3	1
RAD51D	2.050527e-02	1.000000e+00	6	0	0.4268	chr17	1
TMEM167B	4.278584e-02	6.085857e-03	3	1	0.4181	chr1	1
HDAC4	1.662263e-02	7.130396e-03	7	1	-0.4171	chr2	1
SMIM29	2.293412e-02	1.000000e+00	4	0	0.413	chr6	0.875
SLC8A1-AS1	4.099818e-02	6.008058e-03	4	1	0.3958	chr2	1
ZNF263	3.751143e-02	1.000000e+00	6	0	0.3933	chr16	0.875
PXK	3.001875e-02	9.709258e-02	6	0	0.3912	chr3	1
MAP3K7CL	4.215715e-02	1.000000e+00	7	0	-0.39	chr21	0.875
MOBP	1.150500e-04	5.089813e-03	8	1	-0.3881	chr3	1
RUNDC3A	2.928607e-02	7.565438e-03	5	1	0.387	chr17	1
USP49	2.220364e-02	6.283770e-02	4	0	0.3862	chr6	1
DYRK1A	4.829118e-03	1.000000e+00	7	0	0.3848	chr21	1
GNB1	3.411249e-02	1.604839e-02	7	1	-0.3818	chr1	1
GOSR2	8.359978e-03	2.396934e-04	9	1	-0.3761	chr17	1
OAS3	2.365846e-03	4.253578e-03	9	1	0.3576	chr12	1
FANCC	2.077346e-02	1.000000e+00	8	0	-0.3534	chr9	1
SHROOM4	3.799563e-03	5.615040e-05	4	1	-0.345	chrX	1
SYNGR2	1.139743e-02	1.000000e+00	5	0	0.3372	chr17	1
SLC19A3	1.931074e-03	8.273914e-04	8	1	-0.3129	chr2	1
PI4KB	3.116883e-03	7.984201e-02	7	0	-0.3121	chr1	1
SGIP1	2.015429e-02	8.069586e-01	11	0	-0.3024	chr1	1
FURIN	2.015429e-02	1.000000e+00	5	0	0.2965	chr15	0.875
TTLL9	2.201886e-02	1.000000e+00	7	0	-0.2963	chr20	1
MEF2C	4.099818e-02	1.000000e+00	8	0	-0.2913	chr5	1
BFAR	3.167507e-02	1.000000e+00	6	0	0.2843	chr16	1
MRPL42	1.135345e-02	5.070887e-01	4	0	0.28	chr12	1
CYP4F26P	2.315973e-02	1.000000e+00	5	0	0.2768	chr9	1
ARPC2	2.015429e-02	4.064684e-03	8	1	0.2736	chr2	1
TTC28-AS1	8.359978e-03	2.829397e-01	7	0	0.2596	chr22	1
SNX9	2.961421e-02	1.000000e+00	7	0	0.2454	chr6	1
RSPRY1	4.592722e-02	1.000000e+00	8	0	-0.2379	chr16	1
ARFGAP1	4.699625e-02	1.000000e+00	10	0	-0.2315	chr20	0.875
KIF17	1.432715e-02	1.000000e+00	5	0	0.2285	chr1	1
PDE4D	1.803662e-02	1.000000e+00	12	0	0.1972	chr5	1
DOCK9	1.731528e-02	6.488019e-03	10	1	0.1946	chr13	1
SEPTIN4	3.666152e-02	1.000000e+00	10	0	0.1405	chr17	1
CNOT3	3.920413e-02	1.000000e+00	7	0	-0.1343	chr19	1
KDM5B	4.699625e-02	1.000000e+00	7	0	0.1213	chr1	1

## Sheet: Micro_DTU
gene_ID	gene_qvalue	minimal_tx_qvalue	number_tx	number_significant_tx	max(MAD-MCt)	chromosome	tx_expr_in_max
POLR3B	1.718e-09	1.000e+00	3	0	0.886547	chr12	0.5
CHRFAM7A	1.687e-05	8.947e-07	3	1	-0.883098	chr15	0.625
RBM38	1.441e-04	0.000e+00	2	2	0.879153	chr20	0.625
ADAM33	7.128e-04	1.242e-04	3	1	-0.864424	chr20	0.625
MSS51	2.512e-05	0.000e+00	2	2	-0.84993	chr10	0.75
CHCHD4	4.057e-03	0.000e+00	2	2	0.837182	chr3	0.625
FBP1	8.514e-03	7.865e-03	3	1	0.821131	chr9	0.625
CD83	2.171e-02	0.000e+00	2	2	-0.80691	chr6	0.625
KCTD16	3.924e-02	0.000e+00	2	2	-0.783981	chr5	0.625
MYBPC1	4.724e-02	1.293e-02	3	1	0.78072	chr12	0.625
TXNDC2	3.198e-02	1.000e+00	5	0	-0.775916	chr18	0.375
LINC01150	4.106e-03	0.000e+00	2	2	0.775523	chr11	0.75
SYNM	2.854e-04	4.550e-01	3	0	-0.768933	chr15	0.75
PM20D1	1.118e-02	6.140e-03	3	1	0.750652	chr1	0.75
ZNF184	9.426e-03	2.700e-03	3	1	-0.750189	chr6	0.625
BCKDHA	1.084e-05	1.000e+00	5	0	-0.728107	chr19	0.875
ZDHHC20	2.758e-03	1.000e+00	4	0	-0.720652	chr13	0.625
PSKH1	4.715e-03	0.000e+00	2	2	-0.695753	chr16	1
H2BP1	2.289e-04	0.000e+00	2	2	0.690858	chr1	1
TAGLN2	3.544e-02	0.000e+00	2	2	0.683771	chr1	0.75
RBM15	3.765e-04	2.096e-03	5	1	-0.683249	chr1	0.75
SEC14L6	3.084e-02	0.000e+00	2	2	0.68181	chr22	0.75
SH3PXD2A	1.381e-02	1.730e-03	4	1	-0.680371	chr10	0.875
CDYL	1.603e-06	1.937e-10	4	2	-0.669757	chr6	1
UNC5B	1.809e-02	0.000e+00	2	2	0.663827	chr10	0.875
TRIB2	4.057e-03	5.692e-01	3	0	0.660773	chr2	1
SEZ6L	1.441e-04	1.749e-02	5	1	-0.653115	chr22	0.625
JPH3	4.000e-02	4.097e-02	3	1	0.646808	chr16	0.75
F11-AS1	3.924e-02	1.000e+00	4	0	-0.645768	chr4	1
CSE1L	2.691e-02	1.972e-02	3	1	-0.637041	chr20	0.875
ACOT2	1.694e-02	3.596e-02	4	1	-0.636775	chr14	0.625
PARVB	1.113e-03	1.024e-05	4	1	0.634541	chr22	1
NCEH1	2.171e-02	4.164e-02	3	1	0.632162	chr3	0.75
GCA	2.171e-03	3.511e-02	7	1	-0.631209	chr2	0.875
C22orf46	3.964e-02	4.003e-03	3	1	-0.630213	chr22	0.875
PTN	3.701e-02	0.000e+00	2	2	0.629435	chr7	0.625
DCAF5	2.934e-04	2.095e-04	5	2	-0.624017	chr14	1
KIAA0895L	1.144e-05	4.793e-04	5	1	-0.623713	chr16	0.875
LRRC8A	1.631e-02	6.527e-03	3	1	-0.612163	chr9	0.875
GOT1	4.267e-02	0.000e+00	2	2	0.604055	chr10	1
BASP1	3.548e-02	0.000e+00	2	2	0.600382	chr5	0.875
ATP5MC3	4.764e-02	3.070e-02	5	1	-0.594797	chr2	1
TMCO1	2.384e-02	4.257e-02	5	1	-0.591144	chr1	1
LRRC77P	2.801e-02	1.000e+00	5	0	0.587281	chr3	0.375
PCA3	1.084e-05	1.554e-06	6	1	0.585733	chr9	1
IL20RB	4.485e-02	1.000e+00	5	0	-0.58236	chr3	0.75
A2M-AS1	6.951e-03	1.149e-01	4	0	0.58146	chr12	0.75
GPRASP1	1.347e-02	9.706e-02	3	0	-0.580391	chrX	0.75
AMZ2P1	9.765e-03	2.915e-03	5	1	-0.576563	chr17	0.875
ADGRF3	2.418e-02	8.970e-01	4	0	-0.571723	chr2	0.5
SNRNP25	3.867e-03	1.000e+00	5	0	-0.569857	chr16	0.875
COPS7A	2.323e-02	6.572e-03	7	1	-0.56801	chr12	0.75
ZKSCAN7	4.735e-03	1.950e-01	5	0	-0.563168	chr3	0.75
POLR3D	2.503e-02	7.250e-03	5	1	-0.55893	chr8	1
CLN8-AS1	2.558e-02	8.351e-02	3	0	-0.55696	chr8	0.75
DDX10	9.976e-04	2.572e-04	6	1	-0.545107	chr11	0.875
MSANTD3	2.519e-02	1.000e+00	6	0	-0.544053	chr9	0.625
SPTY2D1	1.311e-03	2.052e-05	3	1	-0.539213	chr11	1
NOVA2	1.101e-02	4.525e-01	4	0	0.537924	chr19	0.875
LGR4	3.888e-02	3.693e-01	4	0	-0.529987	chr11	0.75
SMYD2	2.343e-02	7.425e-02	4	0	-0.528343	chr1	0.875
SLC23A2	3.077e-02	3.283e-02	4	1	-0.522057	chr20	1
USP39	1.341e-04	2.281e-04	8	1	-0.520027	chr2	1
C5orf15	3.084e-02	1.968e-02	3	1	-0.519082	chr5	1
GHRLOS	3.924e-02	7.944e-03	3	1	0.507905	chr3	1
RGMA	2.962e-02	0.000e+00	2	2	-0.50143	chr15	1
DOK1	1.532e-04	3.335e-02	6	1	-0.49618	chr2	0.75
FBXL7	2.461e-02	1.000e+00	3	0	0.493943	chr5	0.875
VAMP1	7.720e-03	0.000e+00	2	2	-0.493308	chr12	1
TTC4	4.091e-02	2.094e-01	4	0	0.493039	chr1	0.875
ZFHX3	9.976e-04	3.522e-06	4	1	0.48475	chr16	1
CACNA1E	4.643e-02	1.000e+00	7	0	-0.473479	chr1	0.375
PARD6G-AS1	3.077e-02	1.000e+00	6	0	0.470113	chr18	0.875
TBCE_2	4.317e-05	1.695e-10	10	1	-0.469038	chr1	1
RAB18	2.261e-02	1.246e-03	8	1	-0.467938	chr10	1
GSG1	2.267e-04	0.000e+00	2	2	0.465281	chr12	1
HSD17B4	4.057e-03	1.711e-03	6	1	-0.45993	chr5	1
LHPP	2.070e-02	7.246e-02	7	0	0.45983	chr10	0.875
ATL2	1.631e-02	4.431e-03	7	1	-0.45858	chr2	1
FPGT	1.108e-03	2.238e-03	6	1	-0.457115	chr1	1
TRIOBP	2.201e-03	1.080e-05	5	1	-0.456387	chr22	1
MXD1	4.413e-02	4.291e-02	5	1	0.456116	chr2	0.75
SLC17A9	1.208e-02	6.098e-04	4	1	0.453404	chr20	1
NIF3L1	4.162e-02	4.182e-01	4	0	-0.448294	chr2	0.75
VRK2	2.215e-02	3.207e-01	6	0	-0.446516	chr2	0.875
SNU13	8.752e-03	1.000e+00	5	0	-0.445192	chr22	0.625
PARP1	1.084e-05	6.877e-05	9	2	-0.443546	chr1	1
CEACAM1	3.077e-02	3.026e-01	9	0	-0.443371	chr19	0.875
PI4KAP2	8.752e-03	3.046e-04	5	1	-0.442895	chr22	1
L3MBTL2-AS1	4.091e-02	0.000e+00	2	2	0.439312	chr22	1
DHRS9	4.861e-02	1.704e-01	3	0	0.434739	chr2	0.875
FBXW7	6.687e-03	8.665e-03	8	1	-0.433068	chr4	1
N6AMT1	4.162e-02	4.179e-01	3	0	0.43015	chr21	0.75
EMD	2.370e-02	1.000e+00	8	0	-0.428057	chrX	0.75
NPIPA1	1.323e-03	3.493e-05	5	1	-0.419333	chr16	1
RFK	3.198e-02	4.650e-01	3	0	-0.417172	chr9	0.875
HNRNPUL2	4.005e-03	0.000e+00	2	2	-0.415895	chr11	1
INSIG1	3.264e-02	1.000e+00	5	0	-0.415509	chr7	0.875
REPIN1	3.901e-02	2.700e-01	5	0	0.415219	chr7	1
ENSG00000257176	4.162e-02	5.647e-03	3	1	0.41494	chr12	1
PSMD4	4.414e-02	3.022e-03	7	1	0.412534	chr1	1
RIT1	1.547e-02	6.738e-02	7	0	0.408473	chr1	1
KXD1	2.854e-04	4.781e-06	5	1	-0.406915	chr19	1
LINC02175	1.532e-04	2.784e-02	8	1	0.405848	chr16	1
ZNF701	1.347e-02	1.131e-01	5	0	0.40547	chr19	1
CAMSAP2	1.026e-02	8.688e-04	3	1	-0.405237	chr1	1
DDX24	2.519e-02	3.126e-02	5	1	-0.403136	chr14	1
DOCK6	4.968e-02	1.000e+00	7	0	0.401547	chr19	1
ARMC10	1.710e-02	1.624e-03	3	1	-0.400987	chr7	1
SUCLG1	7.489e-03	1.000e+00	8	0	0.398681	chr2	1
TRPV3	1.532e-02	1.294e-03	5	1	-0.391774	chr17	1
MFSD8	2.442e-04	1.000e+00	8	0	-0.38766	chr4	1
RHOC	2.558e-02	1.000e+00	5	0	0.386776	chr1	1
RPL17	1.075e-02	1.103e-02	7	1	0.385884	chr18	1
RPL13A	2.155e-02	6.013e-02	5	0	-0.384453	chr19	1
CSTF1	4.411e-02	4.670e-01	5	0	-0.383887	chr20	1
PMS1	3.623e-04	1.349e-06	7	1	0.378945	chr2	1
GNG2	9.512e-03	8.969e-02	6	0	-0.378484	chr14	0.875
CHCHD7	1.480e-02	3.429e-02	6	1	-0.376606	chr8	1
TGOLN2	1.347e-02	9.180e-04	3	1	0.375314	chr2	1
RBM8A	1.067e-02	1.000e+00	5	0	0.371796	chr1	1
H6PD	3.267e-03	1.793e-04	3	1	-0.370742	chr1	1
MYO7A	2.309e-03	4.407e-02	6	1	-0.369034	chr11	1
TEX41	4.106e-02	2.891e-02	7	1	0.36805	chr2	1
RUBCN	2.442e-04	1.936e-05	6	1	-0.367023	chr3	1
NR3C2	4.214e-02	8.678e-01	6	0	-0.365807	chr4	0.875
ASCC1	1.699e-04	1.486e-03	9	2	-0.364678	chr10	1
LILRB5	5.645e-03	5.066e-02	4	0	-0.363551	chr19	1
PPWD1	2.216e-03	6.519e-02	8	0	0.3615	chr5	1
BRD9	1.991e-02	2.119e-03	9	1	-0.3606	chr5	1
IMPDH1	1.113e-03	1.089e-02	5	1	-0.356856	chr7	1
NAV2	1.193e-02	4.494e-01	6	0	-0.356188	chr11	1
HADH	7.915e-03	2.622e-01	8	0	-0.355222	chr4	1
POLD1	2.801e-02	1.000e+00	6	0	-0.353072	chr19	1
INTS10	2.129e-03	2.498e-07	9	1	-0.348822	chr8	1
ICE1	3.525e-04	8.713e-02	3	0	0.344524	chr5	1
WSB1	1.441e-04	8.089e-05	8	1	-0.341612	chr17	1
KTN1-AS1	8.417e-03	2.147e-02	5	1	0.337644	chr14	1
EIF4E2	4.141e-08	1.000e+00	8	0	0.336603	chr2	1
SLC35F5	2.206e-03	3.775e-04	6	1	-0.333451	chr2	1
TMEM214	1.026e-02	4.161e-04	11	1	-0.330448	chr2	1
ZMAT1	4.690e-02	1.000e+00	5	0	-0.329865	chrX	1
LINC02693	5.106e-03	1.000e+00	9	0	-0.329772	chr17	1
DIS3L	3.258e-03	1.000e+00	5	0	0.32958	chr15	1
SAR1A	4.764e-02	6.573e-01	6	0	0.32914	chr10	1
VPS39	1.359e-05	1.417e-08	7	1	0.328108	chr15	1
PPP1R7	4.751e-02	1.000e+00	8	0	-0.327757	chr2	1
NAA15	3.544e-02	1.098e-01	5	0	-0.323209	chr4	1
DNAJC11	3.334e-02	5.224e-04	7	1	-0.320097	chr1	1
PAOX	2.659e-02	1.000e+00	5	0	-0.319313	chr10	0.75
MRPL20-AS1	4.070e-02	6.952e-02	4	0	-0.31925	chr1	1
SCN1B	7.679e-03	4.858e-02	6	1	-0.318248	chr19	1
SIRT1	9.438e-03	4.902e-02	5	1	0.317558	chr10	1
ELOF1	4.864e-02	1.000e+00	5	0	-0.315171	chr19	1
GBP5	3.910e-02	1.000e+00	4	0	-0.31461	chr1	1
API5	2.048e-02	1.000e+00	5	0	-0.313642	chr11	1
ANKRD36	1.039e-05	1.702e-01	3	0	-0.313454	chr2	1
TAF3	1.039e-05	6.082e-06	4	2	-0.313215	chr10	1
WDR48	7.545e-03	1.000e+00	8	0	-0.312903	chr3	1
ZNF761	4.192e-02	6.700e-03	4	1	0.311889	chr19	1
SNX1	3.231e-05	3.036e-04	8	1	-0.311339	chr15	1
TPCN1	1.013e-02	1.000e+00	6	0	-0.310313	chr12	1
BTF3	2.418e-02	3.165e-01	5	0	-0.309525	chr5	1
SETD2	2.391e-03	9.309e-04	7	1	-0.308751	chr3	1
SARS1	1.434e-02	9.893e-04	5	1	-0.305345	chr1	1
NFIC	3.582e-02	3.398e-02	8	1	-0.304967	chr19	1
CPLANE1	5.327e-06	6.376e-12	9	1	0.303966	chr5	1
PHB	1.836e-02	1.000e+00	7	0	0.303545	chr17	1
ARID1A	4.845e-02	6.470e-03	4	1	-0.300276	chr1	1
PEX1	4.005e-03	7.653e-01	5	0	-0.299153	chr7	1
NUDT16-DT	5.961e-03	1.000e+00	5	0	-0.297365	chr3	1
PATZ1	4.643e-02	5.239e-02	5	0	0.296477	chr22	1
ICAM2	4.195e-02	1.000e+00	6	0	-0.295285	chr17	1
LAMB1	2.418e-02	8.810e-03	8	1	0.294146	chr7	1
RGS14	9.469e-04	1.213e-02	5	2	-0.293887	chr5	1
FKBP15	1.986e-02	3.975e-05	7	1	0.290971	chr9	1
DEK	1.532e-04	1.156e-06	4	1	-0.290492	chr6	1
FBXW2	3.923e-02	1.000e+00	5	0	-0.285007	chr9	1
ITGAX	8.059e-03	6.439e-05	7	1	-0.283758	chr16	1
ATP5MC2	2.801e-02	1.218e-01	5	0	0.28204	chr12	1
LYST	2.659e-02	3.143e-01	10	0	-0.280493	chr1	1
TMEM144	2.048e-02	8.464e-01	9	0	-0.276083	chr4	1
ENSG00000264112	1.120e-03	2.290e-01	3	0	0.275541	chr17	1
CEP128	2.954e-05	1.504e-01	3	0	0.275344	chr14	1
RABGGTA	1.054e-02	3.552e-02	7	1	-0.275029	chr14	1
CHM	7.545e-03	1.000e+00	4	0	-0.274812	chrX	1
MED25	1.480e-02	1.000e+00	6	0	-0.273448	chr19	1
SUPT5H	3.135e-02	2.729e-03	9	1	0.273018	chr19	1
COPS7B	2.276e-04	1.052e-06	5	1	-0.272953	chr2	1
LINC01736	3.964e-02	2.653e-03	4	1	0.272019	chr1	1
GSTM2	1.053e-02	9.865e-05	6	1	0.269786	chr1	1
WDR27	3.701e-02	1.023e-01	8	0	0.269098	chr6	1
TTTY10	1.323e-02	0.000e+00	2	2	0.267674	chrY	1
PHF3	3.523e-02	2.055e-02	5	1	-0.267151	chr6	1
ACSS1	2.266e-02	1.979e-01	5	0	-0.266742	chr20	1
SYMPK	1.014e-02	2.364e-05	8	1	-0.2666	chr19	1
KIDINS220	5.336e-03	7.352e-03	5	1	-0.265635	chr2	1
NCK1-DT	1.934e-02	3.578e-02	5	1	-0.26434	chr3	1
GPBP1L1	2.418e-02	1.000e+00	8	0	-0.263271	chr1	1
NABP1	4.091e-02	5.693e-02	6	0	-0.260684	chr2	1
NLRP2	3.278e-02	1.000e+00	8	0	-0.259924	chr19	1
ELMOD3	1.311e-03	2.142e-01	7	0	-0.254323	chr2	1
BCORL1	2.322e-02	2.155e-01	4	0	-0.252856	chrX	1
TCF7L2	5.884e-05	1.000e+00	12	0	-0.250271	chr10	0.875
PPP5C	2.481e-02	1.000e+00	8	0	-0.24911	chr19	1
HCG18	3.920e-04	1.185e-04	7	1	0.248954	chr6	1
METTL9	4.195e-02	1.000e+00	6	0	-0.248872	chr16	1
ZNF667	3.391e-02	1.000e+00	4	0	0.246388	chr19	1
FNBP4	1.084e-05	2.622e-03	8	1	0.246328	chr11	1
CD99P1	7.827e-03	1.000e+00	7	0	0.245917	chrX	1
ISCA1	4.343e-02	1.000e+00	3	0	0.245363	chr9	1
WDR55	2.343e-02	1.000e+00	5	0	-0.245113	chr5	1
TSPYL2	6.687e-03	2.875e-03	5	1	-0.244545	chrX	1
TTC3	1.710e-02	4.160e-01	6	0	-0.244153	chr21	1
BIRC6	3.159e-03	2.422e-01	6	0	0.244128	chr2	1
CBX5	3.091e-03	1.000e+00	6	0	-0.24293	chr12	1
LEPROT	1.349e-03	6.062e-02	4	0	0.24245	chr1	1
MIB2	4.005e-03	1.000e+00	9	0	-0.242294	chr1	1
PPIL2	2.461e-03	2.587e-01	9	0	0.239092	chr22	1
GRK2	5.988e-03	1.449e-01	8	0	-0.237214	chr11	1
TEP1	3.610e-04	2.895e-01	6	0	-0.236498	chr14	1
SLC39A11	3.077e-02	1.000e+00	10	0	0.234846	chr17	1
LRRC8C	7.270e-03	1.404e-04	4	1	0.234737	chr1	1
YY1AP1	2.871e-03	4.229e-01	7	0	-0.234205	chr1	1
LARP4	2.155e-02	2.831e-01	6	0	0.233217	chr12	1
ANP32A	1.323e-02	4.008e-02	8	1	-0.225628	chr15	1
CASK	3.644e-02	4.891e-01	7	0	0.225419	chrX	1
PPFIBP2	1.347e-02	1.000e+00	8	0	-0.224393	chr11	1
TRMT10B	1.710e-02	1.000e+00	5	0	0.22422	chr9	1
PCCA	6.995e-04	3.064e-03	8	2	0.223623	chr13	1
JMJD1C	2.171e-02	1.000e+00	6	0	-0.22173	chr10	1
UEVLD	2.806e-03	1.000e+00	4	0	0.219757	chr11	1
WDR83	3.092e-03	1.000e+00	3	0	-0.217071	chr19	1
MARCHF8	2.461e-02	1.000e+00	6	0	-0.216359	chr10	1
CIZ1	2.241e-03	2.625e-03	9	1	-0.215651	chr9	1
DTNBP1	4.167e-02	1.000e+00	8	0	-0.215057	chr6	1
CRYZL1	4.715e-03	1.000e+00	4	0	-0.214282	chr21	1
PRDX6-AS1	2.094e-02	1.000e+00	8	0	-0.211237	chr1	1
UGP2	3.923e-02	1.000e+00	12	0	-0.21076	chr2	1
ENSG00000288838	4.091e-02	0.000e+00	2	2	-0.210282	chr9	1
MIGA1	2.657e-02	8.186e-03	5	1	0.210229	chr1	1
RPAP1	7.922e-04	1.000e+00	7	0	0.209488	chr15	1
LSG1	3.707e-03	1.000e+00	5	0	-0.209394	chr3	1
GTF2IRD2B	5.536e-04	1.044e-04	5	1	-0.209353	chr7	1
GPHN	2.140e-02	1.000e+00	5	0	0.20614	chr14	1
BCAS3	1.934e-02	5.480e-02	10	0	-0.200188	chr17	1
PPARG	2.270e-02	1.000e+00	7	0	0.200169	chr3	1
TXNDC11	3.846e-02	1.000e+00	6	0	0.197714	chr16	1
PISD	7.128e-04	1.000e+00	11	0	-0.19691	chr22	1
CEP162	7.489e-03	1.000e+00	7	0	0.196555	chr6	1
MYO1G	4.968e-02	1.000e+00	5	0	0.193569	chr7	1
ITGA3	1.246e-02	1.000e+00	5	0	-0.192471	chr17	1
PTEN	3.505e-05	1.000e+00	10	0	-0.191377	chr10	1
LINC00472	1.854e-02	9.619e-01	8	0	-0.189504	chr6	1
DPF2	1.626e-02	7.185e-03	6	1	-0.188968	chr11	1
EXT2	2.048e-02	1.534e-02	8	1	0.184259	chr11	1
POLD4	1.948e-03	1.000e+00	5	0	-0.183579	chr11	1
A2M	3.077e-02	1.000e+00	5	0	-0.182041	chr12	1
CAMTA2	1.699e-04	2.276e-04	6	1	-0.179781	chr17	1
RBMXL1	2.964e-02	1.000e+00	3	0	-0.179691	chr1	1
REV3L	1.882e-02	0.000e+00	2	2	-0.178798	chr6	1
FAM120AOS	1.532e-04	9.887e-01	5	0	0.178072	chr9	1
IGF1R	3.077e-02	1.000e+00	7	0	0.177141	chr15	1
TENT4A	2.558e-02	1.000e+00	7	0	0.175952	chr5	1
PRDM1	4.070e-02	8.965e-03	3	1	-0.17446	chr6	1
UBA1	2.690e-02	6.309e-04	5	1	0.173496	chrX	1
PITRM1	1.347e-02	1.000e+00	11	0	-0.170794	chr10	1
RALY	4.686e-02	1.000e+00	8	0	0.170186	chr20	1
ABCD4	4.715e-03	1.000e+00	10	0	-0.167392	chr14	1
ERMAP	2.498e-02	1.000e+00	7	0	0.167023	chr1	1
RNF213	1.292e-02	1.000e+00	9	0	-0.16632	chr17	1
CTSZ	4.378e-02	1.000e+00	7	0	0.163644	chr20	1
DIAPH1	2.620e-02	1.000e+00	11	0	-0.160696	chr5	1
PLXNB2	2.906e-02	1.000e+00	9	0	-0.158004	chr22	1
MARS1	2.934e-03	1.000e+00	11	0	-0.151378	chr12	1
MS4A14	1.528e-02	1.000e+00	4	0	-0.14968	chr11	1
CDC37	2.924e-02	1.837e-01	4	0	-0.14828	chr19	1
PILRA	1.347e-02	1.000e+00	5	0	-0.14772	chr7	1
SBF1	4.663e-02	1.000e+00	11	0	-0.147695	chr22	1
SLC43A2	8.417e-03	1.424e-01	8	0	0.146615	chr17	1
ZNF207	5.562e-03	1.000e+00	5	0	-0.14542	chr17	1
WAC	2.083e-02	1.000e+00	4	0	-0.145107	chr10	1
ADCY7	1.441e-04	1.000e+00	7	0	0.144075	chr16	1
FGD5	2.370e-02	1.000e+00	3	0	0.143501	chr3	1
RNF220	1.665e-02	1.000e+00	8	0	0.141217	chr1	1
DISC1	6.502e-04	1.000e+00	9	0	0.140765	chr1	1
RGL3	4.091e-02	1.000e+00	10	0	-0.140221	chr19	1
KAT8	3.924e-02	1.000e+00	7	0	0.133329	chr16	1
KDM5B	4.930e-02	1.651e-01	10	0	0.130283	chr1	1
SAFB2	3.935e-02	1.000e+00	7	0	0.121382	chr19	1
KMT2D	1.039e-05	1.000e+00	8	0	0.111287	chr12	1
PRMT7	3.701e-02	1.000e+00	11	0	-0.106597	chr16	1
WDR91	4.005e-03	1.000e+00	5	0	0.106424	chr7	1
POLE	3.140e-02	1.000e+00	8	0	0.100626	chr12	1
PRKCD	2.171e-02	1.000e+00	4	0	0.100364	chr3	1
MRS2	4.643e-02	1.000e+00	4	0	-0.0997931	chr6	1
GARS1-DT	2.854e-04	1.000e+00	8	0	0.0983924	chr7	1
SPG7	1.140e-02	1.000e+00	11	0	-0.0947862	chr16	1
PDXK	3.801e-02	1.000e+00	8	0	0.0925744	chr21	1
NF1	2.788e-02	1.000e+00	3	0	0.0808054	chr17	1
ATXN2L	4.195e-02	1.000e+00	6	0	-0.0751783	chr16	1
OS9	3.920e-04	1.000e+00	3	0	-0.0717508	chr12	1
HSPH1	1.109e-02	0.000e+00	2	2	0.0357363	chr13	1

## Sheet: Neuro_DTU
gene_ID	gene_qvalue	minimal_tx_qvalue	number_tx	number_significant_tx	max(NAD-NCt)	chromosome	tx_expr_in_max
AGPAT2	4.468e-02	1.000e+00	3	0	0.879768	chr9	0.375
RTP5	3.596e-02	0.000e+00	2	2	0.773539	chr2	0.625
TMEM14B-DT	1.253e-03	3.281e-03	3	1	-0.757597	chr6	0.625
ENSG00000229808	3.276e-02	0.000e+00	2	2	0.743419	chr1	0.875
NCF2	4.721e-02	1.000e+00	3	0	-0.739755	chr1	0.625
ENSG00000287527	4.456e-02	0.000e+00	2	2	-0.717592	chr5	0.625
LZTS3	1.239e-03	3.667e-03	3	2	0.71158	chr20	1
RPS12	1.978e-02	0.000e+00	2	2	-0.705126	chr6	0.75
TSPAN14	5.624e-05	3.010e-05	5	1	0.688908	chr10	0.625
LPAR2	2.369e-02	1.000e+00	4	0	-0.685509	chr19	0.5
STMN3	4.121e-02	0.000e+00	2	2	0.624412	chr20	0.875
RPLP2	2.403e-02	1.719e-01	6	0	0.594161	chr11	0.75
PAQR7	3.819e-02	0.000e+00	2	2	0.583295	chr1	1
ABI3BP	2.828e-04	6.781e-06	5	2	-0.579929	chr3	1
DXO	2.985e-02	1.000e+00	6	0	0.560919	chr6	0.875
SARAF	1.648e-02	9.185e-04	5	1	-0.53594	chr8	1
ENSG00000228140	1.888e-02	0.000e+00	2	2	-0.535382	chr1	1
NCOA3	4.732e-02	3.601e-04	5	1	0.51968	chr20	1
TMEFF2	3.531e-03	8.472e-04	4	1	0.514479	chr2	1
ACTR3C	2.840e-02	1.711e-01	4	0	0.509101	chr7	0.75
STXBP3	4.163e-02	5.181e-05	6	1	-0.495298	chr1	1
THSD1	6.577e-03	1.000e+00	3	0	0.487279	chr13	0.875
PTPRA	6.397e-03	8.988e-05	5	1	-0.465041	chr20	1
HIVEP3	9.921e-04	1.000e+00	6	0	-0.4608	chr1	0.875
ATG4D	3.106e-02	1.000e+00	5	0	-0.438204	chr19	0.5
DUSP8	3.789e-03	3.302e-02	3	1	0.431912	chr11	1
SLC39A9	5.510e-03	2.647e-02	6	1	0.424996	chr14	1
NACA	6.172e-04	5.403e-05	8	1	-0.424688	chr12	1
C9orf153	9.037e-03	3.977e-01	3	0	-0.418048	chr9	1
CDHR1	4.367e-02	1.000e+00	5	0	0.397344	chr10	0.875
POC5	3.477e-02	1.000e+00	11	0	0.374499	chr5	0.875
LRRC37A2	1.081e-02	0.000e+00	2	2	-0.368842	chr17	1
MSI2	4.456e-02	2.715e-01	9	0	-0.358119	chr17	1
NBPF15	4.721e-02	1.000e+00	6	0	0.350408	chr1	1
KIRREL3	3.596e-02	1.162e-02	6	1	-0.330491	chr11	1
ZNF638	9.036e-04	3.914e-05	10	1	-0.326138	chr2	1
BRF1	3.276e-02	1.000e+00	8	0	-0.323996	chr14	1
CYP1B1-AS1	5.624e-05	9.309e-09	5	1	0.312879	chr2	1
NOMO3	9.036e-04	5.233e-07	9	1	-0.311183	chr16	1
NEK11	2.430e-03	1.000e+00	8	0	-0.303923	chr3	1
METAP1D	1.081e-02	1.000e+00	7	0	0.303492	chr2	1
PHTF1	6.577e-03	4.196e-05	6	1	0.288632	chr1	1
NOL4L	4.809e-02	3.992e-01	7	0	-0.283323	chr20	1
MECP2	1.081e-02	1.000e+00	9	0	0.27511	chrX	1
WDR5B-DT	3.005e-02	1.000e+00	5	0	0.27266	chr3	1
CHD2	1.239e-03	3.265e-04	10	1	-0.26953	chr15	1
LRATD1	2.268e-02	1.094e-03	4	1	-0.251489	chr2	1
SLC16A4	1.081e-02	1.000e+00	5	0	-0.242312	chr1	1
NUBP1	1.215e-02	1.000e+00	6	0	-0.234642	chr16	1
RMND5B	4.121e-02	1.000e+00	9	0	0.228535	chr5	1
ARPC2	4.201e-02	1.000e+00	9	0	0.218196	chr2	1
ZC3H12C	4.121e-02	1.581e-02	3	1	-0.209607	chr11	1
CBX3	2.828e-04	1.000e+00	6	0	-0.204873	chr7	1
SYMPK	8.333e-03	1.000e+00	7	0	-0.180343	chr19	1
ST3GAL3	4.163e-02	1.000e+00	8	0	-0.178705	chr1	1
PDE4D	1.922e-02	1.000e+00	9	0	-0.157923	chr5	1
CRBN	2.394e-02	1.000e+00	6	0	0.153095	chr3	1
RALGAPB	1.960e-02	1.000e+00	8	0	0.146016	chr20	1
PRMT7	2.840e-02	1.000e+00	12	0	-0.138994	chr16	1
LINC00595	2.904e-02	1.000e+00	12	0	0.134003	chr10	1
TOR1AIP2	4.163e-02	1.000e+00	6	0	-0.121205	chr1	1
STAG3L3	4.367e-02	1.000e+00	3	0	-0.107293	chr7	1
