# Supplementary material for: Analyzing alternative splicing in Alzheimer’s disease postmortem brain: a cell-level perspective
Source: Front Mol Neurosci. 2023 Sep 20;16:1237874. doi: 10.3389/fnmol.2023.1237874 (PMC10548223; doi:10.3389/fnmol.2023.1237874)
Supplement: Supplementary file 1 [file Data_Sheet_1.ZIP › suptables/tableS2.xlsx]

## Sheet: Astro_ASE
ID	GeneID	geneSymbol	PValue	FDR	IncLevelDifference	ASE_type
348	ENSG00000120896.13	SORBS3	0.00044003	0.031795	0.137	A3SS
1371	ENSG00000109381.19	ELF2	0.000403977	0.0310881	-0.287	A3SS
1827	ENSG00000100150.16	DEPDC5	6.46579e-06	0.00254876	0.443	A3SS
2036	ENSG00000129484.13	PARP2	2.14842e-05	0.00432447	-0.17	A3SS
2168	ENSG00000183963.18	SMTN	0.000181826	0.0182995	0.121	A3SS
2541	ENSG00000092148.12	HECTD1	4.20215e-06	0.00197361	0.193	A3SS
3249	ENSG00000140382.14	HMG20A	0.000659377	0.0412916	-0.116	A3SS
3329	ENSG00000169231.13	THBS3	9.56574e-06	0.00269563	0.193	A3SS
4822	ENSG00000143952.19	VPS54	0.000843026	0.0494926	-0.316	A3SS
6010	ENSG00000179335.18	CLK3	3.66025e-05	0.00644661	-0.335	A3SS
6403	ENSG00000105483.16	CARD8	0.000135405	0.0146758	-0.203	A3SS
7525	ENSG00000104313.17	EYA1	0.000323784	0.0276492	-0.106	A3SS
7759	ENSG00000132199.18	ENOSF1	6.32938e-05	0.00938746	-0.328	A3SS
8060	ENSG00000170581.13	STAT2	4.90219e-05	0.00767465	0.136	A3SS
8122	ENSG00000138386.16	NAB1	0.000461571	0.0325177	-0.106	A3SS
8629	ENSG00000003756.16	RBM5	0.000119665	0.0140507	-0.292	A3SS
9130	ENSG00000172493.20	AFF1	0.000763917	0.0458025	0.149	A3SS
904	ENSG00000038532.14	CLEC16A	0.000843756	0.0358385	0.265	A5SS
1261	ENSG00000137817.16	PARP6	0.00105928	0.0409025	-0.259	A5SS
1511	ENSG00000139613.11	SMARCC2	1.45084e-05	0.00335759	0.245	A5SS
2346	ENSG00000177082.12	WDR73	0.000710751	0.034202	0.12	A5SS
3004	ENSG00000133195.11	SLC39A11	6.37661e-05	0.00795557	0.454	A5SS
3659	ENSG00000179335.18	CLK3	0.00131314	0.0464797	-0.192	A5SS
3808	ENSG00000168264.10	IRF2BP2	0.00101571	0.0401325	-0.234	A5SS
3928	ENSG00000133624.13	ZNF767P	7.08032e-06	0.00200491	-0.182	A5SS
4072	ENSG00000177728.14	KIAA0195	0.000222748	0.0157687	-0.204	A5SS
4162	ENSG00000163138.18	PACRGL	0.000314737	0.0198051	0.15	A5SS
4255	ENSG00000282508.1	LINC01002	0.00125599	0.0454029	-0.382	A5SS
5325	ENSG00000198265.11	HELZ	0.000401502	0.0227331	-0.128	A5SS
5392	ENSG00000070476.14	ZXDC	0.000746968	0.034202	-0.152	A5SS
376	ENSG00000169862.18	CTNND2	5.3743e-05	0.0073628	-0.139	MXE
647	ENSG00000139697.11	SBNO1	0.000921154	0.0473653	0.197	MXE
648	ENSG00000139697.11	SBNO1	0.000143395	0.0157552	0.23	MXE
924	ENSG00000152620.12	NADK2	0.000308311	0.0270656	0.212	MXE
1251	ENSG00000163719.18	MTMR14	1.97141e-06	0.000635719	-0.422	MXE
1422	ENSG00000048740.17	CELF2	0.000312803	0.0270656	0.313	MXE
2157	ENSG00000175662.17	TOM1L2	0.000690397	0.0473289	0.254	MXE
2580	ENSG00000113761.11	ZNF346	0.000761028	0.0473653	-0.316	MXE
2593	ENSG00000138101.18	DTNB	0.000697478	0.0473289	0.354	MXE
2754	ENSG00000116641.15	DOCK7	8.15012e-05	0.0103068	0.195	MXE
62	ENSG00000179222.17	MAGED1	0.000732537	0.0454173	0.229	RI
1907	ENSG00000170485.16	NPAS2	6.37688e-09	5.27155e-06	0.552	RI
2343	ENSG00000119650.12	IFT43	4.56987e-08	2.83332e-05	0.495	RI
3135	ENSG00000155363.18	MOV10	3.3206e-05	0.00411755	-0.162	RI
4360	ENSG00000172638.12	EFEMP2	4.47231e-06	0.000924277	0.317	RI
4485	ENSG00000163703.17	CRELD1	1.10306e-05	0.00170974	0.231	RI
4509	ENSG00000186815.12	TPCN1	4.62922e-05	0.00546688	-0.249	RI
5604	ENSG00000104936.17	DMPK	0.000108432	0.0116918	0.455	RI
5877	ENSG00000160294.10	MCM3AP	3.02513e-05	0.00411755	0.219	RI
6194	ENSG00000189171.13	S100A13	0.000264529	0.0204225	0.141	RI
6518	ENSG00000117266.15	CDK18	0.000257199	0.0204225	0.351	RI
719	ENSG00000130723.17	PRRC2B	1.78161e-05	0.00589106	0.112	SE
936	ENSG00000119397.16	CNTRL	0.0003154	0.0404956	0.362	SE
938	ENSG00000119397.16	CNTRL	8.2932e-05	0.0148669	0.385	SE
1595	ENSG00000129292.20	PHF20L1	0.000140395	0.021391	0.147	SE
3155	ENSG00000187391.17	MAGI2	7.75098e-05	0.0143084	0.372	SE
3186	ENSG00000127952.16	STYXL1	0.000126549	0.0202752	0.205	SE
3256	ENSG00000241258.6	CRCP	0.000338552	0.0424224	0.291	SE
7130	ENSG00000056097.15	ZFR	2.35145e-05	0.00698145	-0.273	SE
7551	ENSG00000151612.15	ZNF827	4.35802e-05	0.00953916	-0.108	SE
7623	ENSG00000151012.13	SLC7A11	3.29713e-05	0.00800637	0.337	SE
9427	ENSG00000198838.11	RYR3	4.02287e-05	0.00906078	-0.263	SE
9696	ENSG00000171163.15	ZNF692	0.000112712	0.0184385	0.139	SE
10440	ENSG00000102878.15	HSF4	0.000341214	0.0424224	0.458	SE
10771	ENSG00000130304.16	SLC27A1	6.05736e-09	1.88275e-05	0.339	SE
11477	ENSG00000083535.15	PIBF1	5.65353e-06	0.00283424	-0.195	SE
12023	ENSG00000140983.13	RHOT2	2.05059e-05	0.00624868	-0.245	SE
12074	ENSG00000140199.11	SLC12A6	0.000418878	0.049693	-0.397	SE
13589	ENSG00000176783.14	RUFY1	7.55204e-07	0.00073354	0.391	SE
15514	ENSG00000136051.13	KIAA1033	0.000155675	0.0226107	0.148	SE
15566	ENSG00000116786.11	PLEKHM2	1.96941e-06	0.0014919	0.232	SE
15588	ENSG00000105486.13	LIG1	2.94024e-06	0.00175747	0.38	SE
17012	ENSG00000171903.16	CYP4F11	0.000149636	0.0220471	0.326	SE
17098	ENSG00000170017.12	ALCAM	4.14837e-05	0.00920998	0.224	SE
19126	ENSG00000223546.6	LINC00630	7.2984e-06	0.00333601	0.268	SE
20708	ENSG00000124788.17	ATXN1	3.12603e-06	0.00179932	-0.312	SE
20897	ENSG00000166167.17	BTRC	6.53902e-05	0.01326	0.204	SE
21929	ENSG00000111224.13	PARP11	2.58022e-05	0.00729075	-0.242	SE
23142	ENSG00000163625.15	WDFY3	1.87665e-05	0.00607604	-0.228	SE
24144	ENSG00000066557.5	LRRC40	1.9651e-05	0.00610792	0.328	SE
24195	ENSG00000052841.14	TTC17	6.21544e-06	0.0029271	-0.247	SE
24694	ENSG00000166348.17	USP54	6.56983e-05	0.01326	0.265	SE
24930	ENSG00000134775.15	FHOD3	4.49094e-05	0.00969358	-0.217	SE
24968	ENSG00000143458.11	GABPB2	1.27555e-05	0.00461008	-0.16	SE
25388	ENSG00000162664.16	ZNF326	7.82582e-05	0.0143084	-0.188	SE
25389	ENSG00000162664.16	ZNF326	7.19572e-05	0.0139786	-0.193	SE
26399	ENSG00000134452.19	FBXO18	1.20082e-05	0.00456161	-0.133	SE
26486	ENSG00000179532.12	DNHD1	0.000212442	0.0294782	-0.167	SE
27975	ENSG00000198176.12	TFDP1	1.4135e-07	0.000219673	0.33	SE
28087	ENSG00000130254.11	SAFB2	9.5649e-06	0.00412912	-0.302	SE
28734	ENSG00000139631.18	CSAD	0.000110268	0.0182306	0.175	SE
29445	ENSG00000005893.15	LAMP2	2.38091e-05	0.00698145	0.417	SE
29900	ENSG00000151914.17	DST	4.62401e-05	0.00984408	0.161	SE
30057	ENSG00000138592.13	USP8	1.47291e-05	0.00520238	0.285	SE
31710	ENSG00000165914.14	TTC7B	8.20439e-06	0.00364298	-0.261	SE
35287	ENSG00000153944.10	MSI2	9.9083e-06	0.00416175	-0.102	SE
37684	ENSG00000160633.12	SAFB	0.000353399	0.0435887	0.287	SE
39018	ENSG00000105221.16	AKT2	3.39657e-05	0.00812094	0.212	SE
39717	ENSG00000188895.11	MSL1	3.06642e-05	0.00792633	0.379	SE
40773	ENSG00000134324.11	LPIN1	0.000195761	0.0274083	0.212	SE
40931	ENSG00000138101.18	DTNB	6.97776e-05	0.0137497	0.262	SE
41674	ENSG00000144040.12	SFXN5	0.000255665	0.0344381	0.166	SE
42582	ENSG00000255864.5	RP11-444D3.1	0.000146517	0.0220471	-0.177	SE
42757	ENSG00000116641.15	DOCK7	1.20344e-05	0.00456161	0.243	SE
43364	ENSG00000116117.17	PARD3B	0.000169197	0.0241238	-0.175	SE
43475	ENSG00000178568.13	ERBB4	0.000109729	0.0182306	0.419	SE
44724	ENSG00000281039.1	RP4-777O23.3	3.8186e-07	0.000482458	-0.502	SE
44960	ENSG00000215386.10	MIR99AHG	3.0971e-05	0.00792633	0.228	SE
45380	ENSG00000099783.11	HNRNPM	6.15866e-05	0.0127616	0.249	SE
46126	ENSG00000100227.17	POLDIP3	4.45634e-09	1.7314e-05	0.268	SE
46127	ENSG00000100227.17	POLDIP3	7.5351e-10	3.90343e-06	0.378	SE
48976	ENSG00000084234.16	APLP2	2.55332e-05	0.00729075	0.143	SE

## Sheet: Endo_ASE
ID	GeneID	geneSymbol	PValue	FDR	IncLevelDifference	ASE_type
109	ENSG00000197070.13	ARRDC1	0.000330058	0.0194184	-0.184	A3SS
110	ENSG00000197070.13	ARRDC1	0.000112839	0.00820077	-0.258	A3SS
159	ENSG00000148337.19	CIZ1	7.87134e-07	0.000168252	0.14	A3SS
298	ENSG00000132561.13	MATN2	0.000381173	0.0214063	0.259	A3SS
1182	ENSG00000147421.17	HMBOX1	1.52437e-05	0.00144874	-0.38	A3SS
1218	ENSG00000015479.17	MATR3	8.17088e-07	0.000168252	0.106	A3SS
1320	ENSG00000028310.17	BRD9	0.000306996	0.0185021	-0.108	A3SS
1657	ENSG00000137776.16	SLTM	2.69622e-06	0.000370131	-0.25	A3SS
1859	ENSG00000254996.5	ANKHD1-EIF4EBP3	4.53562e-05	0.00373584	-0.235	A3SS
1994	ENSG00000168066.20	SF1	0.000160393	0.0110092	0.121	A3SS
1995	ENSG00000168066.20	SF1	1.88322e-06	0.00029084	0.323	A3SS
2451	ENSG00000085276.17	MECOM	2.6535e-06	0.000370131	-0.137	A3SS
2465	ENSG00000092531.9	SNAP23	9.37226e-05	0.00701783	-0.425	A3SS
2466	ENSG00000092531.9	SNAP23	9.37226e-05	0.00701783	-0.425	A3SS
3256	ENSG00000072415.8	MPP5	1.15719e-05	0.00114377	-0.243	A3SS
3333	ENSG00000184867.13	ARMCX2	1.83524e-06	0.00029084	-0.499	A3SS
3592	ENSG00000135164.18	DMTF1	2.40918e-14	5.95309e-11	0.322	A3SS
4888	ENSG00000135365.15	PHF21A	1.58386e-07	7.37759e-05	-0.137	A3SS
5083	ENSG00000079337.15	RAPGEF3	9.12632e-06	0.000939631	0.264	A3SS
5767	ENSG00000198363.15	ASPH	1.239e-07	7.37759e-05	-0.162	A3SS
6781	ENSG00000143442.21	POGZ	1.66477e-05	0.00152357	-0.16	A3SS
7462	ENSG00000223959.8	AFG3L1P	3.65849e-08	3.01338e-05	-0.321	A3SS
8184	ENSG00000067066.16	SP100	8.05137e-05	0.00641772	0.302	A3SS
8219	ENSG00000115677.16	HDLBP	0.000364679	0.0209563	0.263	A3SS
8613	ENSG00000100416.12	TRMU	0.000763238	0.0392908	-0.12	A3SS
8614	ENSG00000100416.12	TRMU	2.08997e-07	7.37759e-05	-0.258	A3SS
75	ENSG00000102225.15	CDK16	9.01613e-05	0.0122188	0.188	A5SS
154	ENSG00000135018.13	UBQLN1	3.20869e-06	0.00120685	-0.18	A5SS
689	ENSG00000169045.17	HNRNPH1	0.000266534	0.0219634	-0.318	A5SS
859	ENSG00000138688.15	KIAA1109	1.48122e-05	0.00375983	0.231	A5SS
1337	ENSG00000198561.12	CTNND1	2.74638e-05	0.00597533	-0.21	A5SS
1338	ENSG00000198561.12	CTNND1	3.16661e-05	0.00602844	-0.172	A5SS
2404	ENSG00000106278.11	PTPRZ1	8.35815e-08	6.36473e-05	-0.375	A5SS
2657	ENSG00000082805.19	ERC1	0.000274002	0.0219634	-0.135	A5SS
3324	ENSG00000168314.17	MOBP	0.000729433	0.0427279	0.169	A5SS
3435	ENSG00000163516.13	ANKZF1	3.96207e-06	0.00120685	0.293	A5SS
3745	ENSG00000158805.11	ZNF276	0.000510314	0.0353277	0.356	A5SS
3915	ENSG00000104129.9	DNAJC17	0.000640347	0.03901	0.286	A5SS
4075	ENSG00000175866.15	BAIAP2	0.000113273	0.0132704	0.177	A5SS
4227	ENSG00000197971.14	MBP	9.62744e-05	0.0122188	0.121	A5SS
4648	ENSG00000068796.16	KIF2A	0.000589865	0.0381587	-0.182	A5SS
5305	ENSG00000198265.11	HELZ	5.72598e-05	0.00968963	0.145	A5SS
132	ENSG00000106344.8	RBM28	0.000127709	0.00823086	0.292	MXE
145	ENSG00000121716.18	PILRB	6.2977e-07	0.000135296	-0.486	MXE
157	ENSG00000148341.17	SH3GLB2	0.000849709	0.0377681	-0.222	MXE
213	ENSG00000049618.21	ARID1B	1.28257e-05	0.00205661	-0.172	MXE
283	ENSG00000169045.17	HNRNPH1	0.000140697	0.00863609	-0.247	MXE
541	ENSG00000054654.15	SYNE2	1.51421e-08	6.50605e-06	-0.197	MXE
729	ENSG00000133858.15	ZFC3H1	4.34523e-07	0.000135296	0.419	MXE
827	ENSG00000139132.14	FGD4	0.000513477	0.0254566	0.126	MXE
1302	ENSG00000137819.13	PAQR5	4.36014e-05	0.00351264	0.293	MXE
1496	ENSG00000147050.14	KDM6A	1.43596e-05	0.00205661	0.493	MXE
1589	ENSG00000135720.12	DYNC1LI2	0.000750639	0.0358361	-0.456	MXE
1608	ENSG00000173889.15	PHC3	3.25019e-05	0.00299249	0.285	MXE
1959	ENSG00000141027.20	NCOR1	0.000106254	0.00760895	0.194	MXE
1962	ENSG00000175662.17	TOM1L2	6.94093e-05	0.00526286	-0.42	MXE
1963	ENSG00000175662.17	TOM1L2	0.00033462	0.017253	-0.479	MXE
1975	ENSG00000117523.15	PRRC2C	0.000303095	0.0162788	-0.158	MXE
2275	ENSG00000124440.15	HIF3A	0.000115113	0.0078095	0.185	MXE
2509	ENSG00000125633.10	CCDC93	0.000959545	0.0398985	0.222	MXE
2769	ENSG00000004534.14	RBM6	3.30475e-06	0.000608546	0.122	MXE
96	ENSG00000197070.13	ARRDC1	0.000157875	0.0102183	-0.214	RI
220	ENSG00000185000.9	DGAT1	5.60386e-08	2.69658e-05	-0.328	RI
998	ENSG00000169045.17	HNRNPH1	6.72114e-05	0.00568808	-0.322	RI
1834	ENSG00000164877.18	MICALL2	0.00106958	0.0436169	0.483	RI
1856	ENSG00000092531.9	SNAP23	0.000423412	0.0226384	-0.379	RI
2163	ENSG00000010295.19	IFFO1	5.84451e-07	0.000127835	-0.26	RI
2371	ENSG00000137221.14	TJAP1	0.0003954	0.0216212	0.359	RI
2477	ENSG00000158850.14	B4GALT3	8.01208e-05	0.00602408	-0.11	RI
2872	ENSG00000171858.17	RPS21	0.000993156	0.0419216	-0.428	RI
2901	ENSG00000160818.16	GPATCH4	2.62876e-05	0.00252992	-0.195	RI
2962	ENSG00000169242.11	EFNA1	1.13703e-06	0.000195407	-0.271	RI
3193	ENSG00000072134.15	EPN2	0.000332789	0.0195291	-0.125	RI
3204	ENSG00000185122.10	HSF1	0.000553147	0.0283164	-0.302	RI
3341	ENSG00000069399.12	BCL3	0.000729493	0.0344149	0.253	RI
3401	ENSG00000111752.10	PHC1	1.4757e-07	5.07218e-05	-0.418	RI
4214	ENSG00000119688.20	ABCD4	7.47016e-06	0.00105725	0.328	RI
4257	ENSG00000115875.18	SRSF7	1.61283e-05	0.00184784	-0.303	RI
4384	ENSG00000125733.17	TRIP10	1.29452e-12	1.55731e-09	0.229	RI
4514	ENSG00000140848.16	CPNE2	0.000253534	0.0152501	0.313	RI
4580	ENSG00000198373.12	WWP2	4.78021e-05	0.00442354	-0.137	RI
4814	ENSG00000007202.14	KIAA0100	0.000790147	0.0365595	0.189	RI
4953	ENSG00000215788.9	TNFRSF25	0.000197504	0.0121845	-0.267	RI
5010	ENSG00000076108.11	BAZ2A	0.00104575	0.0433806	-0.24	RI
5293	ENSG00000090661.11	CERS4	0.000914729	0.0404829	0.241	RI
5408	ENSG00000142910.15	TINAGL1	2.56396e-05	0.00252992	0.241	RI
5631	ENSG00000130529.15	TRPM4	1.26175e-05	0.00151789	-0.403	RI
5639	ENSG00000168137.15	SETD5	0.00119823	0.0472614	0.183	RI
5964	ENSG00000072163.18	LIMS2	2.83848e-07	7.22647e-05	-0.258	RI
5976	ENSG00000136002.16	ARHGEF4	1.11349e-05	0.00141003	0.154	RI
6111	ENSG00000101365.20	IDH3B	3.00352e-07	7.22647e-05	-0.327	RI
6144	ENSG00000214078.11	CPNE1	0.00122603	0.0475778	-0.107	RI
6191	ENSG00000101199.12	ARFGAP1	8.62881e-07	0.000173008	0.253	RI
6459	ENSG00000139625.12	MAP3K12	1.06276e-06	0.000195407	-0.588	RI
6492	ENSG00000164054.15	SHISA5	0.00067407	0.0337878	-0.387	RI
354	ENSG00000102390.10	PBDC1	9.44679e-06	0.0016597	-0.486	SE
777	ENSG00000197694.13	SPTAN1	2.17501e-08	2.13747e-05	-0.246	SE
781	ENSG00000136811.16	ODF2	2.91418e-05	0.00338279	0.214	SE
921	ENSG00000095397.13	DFNB31	5.89789e-08	4.25991e-05	0.204	SE
1093	ENSG00000198000.11	NOL8	1.68735e-05	0.00228513	0.163	SE
1121	ENSG00000165119.18	HNRNPK	0.000434804	0.0278304	0.123	SE
1130	ENSG00000135018.13	UBQLN1	1.7379e-06	0.000564861	-0.182	SE
1131	ENSG00000135018.13	UBQLN1	1.44954e-05	0.00206907	-0.115	SE
3086	ENSG00000187391.17	MAGI2	3.71969e-05	0.00409828	0.289	SE
7342	ENSG00000151612.15	ZNF827	2.37312e-05	0.00293838	0.176	SE
8013	ENSG00000251474.6	RPL32P3	5.96269e-06	0.00125034	0.317	SE
8305	ENSG00000156858.11	PRR14	3.82119e-05	0.00413994	-0.167	SE
8347	ENSG00000140600.16	SH3GL3	0.00082152	0.0472592	0.262	SE
8751	ENSG00000137776.16	SLTM	0.000833371	0.0473949	0.192	SE
8975	ENSG00000092529.22	CAPN3	0.000394679	0.026314	-0.244	SE
9207	ENSG00000206190.11	ATP10A	7.56363e-06	0.00136576	-0.121	SE
9833	ENSG00000100629.16	CEP128	0.000429926	0.0277813	-0.111	SE
10491	ENSG00000105287.12	PRKD2	0.000258079	0.0179427	-0.134	SE
10952	ENSG00000159079.18	C21orf59	0.000730688	0.0427913	-0.156	SE
11092	ENSG00000005810.17	MYCBP2	0.000297917	0.0202786	-0.106	SE
11301	ENSG00000112137.16	PHACTR1	6.88284e-05	0.00657969	0.155	SE
11497	ENSG00000120694.19	HSPH1	7.39281e-06	0.00136576	-0.155	SE
11669	ENSG00000163697.16	APBB2	1.77172e-05	0.00237465	0.215	SE
11688	ENSG00000140983.13	RHOT2	1.61133e-05	0.00223811	0.109	SE
11954	ENSG00000073060.15	SCARB1	1.42867e-05	0.00206379	-0.202	SE
12018	ENSG00000137871.19	ZNF280D	3.49066e-06	0.000945461	-0.165	SE
12019	ENSG00000137871.19	ZNF280D	2.30095e-06	0.000712254	-0.13	SE
12526	ENSG00000076555.15	ACACB	1.76038e-08	1.90722e-05	-0.23	SE
12719	ENSG00000150977.10	RILPL2	2.10144e-05	0.00267852	0.475	SE
12842	ENSG00000170234.12	PWWP2A	4.77583e-08	3.65239e-05	0.434	SE
13526	ENSG00000139567.12	ACVRL1	9.73862e-05	0.00846146	-0.125	SE
13762	ENSG00000204842.14	ATXN2	0.000101836	0.00871033	-0.288	SE
14780	ENSG00000060237.16	WNK1	9.39679e-05	0.00846146	-0.125	SE
15862	ENSG00000132424.14	PNISR	0.000652675	0.0390512	0.25	SE
16073	ENSG00000100813.14	ACIN1	1.39053e-05	0.00203127	-0.328	SE
16082	ENSG00000160741.16	CRTC2	2.77601e-06	0.000820249	-0.219	SE
16133	ENSG00000089351.14	GRAMD1A	0.000456198	0.0287973	-0.246	SE
16586	ENSG00000136754.16	ABI1	0.000311457	0.0210898	-0.217	SE
17712	ENSG00000090905.17	TNRC6A	1.92792e-05	0.00252034	0.12	SE
18026	ENSG00000107863.16	ARHGAP21	2.03249e-07	0.000110102	-0.16	SE
18650	ENSG00000161791.13	FMNL3	0.000230066	0.0164345	-0.148	SE
18690	ENSG00000163374.19	YY1AP1	0.000713681	0.0419845	0.104	SE
18770	ENSG00000125386.14	FAM193A	3.79152e-07	0.000169978	0.406	SE
19067	ENSG00000116754.13	SRSF11	0.000436689	0.0278304	-0.444	SE
19260	ENSG00000071054.15	MAP4K4	2.30171e-08	2.13747e-05	-0.177	SE
19270	ENSG00000071054.15	MAP4K4	1.00413e-06	0.000362632	-0.381	SE
19302	ENSG00000187079.14	TEAD1	9.69567e-05	0.00846146	-0.14	SE
19707	ENSG00000134470.19	IL15RA	6.17979e-06	0.00125537	-0.546	SE
19829	ENSG00000159658.10	EFCAB14	3.11832e-07	0.000150153	-0.337	SE
20052	ENSG00000008441.16	NFIX	0.000244959	0.0171221	-0.164	SE
20897	ENSG00000131018.22	SYNE1	0.000159082	0.012166	-0.427	SE
21745	ENSG00000137819.13	PAQR5	2.74205e-05	0.00327059	0.343	SE
21958	ENSG00000127483.17	HP1BP3	0.000125317	0.0101828	0.382	SE
21959	ENSG00000127483.17	HP1BP3	2.71927e-06	0.000820249	0.319	SE
23238	ENSG00000100503.23	NIN	2.90777e-05	0.00338279	-0.267	SE
24511	ENSG00000166833.19	NAV2	3.86375e-05	0.00415145	0.114	SE
24717	ENSG00000119596.17	YLPM1	0.000197011	0.0143092	-0.182	SE
24728	ENSG00000110841.13	PPFIBP1	3.04145e-06	0.000859606	-0.218	SE
24729	ENSG00000110841.13	PPFIBP1	1.65589e-05	0.00226613	-0.101	SE
24972	ENSG00000088387.17	DOCK9	9.59085e-05	0.00846146	-0.275	SE
25245	ENSG00000078618.19	NRD1	1.24439e-05	0.0018812	-0.26	SE
25250	ENSG00000184203.7	PPP1R2	9.67478e-06	0.00167709	-0.284	SE
25412	ENSG00000145833.15	DDX46	1.11171e-05	0.00177289	-0.135	SE
25857	ENSG00000151474.19	FRMD4A	3.42398e-05	0.00383751	-0.142	SE
26159	ENSG00000116688.16	MFN2	0.00064366	0.0387418	0.159	SE
26365	ENSG00000151693.9	ASAP2	0.000830429	0.0473949	-0.12	SE
26964	ENSG00000108021.19	FAM208B	1.52091e-06	0.000507008	-0.163	SE
27195	ENSG00000138834.12	MAPK8IP3	0.000583428	0.0354446	0.208	SE
28772	ENSG00000169129.14	AFAP1L2	1.90164e-06	0.000603007	-0.203	SE
29728	ENSG00000198408.13	MGEA5	0.000783503	0.0454746	-0.267	SE
30166	ENSG00000198363.15	ASPH	5.95342e-05	0.00586366	-0.424	SE
30696	ENSG00000280755.1	AC009950.1	5.758e-05	0.00571448	0.258	SE
30715	ENSG00000165914.14	TTC7B	0.000136003	0.0107162	-0.4	SE
31026	ENSG00000116584.17	ARHGEF2	0.000533598	0.0327231	0.164	SE
31187	ENSG00000121417.13	ZNF211	1.1182e-05	0.00177289	0.391	SE
31863	ENSG00000153774.8	CFDP1	5.29071e-05	0.00537379	0.137	SE
32130	ENSG00000268388.5	FENDRR	6.47803e-05	0.00623858	0.16	SE
32230	ENSG00000141013.14	GAS8	7.46533e-07	0.000295807	0.389	SE
32540	ENSG00000111011.17	RSRC2	1.48116e-09	3.66239e-06	-0.122	SE
32665	ENSG00000166510.13	CCDC68	9.7607e-05	0.00846146	0.583	SE
32995	ENSG00000141027.20	NCOR1	6.41626e-09	1.04272e-05	-0.107	SE
33047	ENSG00000133030.19	MPRIP	5.24416e-06	0.0011755	-0.273	SE
33455	ENSG00000010244.16	ZNF207	7.0591e-05	0.00665039	-0.258	SE
33818	ENSG00000133612.18	AGAP3	9.58704e-07	0.000356117	0.614	SE
33819	ENSG00000133612.18	AGAP3	4.77223e-06	0.00115947	0.582	SE
33820	ENSG00000133612.18	AGAP3	0.000524843	0.0323388	0.5	SE
34172	ENSG00000183401.11	CCDC159	0.000170037	0.0128526	0.265	SE
34272	ENSG00000114757.18	PEX5L	6.44966e-05	0.00623858	-0.125	SE
34300	ENSG00000108395.13	TRIM37	9.76247e-05	0.00846146	-0.33	SE
34470	ENSG00000261371.5	PECAM1	1.42165e-08	1.68026e-05	-0.192	SE
34801	ENSG00000087157.18	PGS1	7.86794e-10	2.55728e-06	0.25	SE
34805	ENSG00000087157.18	PGS1	9.19265e-14	5.97568e-10	0.242	SE
34895	ENSG00000173473.10	SMARCC1	5.46814e-06	0.00120494	0.113	SE
34906	ENSG00000181555.19	SETD2	1.07749e-08	1.5565e-05	0.147	SE
34907	ENSG00000181555.19	SETD2	3.54989e-08	2.88451e-05	0.133	SE
35679	ENSG00000163125.15	RPRD2	1.2807e-05	0.00191384	-0.103	SE
35944	ENSG00000078043.15	PIAS2	4.16126e-07	0.000180335	-0.118	SE
36567	ENSG00000161091.12	MFSD12	2.68481e-05	0.0032533	-0.224	SE
36892	ENSG00000130164.11	LDLR	1.01382e-07	6.59032e-05	-0.22	SE
37586	ENSG00000012124.14	CD22	8.84592e-06	0.00157542	0.333	SE
38449	ENSG00000168137.15	SETD5	7.53643e-07	0.000295807	-0.111	SE
39148	ENSG00000157540.19	DYRK1A	0.000512901	0.0319054	0.181	SE
39639	ENSG00000137601.15	NEK1	0.000129562	0.0103978	-0.464	SE
39652	ENSG00000141002.18	TCF25	6.38857e-06	0.00125845	0.169	SE
41480	ENSG00000144283.21	PKP4	1.20787e-05	0.00184748	-0.108	SE
41481	ENSG00000144283.21	PKP4	0.000151092	0.0116926	-0.14	SE
41482	ENSG00000144283.21	PKP4	8.28073e-05	0.00768984	-0.163	SE
42257	ENSG00000104133.14	SPG11	1.02346e-05	0.00169332	-0.267	SE
42382	ENSG00000135899.16	SP110	1.6182e-05	0.00223811	0.3	SE
42449	ENSG00000144535.19	DIS3L2	1.69021e-09	3.66239e-06	0.412	SE
42554	ENSG00000204104.11	TRAF3IP1	7.7359e-07	0.000295807	-0.617	SE
44350	ENSG00000228315.11	GUSBP11	2.34606e-07	0.000122004	0.7	SE
44381	ENSG00000099998.17	GGT5	9.73346e-05	0.00846146	-0.18	SE
44503	ENSG00000100330.15	MTMR3	1.36301e-07	7.9361e-05	-0.411	SE
44732	ENSG00000100226.15	GTPBP1	4.98131e-06	0.00115947	-0.354	SE
44946	ENSG00000004487.15	KDM1A	0.000172231	0.0129432	0.478	SE
45104	ENSG00000154767.14	XPC	5.08346e-06	0.00115947	0.157	SE
46838	ENSG00000161203.13	AP2M1	5.00715e-06	0.00115947	-0.367	SE
47569	ENSG00000143409.15	FAM63A	1.40397e-07	7.9361e-05	0.348	SE
47736	ENSG00000132155.11	RAF1	3.84854e-06	0.00102112	0.181	SE

## Sheet: Micro_ASE
ID	GeneID	geneSymbol	PValue	FDR	IncLevelDifference	ASE_type
1150	ENSG00000175309.14	PHYKPL	0.000283312	0.0253719	0.551	A3SS
1151	ENSG00000175309.14	PHYKPL	7.12094e-05	0.0106235	0.551	A3SS
1401	ENSG00000103365.15	GGA2	0.000867174	0.0481382	0.204	A3SS
1983	ENSG00000168066.20	SF1	0.000293342	0.0253719	-0.117	A3SS
2343	ENSG00000089053.12	ANAPC5	3.72336e-06	0.0014087	-0.305	A3SS
2699	ENSG00000109794.13	FAM149A	0.000385326	0.0275007	-0.238	A3SS
3396	ENSG00000130024.14	PHF10	0.000697895	0.0411604	-0.143	A3SS
4951	ENSG00000032444.15	PNPLA6	0.000525221	0.0329922	-0.394	A3SS
5036	ENSG00000247774.6	PCED1B-AS1	4.88226e-06	0.00140999	0.19	A3SS
6670	ENSG00000087157.18	PGS1	1.41905e-06	0.00086754	-0.365	A3SS
6848	ENSG00000141644.17	MBD1	0.000447822	0.0296931	-0.416	A3SS
7015	ENSG00000076944.14	STXBP2	5.31624e-06	0.00140999	0.394	A3SS
7052	ENSG00000123636.17	BAZ2B	8.85748e-05	0.0124369	-0.122	A3SS
8383	ENSG00000101096.19	NFATC2	0.000100279	0.013298	-0.143	A3SS
249	ENSG00000078674.17	PCM1	0.000509234	0.0298326	-0.432	A5SS
926	ENSG00000254087.7	LYN	0.000489923	0.0298326	-0.126	A5SS
1464	ENSG00000156482.10	RPL30	0.000772679	0.0402366	0.247	A5SS
1490	ENSG00000123384.13	LRP1	6.42806e-09	9.03786e-06	0.154	A5SS
2528	ENSG00000134686.16	PHC2	8.28579e-05	0.00970819	-0.13	A5SS
2552	ENSG00000111653.19	ING4	0.000160091	0.0132405	-0.396	A5SS
3444	ENSG00000018280.16	SLC11A1	7.61851e-07	0.000278859	-0.137	A5SS
43	ENSG00000148337.19	CIZ1	0.000412602	0.0149125	0.185	MXE
97	ENSG00000147649.9	MTDH	0.000343952	0.0138978	0.172	MXE
185	ENSG00000126012.11	KDM5C	0.000595038	0.0187655	0.129	MXE
314	ENSG00000113141.15	IK	0.000545477	0.0180847	0.331	MXE
346	ENSG00000134352.19	IL6ST	0.00136622	0.0321186	0.17	MXE
613	ENSG00000139697.11	SBNO1	0.000969944	0.0261279	0.229	MXE
834	ENSG00000139132.14	FGD4	6.10141e-10	7.75638e-07	-0.213	MXE
1082	ENSG00000248905.8	FMN1	5.47162e-09	2.35827e-06	0.113	MXE
1151	ENSG00000161791.13	FMNL3	3.38812e-05	0.00208611	0.316	MXE
1165	ENSG00000196935.8	SRGAP1	1.19975e-09	7.75638e-07	-0.302	MXE
1174	ENSG00000163719.18	MTMR14	0.00235515	0.0483366	0.314	MXE
1185	ENSG00000071054.15	MAP4K4	0.000208788	0.00930908	0.188	MXE
1297	ENSG00000110075.14	PPP6R3	0.000570515	0.0184419	-0.202	MXE
1389	ENSG00000137491.14	SLCO2B1	5.05624e-05	0.00297169	0.152	MXE
1597	ENSG00000125779.21	PANK2	0.000719962	0.0211571	-0.162	MXE
1667	ENSG00000198964.13	SGMS1	1.43203e-07	3.70324e-05	0.255	MXE
1686	ENSG00000144747.14	TMF1	0.00107437	0.0277833	0.207	MXE
1755	ENSG00000008083.13	JARID2	7.32921e-05	0.00379067	0.224	MXE
1764	ENSG00000048828.16	FAM120A	4.89431e-07	7.91043e-05	-0.284	MXE
2067	ENSG00000108799.12	EZH1	0.000679396	0.0204293	-0.173	MXE
2307	ENSG00000108654.11	DDX5	1.67116e-06	0.000180068	-0.139	MXE
2580	ENSG00000062716.10	VMP1	2.39976e-05	0.00155145	-0.144	MXE
2685	ENSG00000033867.16	SLC4A7	0.00182756	0.039384	0.324	MXE
19	ENSG00000089820.15	ARHGAP4	0.000445992	0.0135046	-0.229	RI
985	ENSG00000112739.16	PRPF4B	0.00060972	0.0175275	0.486	RI
997	ENSG00000169045.17	HNRNPH1	0.00126838	0.0306436	0.188	RI
1088	ENSG00000172262.11	ZNF131	3.3156e-05	0.00209159	-0.412	RI
1167	ENSG00000103365.15	GGA2	0.000694238	0.0188193	0.205	RI
1289	ENSG00000104894.11	CD37	3.10147e-05	0.00209159	-0.225	RI
1664	ENSG00000179094.13	PER1	0.00182819	0.0391682	-0.176	RI
1681	ENSG00000140983.13	RHOT2	8.0563e-07	0.000203287	-0.365	RI
1684	ENSG00000140983.13	RHOT2	0.00124549	0.0304141	-0.133	RI
1776	ENSG00000089053.12	ANAPC5	3.28506e-05	0.00209159	-0.103	RI
1943	ENSG00000135506.15	OS9	0.000197084	0.00721898	-0.124	RI
1999	ENSG00000123349.13	PFDN5	7.42063e-06	0.000870651	0.199	RI
2277	ENSG00000100911.13	PSME2	0.00069609	0.0188193	0.442	RI
2371	ENSG00000137221.14	TJAP1	6.83197e-06	0.000861966	0.524	RI
2373	ENSG00000137221.14	TJAP1	4.14012e-05	0.00223862	-0.2	RI
2776	ENSG00000108465.14	CDK5RAP3	0.00138352	0.0314197	0.164	RI
2835	ENSG00000103496.14	STX4	1.64347e-05	0.00138234	0.236	RI
3054	ENSG00000117228.9	GBP1	0.000182495	0.00710487	0.206	RI
3287	ENSG00000101158.12	NELFCD	0.000248953	0.00869805	-0.138	RI
3379	ENSG00000161960.14	EIF4A1	0.00128331	0.0306778	0.388	RI
3553	ENSG00000166888.10	STAT6	0.000281023	0.00938535	0.292	RI
3610	ENSG00000090104.11	RGS1	3.59314e-05	0.00215262	0.542	RI
4091	ENSG00000185963.13	BICD2	0.000274985	0.00938535	0.275	RI
4110	ENSG00000196352.13	CD55	0.00109909	0.0271307	0.18	RI
4177	ENSG00000105443.13	CYTH2	0.00143074	0.0321705	-0.234	RI
4281	ENSG00000162032.15	SPSB3	1.96001e-05	0.00153489	0.327	RI
4351	ENSG00000172732.11	MUS81	0.000311191	0.0100959	-0.133	RI
4639	ENSG00000051523.10	CYBA	3.5071e-06	0.000530975	-0.255	RI
4853	ENSG00000073605.18	GSDMB	0.000689883	0.0188193	0.191	RI
5139	ENSG00000143442.21	POGZ	0.000165391	0.00670719	0.123	RI
5176	ENSG00000196628.13	TCF4	0.00240166	0.0474276	0.229	RI
5235	ENSG00000065000.15	AP3D1	1.28165e-06	0.000264603	-0.29	RI
5324	ENSG00000205517.12	RGL3	5.34532e-05	0.00263896	-0.291	RI
5424	ENSG00000142512.14	SIGLEC10	5.09579e-06	0.000723283	-0.228	RI
5529	ENSG00000105193.8	RPS16	0.000213974	0.00771327	0.135	RI
5564	ENSG00000076928.17	ARHGEF1	0.000604342	0.0175275	-0.176	RI
5644	ENSG00000168137.15	SETD5	0.00206611	0.0433069	0.128	RI
5843	ENSG00000115970.18	THADA	2.81121e-06	0.000491097	-0.305	RI
5923	ENSG00000142534.6	RPS11	4.52895e-07	0.000146932	0.117	RI
6420	ENSG00000100288.19	CHKB	2.59177e-05	0.00196197	-0.197	RI
268	ENSG00000101901.10	ALG13	6.6193e-06	0.00282361	-0.283	SE
515	ENSG00000101868.10	POLA1	4.30432e-05	0.00957297	0.157	SE
643	ENSG00000130559.18	CAMSAP1	1.72308e-08	5.14511e-05	0.521	SE
1101	ENSG00000083223.17	ZCCHC6	8.74707e-06	0.00314593	-0.127	SE
2599	ENSG00000280828.1	RP11-274B21.1	7.28181e-07	0.000621242	-0.167	SE
2805	ENSG00000257923.9	CUX1	2.80117e-07	0.000290861	-0.198	SE
3385	ENSG00000196295.11	AC005154.6	0.000200328	0.0298854	0.444	SE
6094	ENSG00000120318.15	ARAP3	0.000201084	0.0298854	0.361	SE
6932	ENSG00000113360.16	DROSHA	0.000328618	0.045115	-0.314	SE
6933	ENSG00000113360.16	DROSHA	0.000122493	0.0215155	-0.246	SE
6935	ENSG00000113360.16	DROSHA	9.26501e-08	0.000221323	-0.345	SE
8810	ENSG00000104043.14	ATP8B4	8.09623e-05	0.0147385	-0.116	SE
9325	ENSG00000197535.14	MYO5A	2.38276e-05	0.00672383	-0.322	SE
10532	ENSG00000136770.10	DNAJC1	0.000202672	0.0298854	-0.194	SE
11008	ENSG00000005810.17	MYCBP2	4.92612e-06	0.00232738	-0.14	SE
11570	ENSG00000140983.13	RHOT2	4.48833e-05	0.00957297	-0.168	SE
11851	ENSG00000060339.13	CCAR1	0.000278541	0.0386848	-0.23	SE
12406	ENSG00000143207.19	RFWD2	8.80936e-06	0.00314593	-0.192	SE
13348	ENSG00000183576.12	SETD3	0.000357477	0.0474412	0.414	SE
13355	ENSG00000214106.7	PAXIP1-AS2	8.31189e-07	0.000661848	-0.384	SE
13926	ENSG00000139132.14	FGD4	9.08718e-07	0.000678358	-0.161	SE
14342	ENSG00000100722.18	ZC3H14	9.23447e-05	0.0164622	-0.162	SE
17298	ENSG00000169062.14	UPF3A	0.000196971	0.0298854	0.137	SE
17762	ENSG00000248905.8	FMN1	8.35998e-13	4.99258e-09	0.227	SE
18626	ENSG00000134369.15	NAV1	2.27351e-05	0.00672383	-0.486	SE
18695	ENSG00000029725.16	RABEP1	6.40649e-05	0.0125282	0.184	SE
19443	ENSG00000042980.12	ADAM28	1.95525e-05	0.00614566	-0.106	SE
20800	ENSG00000051825.14	MPHOSPH9	2.8173e-05	0.00731518	-0.154	SE
21476	ENSG00000153071.14	DAB2	0.000362704	0.0476058	-0.159	SE
22173	ENSG00000053918.15	KCNQ1	1.79308e-05	0.00578825	-0.154	SE
23039	ENSG00000055609.17	KMT2C	7.42473e-06	0.00291543	-0.102	SE
26380	ENSG00000173889.15	PHC3	5.20359e-05	0.0107158	-0.174	SE
26383	ENSG00000173889.15	PHC3	0.000350037	0.0469758	-0.31	SE
27296	ENSG00000138119.16	MYOF	4.68737e-05	0.0098221	0.272	SE
27627	ENSG00000135838.13	NPL	8.95527e-06	0.00314593	-0.17	SE
27779	ENSG00000120008.15	WDR11	7.56684e-06	0.00291543	-0.188	SE
28495	ENSG00000166387.11	PPFIBP2	8.14415e-05	0.0147385	0.159	SE
28948	ENSG00000119314.15	PTBP3	0.000193153	0.0298854	-0.109	SE
30443	ENSG00000162924.13	REL	7.35481e-06	0.00291543	-0.121	SE
31176	ENSG00000163681.14	SLMAP	0.000230701	0.0328282	-0.546	SE
31478	ENSG00000090861.15	AARS	4.39615e-05	0.00957297	0.32	SE
31652	ENSG00000153774.8	CFDP1	3.58799e-05	0.00840294	-0.119	SE
32404	ENSG00000108509.20	CAMTA2	6.17038e-05	0.0122832	-0.107	SE
32406	ENSG00000108509.20	CAMTA2	7.02263e-05	0.013314	-0.109	SE
32851	ENSG00000089041.16	P2RX7	0.000257388	0.0361676	-0.111	SE
34362	ENSG00000198836.8	OPA1	1.93257e-06	0.00103378	-0.309	SE
34534	ENSG00000108639.7	SYNGR2	3.11145e-05	0.00774232	-0.103	SE
34662	ENSG00000181555.19	SETD2	1.68642e-07	0.000290861	0.305	SE
36668	ENSG00000127616.17	SMARCA4	2.40924e-05	0.00672383	-0.108	SE
36878	ENSG00000118308.14	LRMP	3.41799e-05	0.00816489	-0.114	SE
39259	ENSG00000085832.16	EPS15	0.000134348	0.0229235	-0.128	SE
41010	ENSG00000150995.17	ITPR1	0.000376272	0.0483247	-0.127	SE
42265	ENSG00000163660.11	CCNL1	1.43371e-06	0.000950797	-0.133	SE
42266	ENSG00000163660.11	CCNL1	1.99071e-06	0.00103378	-0.156	SE
42267	ENSG00000163660.11	CCNL1	1.48902e-06	0.000950797	-0.14	SE
43769	ENSG00000160299.16	PCNT	1.01359e-05	0.00345895	-0.162	SE
43831	ENSG00000099954.18	CECR2	3.83887e-05	0.0088176	-0.458	SE
44373	ENSG00000003756.16	RBM5	0.000220765	0.0321564	-0.109	SE
44884	ENSG00000131374.14	TBC1D5	5.56151e-05	0.0112588	-0.243	SE
46991	ENSG00000169762.16	TAPT1	0.000143214	0.0240922	0.403	SE

## Sheet: Neuro_ASE
ID	GeneID	geneSymbol	PValue	FDR	IncLevelDifference	ASE_type
5521	ENSG00000110514.18	MADD	1.76071e-06	0.00248084	0.394	A5SS
2410	ENSG00000124140.12	SLC12A5	4.79975e-05	0.0329103	0.387	RI
3880	ENSG00000166333.13	ILK	1.42094e-05	0.0146144	0.253	RI
1881	ENSG00000147649.9	MTDH	1.55512e-05	0.013555	-0.15	SE
11726	ENSG00000083535.15	PIBF1	5.59902e-05	0.0335292	-0.163	SE
12119	ENSG00000120694.19	HSPH1	7.55506e-07	0.00222389	-0.179	SE
13510	ENSG00000058272.15	PPP1R12A	8.91278e-07	0.00222389	-0.124	SE
15480	ENSG00000038219.12	BOD1L1	2.88793e-07	0.00108088	-0.205	SE
16226	ENSG00000185666.14	SYN3	1.8928e-05	0.0149142	-0.147	SE
18516	ENSG00000162613.16	FUBP1	1.35035e-07	0.000673871	-0.127	SE
19497	ENSG00000100749.7	VRK1	1.62976e-05	0.013555	-0.138	SE
24019	ENSG00000033122.18	LRRC7	5.13041e-05	0.0320031	-0.102	SE
24277	ENSG00000055609.17	KMT2C	4.35679e-06	0.00649878	-0.142	SE
26087	ENSG00000166855.9	CLPX	4.82773e-06	0.00649878	-0.521	SE
36700	ENSG00000124588.19	NQO2	9.15645e-06	0.0105447	-0.176	SE
