# Supplementary material for: Analyzing alternative splicing in Alzheimer’s disease postmortem brain: a cell-level perspective
Source: Front Mol Neurosci. 2023 Sep 20;16:1237874. doi: 10.3389/fnmol.2023.1237874 (PMC10548223; doi:10.3389/fnmol.2023.1237874)
Supplement: Supplementary file 1 [file Data_Sheet_1.ZIP › suptables/tableS5.xlsx]

## Sheet: SpliZ
gene	num_onts	z_col	max_abs_median	Tn1	grouping_level_1	pval_adj	perm_pval	perm_pval_inv	perm_pval2_adj
MT1G	3	scZ	0.93904	244.502	Astro	0	1	0	0
MT1G	3	svd_z0	0.766723	212.465	Astro	0	1	0	0
PTGDS	3	svd_z0	2.76348	2469.08	Astro	0	1	0	0
PTGDS	3	svd_z1	0.623904	1502.72	Astro	0	1	0	0
RPS28	3	scZ	0.758723	122.338	EN	0	1	0	0
RPS28	3	svd_z0	1.36785	125.886	EN	0	1	0	0
SYT1	3	svd_z0	2.44079	289.219	EN	0	1	0	0
PTGDS	3	svd_z0	2.67616	80.8741	IN	0	0.94	0.06	0.236364
PTGDS	3	svd_z1	0.869795	89.4779	IN	0	1	0	0
RPS28	3	scZ	0.758723	173.62	IN	0	1	0	0
RPS28	3	svd_z0	1.36785	95.6505	IN	0	1	0	0
RPS28	3	scZ	0.758723	443.423	Micro	0	1	0	0
RPS28	3	svd_z0	1.36785	264.624	Micro	0	1	0	0
RPS28	3	svd_z1	0.525162	85.9425	Micro	0	1	0	0
PTGDS	3	svd_z0	3.17954	80.6608	OPC	0	0.9	0.1	0.337662
PTGDS	3	svd_z0	2.67616	3821.92	Oligo	0	1	0	0
PTGDS	3	svd_z1	1.38269	5562.56	Oligo	0	1	0	0
RPS28	3	scZ	0.758723	80.1324	Oligo	0	1	0	0
SEPTIN7	3	svd_z0	1.70107	198.638	Oligo	0	0.9	0.1	0.337662
CLU	3	scZ	0.1329	61.5969	Astro	4.20775e-14	1	0	0
ZRANB2	3	svd_z0	1.48898	59.3629	EN	1.28675e-13	0.81	0.19	0.489109
SEPTIN7	3	svd_z2	0.632866	58.2824	Oligo	2.20823e-13	0.67	0.33	0.703279
POLR2I	3	svd_z1	0.920641	55.0583	Oligo	1.10723e-12	0.94	0.06	0.236364
R3HDM1	3	svd_z0	2.03556	51.892	EN	5.39269e-12	1	0	0
RPS28	3	svd_z1	0.525162	50.7957	EN	9.32932e-12	1	0	0
MT1E	3	svd_z1	0.298584	50.6976	Astro	9.79838e-12	1	0	0
POLR2I	3	svd_z0	2.2745	42.1698	Oligo	6.9655e-10	0.89	0.11	0.3575
COX6C	3	svd_z0	1.54779	36.6953	EN	1.07577e-08	0.98	0.02	0.101961
CLASRP	2	scZ	1.61615	32.6298	Micro	1.11495e-08	0.81	0.19	0.489109
unknown_chr17_29500000	3	scZ	0.396345	36.46	EN	1.21005e-08	1	0	0
RPS28	3	svd_z0	1.36785	34.238	Oligo	3.67551e-08	1	0	0
METTL26	3	svd_z0	1.03614	32.7385	EN	7.77898e-08	1	0	0
METTL26	3	scZ	0.543529	32.2873	EN	9.74775e-08	1	0	0
RPS28	3	svd_z1	0.525162	32.0908	IN	1.0754e-07	1	0	0
SYT1	3	svd_z1	0.701154	26.5948	EN	1.67881e-06	0.98	0.02	0.101961
ZRANB2	3	svd_z1	0.562775	26.389	EN	1.86085e-06	0.77	0.23	0.575
AHI1	3	svd_z0	1.02967	25.6718	EN	2.66337e-06	0.99	0.01	0.0565217
unknown_chr9_77100000	3	svd_z1	0.531798	24.5511	EN	4.66436e-06	1	0	0
FTL	3	scZ	0.109017	24.3184	Astro	5.24001e-06	1	0	0
SEPTIN7	3	svd_z2	0.844261	23.7591	Astro	6.93071e-06	0.89	0.11	0.3575
RPLP2	3	svd_z0	1.51386	22.3711	EN	1.38731e-05	0.73	0.27	0.621239
MT1E	3	scZ	0.348045	20.4027	Astro	3.71204e-05	1	0	0
ZRANB2	3	svd_z0	1.47716	20.2921	Astro	3.92302e-05	0.95	0.05	0.209677
SOD1	2	svd_z0	1.9108	16.4266	EN	5.0571e-05	0.75	0.25	0.590909
ANKRD20A5P	3	svd_z0	2.30598	19.7181	EN	5.22718e-05	0.72	0.28	0.622222
SEPTIN7	3	svd_z0	2.32457	18.2229	Astro	0.000110397	0.76	0.24	0.583178
CLU	3	scZ	0.122325	18.0689	EN	0.000119228	1	0	0
MEG3	3	scZ	0.180142	18.0415	OPC	0.000120877	1	0	0
ATP5MF	2	svd_z1	1.60323	14.6527	Micro	0.000129251	0.6	0.4	0.818898
TTC3	3	svd_z0	0.365392	17.6094	EN	0.000150027	0.22	0.78	0.55534
UBL5	3	svd_z0	0.836782	17.281	Oligo	0.000176802	0.97	0.03	0.134483
SLC1A3	2	svd_z0	2.21433	13.5778	Astro	0.000228882	0.64	0.36	0.760976
RPS15A	2	svd_z1	0.970569	12.8255	EN	0.000341923	0.87	0.13	0.397647
AHI1	3	scZ	0.553873	15.6871	EN	0.000392277	0.99	0.01	0.0565217
ZRANB2	3	scZ	0.739216	15.5601	EN	0.000417996	0.73	0.27	0.621239
AHI1	3	svd_z1	0.756558	15.0005	EN	0.000552954	0.99	0.01	0.0565217
COX6C	3	svd_z2	0.495891	14.7837	EN	0.000616247	1	0	0
SLC44A1	2	scZ	0.417322	11.6216	Oligo	0.00065191	0.88	0.12	0.380488
RPS28	3	svd_z1	0.525162	14.4168	Oligo	0.000740327	1	0	0
SOD1	3	svd_z0	1.9108	14.0735	Oligo	0.000878989	0.72	0.28	0.622222
R3HDM1	3	svd_z2	0.577708	13.9913	EN	0.000915858	0.62	0.38	0.784127
RPL11	3	svd_z0	2.04638	13.8367	Oligo	0.000989441	0.84	0.16	0.452174
LUC7L3	3	scZ	0.616036	13.6769	Astro	0.00107177	1	0	0
MAP4K5	3	scZ	2.27917	13.6281	OPC	0.00109825	0.82	0.18	0.477551
unknown_chr17_29500000	3	svd_z2	0.178254	13.5755	EN	0.0011275	1	0	0
PTGDS	3	svd_z0	3.17954	13.2568	Endo	0.00132227	0.87	0.13	0.397647
ANKRD36C	3	scZ	1.22144	13.0673	IN	0.00145366	0.83	0.17	0.465263
FTL	3	scZ	0.137486	12.976	Oligo	0.0015216	0.93	0.07	0.267647
RPS15A	2	svd_z0	2.05503	9.66911	EN	0.00187392	0.79	0.21	0.535294
TTC3	3	svd_z0	1.33345	12.471	IN	0.00195864	0.72	0.28	0.622222
LUC7L3	3	scZ	0.616036	12.4443	IN	0.00198498	0.97	0.03	0.134483
FTL	3	scZ	0.0806008	11.9211	Micro	0.00257845	1	0	0
LUC7L3	3	svd_z2	0.451569	11.575	IN	0.00306557	0.46	0.54	0.92
MYL6	2	svd_z0	1.02215	8.53308	Endo	0.00348748	0.97	0.03	0.134483
unknown_chr9_77100000	3	scZ	0.21012	11.2949	EN	0.00352653	0.95	0.05	0.209677
unknown_chr17_29500000	3	svd_z2	0.688227	11.2534	Astro	0.00360047	1	0	0
SEPTIN7	3	svd_z0	2.3064	11.2512	Micro	0.00360436	0.38	0.62	0.784127
MYL6	2	scZ	1.02038	8.43024	Endo	0.00369031	0.97	0.03	0.134483
PDIA2	3	svd_z0	1.41191	10.5635	IN	0.00508359	0.76	0.24	0.583178
PTGDS	3	scZ	0.0324181	10.5038	Astro	0.00523745	1	0	0
RBX1	3	svd_z1	1.08419	10.3044	Oligo	0.00578672	0.84	0.16	0.452174
COX6C	3	scZ	0.686277	10.1502	EN	0.00625052	0.99	0.01	0.0565217
RPS12	2	scZ	2.0354	7.19538	Oligo	0.00730916	0.82	0.18	0.477551
ZRANB2	3	svd_z0	1.48898	9.69627	Oligo	0.00784299	0.59	0.41	0.826357
RPS12	2	svd_z0	1.6619	7.00734	Oligo	0.00811763	0.86	0.14	0.423256
MT1E	3	svd_z1	0.359137	9.47835	Endo	0.00874588	0.96	0.04	0.173333
METTL26	3	svd_z1	0.460226	9.43842	EN	0.00892223	1	0	0
POLR2I	2	svd_z1	0.920641	6.83316	Micro	0.00894808	0.83	0.17	0.465263
TYROBP	2	svd_z1	0.429564	6.81098	Micro	0.00905989	0.98	0.02	0.101961
RBX1	3	svd_z0	2.23509	9.38115	Oligo	0.0091814	0.87	0.13	0.397647
MACROD1	2	svd_z0	1.36615	6.78053	EN	0.00921576	0.89	0.11	0.3575
PCM1	2	scZ	0.952406	6.72784	IN	0.00949196	0.62	0.38	0.784127
MACROD1	2	scZ	1.44969	6.62134	EN	0.0100764	0.97	0.03	0.134483
MAP4K5	3	svd_z1	0.687498	9.15849	Oligo	0.0102627	0.83	0.17	0.465263
POLR2I	2	svd_z0	2.2745	6.51269	Micro	0.0107107	0.91	0.09	0.316216
MAP4K5	3	svd_z0	2.31613	8.95134	OPC	0.0113826	0.91	0.09	0.316216
METTL26	3	svd_z2	0.659142	8.90952	EN	0.0116231	0.94	0.06	0.236364
SNHG25	3	scZ	0.202827	8.79466	EN	0.0123101	0.93	0.07	0.267647
ATP5PO	2	svd_z1	1.32736	6.09673	Oligo	0.0135432	0.88	0.12	0.380488
ZBTB20	2	svd_z0	1.68195	5.93826	OPC	0.0148156	0.97	0.03	0.134483
SOD1	2	scZ	0.483973	5.87452	EN	0.0153615	0.67	0.33	0.703279
MAP4K5	3	svd_z1	0.911921	8.26231	OPC	0.0160643	0.92	0.08	0.297143
MACROD1	2	svd_z1	1.04352	5.77627	EN	0.016244	0.92	0.08	0.297143
unknown_chr9_77100000	3	svd_z1	0.404207	8.19564	IN	0.0166089	0.97	0.03	0.134483
ZRANB2	3	scZ	0.739216	8.17997	Oligo	0.0167395	0.68	0.32	0.693333
SHTN1	3	svd_z0	1.99989	7.99633	Oligo	0.0183492	0.75	0.25	0.590909
unknown_chr17_29500000	3	scZ	0.380966	7.87166	IN	0.0195295	0.84	0.16	0.452174
RPS24	3	svd_z1	0.727642	7.41807	EN	0.0245011	0.84	0.16	0.452174
POLR2I	3	scZ	0.214174	7.39451	Oligo	0.0247914	0.98	0.02	0.101961
SNHG25	3	svd_z0	0.165607	7.32624	EN	0.0256524	0.91	0.09	0.316216
MEG3	3	scZ	0.254921	7.26337	IN	0.0264715	0.96	0.04	0.173333
PTGDS	3	svd_z0	2.67701	7.22489	EN	0.0269859	0.25	0.75	0.590909
ATP5MF	2	svd_z0	2.12697	4.81094	OPC	0.0282797	0.59	0.41	0.826357
RPLP2	3	svd_z0	1.51386	7.12379	Micro	0.0283849	0.85	0.15	0.443182
PLEKHA5	3	svd_z0	2.37396	7.01841	EN	0.0299207	0.74	0.26	0.609009
MAP4K5	3	svd_z1	1.58333	6.71799	EN	0.0347701	0.3	0.7	0.655462
PTGDS	3	scZ	0.251824	6.67499	Endo	0.0355259	1	0	0
ZRANB2	3	svd_z1	0.562775	6.57114	Oligo	0.0374192	0.72	0.28	0.622222
SFPQ	3	scZ	0.782763	6.57037	OPC	0.0374336	0.9	0.1	0.337662
ATP5F1D	3	svd_z0	0.705367	6.52132	Astro	0.0383631	0.99	0.01	0.0565217
RPLP2	3	svd_z2	0.275849	6.50476	EN	0.0386819	0.76	0.24	0.583178
MAP4K5	3	svd_z0	2.13087	6.43149	Oligo	0.0401255	0.15	0.85	0.443182
RNPC3	3	svd_z1	1.00181	6.32263	IN	0.04237	0.94	0.06	0.236364
MT1E	3	scZ	0.348045	6.14846	Endo	0.0462252	0.99	0.01	0.0565217
SOD1	2	svd_z1	0.333352	3.96365	EN	0.0464928	0.7	0.3	0.655462
ANKRD36C	3	svd_z1	0.98791	6.11547	EN	0.046994	0.91	0.09	0.316216
PTGDS	3	scZ	0.0789595	6.11488	IN	0.0470079	0.98	0.02	0.101961
MT3	3	scZ	0.0485536	6.06895	Astro	0.0480999	1	0	0
ATP5MF	2	svd_z0	2.12697	3.87373	Micro	0.0490473	0.81	0.19	0.489109
ZRANB2	3	scZ	0.739216	6.01563	Astro	0.0493994	0.82	0.18	0.477551
PCM1	2	svd_z2	0.398106	3.83663	EN	0.0501442
ATP5PO	2	scZ	1.03289	3.83034	Oligo	0.0503327
RPL34	2	scZ	0.409283	3.82879	EN	0.0503793
ZRANB2	3	svd_z1	0.562775	5.94497	Astro	0.051176
unknown_chr17_29400000	2	scZ	0.561799	3.77715	Astro	0.0519572
MRPL52	2	scZ	0.492827	3.75304	Oligo	0.0527117
unknown_chr17_29500000	3	svd_z0	0.158156	5.86155	EN	0.0533557
POLR2I	3	svd_z2	0.0969663	5.68225	Oligo	0.0583599
unknown_chr17_29500000	3	svd_z2	0.514175	5.64387	OPC	0.0594907
MAP4K5	3	scZ	0.374854	5.51146	Oligo	0.0635628
ARID4A	3	svd_z1	1.38695	5.47567	Astro	0.0647103
MRPL52	2	svd_z0	1.50153	3.38606	Oligo	0.06575
ATP5PO	2	scZ	0.267768	3.30621	EN	0.0690186
LUC7L3	3	svd_z2	0.451569	5.14382	Oligo	0.0763897
RPLP2	3	scZ	0.176549	5.03418	EN	0.0806941
unknown_chr9_77100000	3	svd_z0	0.259969	5.02362	EN	0.0811211
ATP5MF	2	svd_z1	1.27692	3.02429	OPC	0.0820263
ANKRD26	3	scZ	0.732325	4.93616	Astro	0.0847475
PDIA2	3	svd_z0	1.41191	4.90173	EN	0.0862189
unknown_chr7_67900000	3	svd_z1	0.67464	4.87196	IN	0.0875118
PLEKHA5	3	svd_z2	0.300174	4.819	EN	0.08986
unknown_chr7_67900000	3	svd_z2	0.750653	4.80633	IN	0.0904313
SEPTIN7	3	scZ	0.361528	4.7736	Astro	0.0919232
RPS15A	2	scZ	0.412498	2.84029	EN	0.0919278
DCXR	2	scZ	1.10371	2.82135	IN	0.0930179
ANKRD20A5P	3	svd_z1	1.84064	4.7347	EN	0.0937289
SFPQ	3	scZ	0.231454	4.72929	EN	0.0939827
ANKRD20A5P	3	scZ	0.570329	4.72374	EN	0.0942438
R3HDM1	3	svd_z1	0.39512	4.72248	EN	0.0943032
SFPQ	3	scZ	0.797317	4.62843	IN	0.0988439
RPS5	3	scZ	0.238873	4.59762	Oligo	0.100378
SNHG25	3	scZ	0.59569	4.53076	OPC	0.103791
SFPQ	3	svd_z1	0.43688	4.49469	IN	0.105679
CLU	3	scZ	0.232987	4.42967	OPC	0.109172
RPL11	2	svd_z0	1.04526	2.55404	Astro	0.110012
RNPC3	3	svd_z1	1.00181	4.40999	Oligo	0.110251
PLEKHA5	3	scZ	0.46474	4.3633	EN	0.112855
RPS24	3	svd_z2	1.12683	4.25231	EN	0.119295
SOD1	3	svd_z1	0.333352	4.22288	Oligo	0.121064
SOD1	2	svd_z0	1.06395	2.40212	IN	0.121171
RPLP2	2	svd_z0	1.51386	2.34271	Astro	0.125871
SEPTIN7	3	svd_z2	0.844261	4.0936	Micro	0.129148
SLC44A1	2	svd_z1	0.292728	2.29983	Oligo	0.129388
TTLL7	3	svd_z1	0.358856	3.98797	Oligo	0.136152
unknown_chr7_67900000	3	svd_z0	0.297274	3.97825	EN	0.136815
TTLL7	3	svd_z0	1.63962	3.95744	Oligo	0.138246
ANKRD36C	3	scZ	1.28656	3.93371	EN	0.139896
unknown_chr17_29400000	2	svd_z1	0.444495	2.17127	Astro	0.14061
COX5B	3	scZ	0.368686	3.88139	Oligo	0.143604
PDIA2	3	scZ	0.198023	3.85404	EN	0.145581
EIF1	3	svd_z1	0.174943	3.83523	Oligo	0.146957
PCM1	2	svd_z0	0.726567	2.07959	IN	0.149281
RPS12	2	scZ	0.491304	1.9995	Endo	0.157351
LUC7L3	3	scZ	0.616036	3.67051	Oligo	0.159573
PTGDS	3	svd_z2	0.0638183	3.66734	Oligo	0.159826
SNHG25	3	svd_z0	0.486379	3.63821	OPC	0.162171
RNPC3	3	svd_z0	1.34937	3.56598	Astro	0.168134
PTOV1	3	scZ	0.28027	3.54849	OPC	0.169612
RPLP2	3	svd_z1	0.326711	3.52647	EN	0.171489
ZRANB2	3	scZ	0.398616	3.52205	OPC	0.171869
PTGDS	3	svd_z0	3.17954	3.49155	Micro	0.17451
SLC1A3	2	scZ	0.351364	1.83518	Astro	0.175517
R3HDM1	3	scZ	0.171129	3.47401	EN	0.176047
SOD1	3	scZ	0.483973	3.45748	Oligo	0.177508
unknown_chr17_29400000	3	svd_z0	0.746287	3.40486	IN	0.18224
SPARCL1	3	scZ	0.152965	3.39796	IN	0.18287
ATP5MF	2	scZ	0.275179	1.76877	Micro	0.183535
RPS15A	3	svd_z1	0.970569	3.37807	OPC	0.184698
unknown_chr17_29500000	3	svd_z0	0.356405	3.36686	Astro	0.185736
RNPC3	3	svd_z1	0.711364	3.33321	EN	0.188887
ANKRD36C	3	svd_z0	0.332433	3.31503	EN	0.190612
ANKRD36C	3	svd_z1	0.878711	3.31392	IN	0.190718
ATP5F1D	3	svd_z0	0.365105	3.29256	Endo	0.192766
SFPQ	3	svd_z0	0.204415	3.28812	EN	0.193194
SPATA6	2	svd_z1	1.02967	1.65804	OPC	0.197868
MAP4K5	3	svd_z2	0.531838	3.23429	OPC	0.198465
RPS15A	3	svd_z0	2.05503	3.2061	OPC	0.201282
SHTN1	3	scZ	0.281814	3.17965	Oligo	0.203962
RNPC3	3	scZ	0.258427	3.17503	IN	0.204433
SOD1	2	svd_z2	0.170671	1.60127	EN	0.205723
MACROD1	2	svd_z0	1.72687	1.59779	IN	0.206217
RPS12	2	svd_z0	0.401148	1.57435	Endo	0.209577
MRPL52	2	svd_z2	0.297661	1.55541	Oligo	0.212338
PLEKHA5	3	svd_z2	0.582106	3.06575	IN	0.215914
unknown_chr17_29400000	3	scZ	0.309553	3.03575	EN	0.219177
PTGDS	3	scZ	0.041871	3.02164	Oligo	0.220729
UBL5	3	scZ	0.647083	3.00542	Oligo	0.222526
PTOV1	3	scZ	0.504231	2.99756	Oligo	0.223402
SNHG25	3	scZ	0.476945	2.97817	IN	0.225579
ANKRD36C	3	svd_z2	0.347343	2.95361	EN	0.228366
RPLP2	2	scZ	0.499416	1.42249	OPC	0.232994
CLASRP	2	svd_z2	0.919476	1.3622	Micro	0.243157
RNPC3	3	svd_z2	0.711218	2.80424	Oligo	0.246074
RPS24	2	scZ	0.306424	1.32565	Oligo	0.249581
TCEA2	2	scZ	0.159573	1.30223	EN	0.253806
RPL11	3	scZ	0.284271	2.73925	Oligo	0.254203
PDCD5	2	svd_z1	0.497735	1.29279	IN	0.255534
MACROD1	2	scZ	0.727462	1.27954	IN	0.257984
unknown_chr17_29400000	3	svd_z1	0.403539	2.68755	EN	0.260859
unknown_chr17_29500000	3	svd_z0	0.551108	2.68039	OPC	0.261794
ATP5PO	2	svd_z0	1.46141	1.25322	EN	0.262939
unknown_chr17_29400000	2	svd_z0	0.785689	1.24883	Astro	0.263776
unknown_chr9_77100000	3	svd_z2	0.193653	2.65698	EN	0.264877
SCN1A	2	svd_z1	0.247005	1.23453	EN	0.266527
COX5B	3	scZ	0.332046	2.63741	IN	0.267482
FTL	3	scZ	0.109043	2.62175	IN	0.269584
COX7B	2	scZ	0.205036	1.19701	EN	0.27392
unknown_chr9_77100000	3	svd_z2	0.268649	2.57592	IN	0.275833
ZBTB20	2	svd_z0	0.97517	1.18612	Astro	0.276113
MT1E	3	svd_z1	0.298584	2.48698	OPC	0.288377
RPS16	2	scZ	0.263495	1.09373	IN	0.295647
RPS16	3	scZ	0.153863	2.43587	Endo	0.295841
COX5B	3	svd_z0	1.54624	2.43284	IN	0.296288
UBL5	2	svd_z0	0.385531	1.08802	OPC	0.29691
ANKRD36B	2	svd_z1	0.281331	1.08794	IN	0.296929
PDIA2	3	svd_z2	0.178484	2.42476	IN	0.297488
ATP5MD	3	scZ	0.213497	2.42362	EN	0.297658
S100A6	2	scZ	0.199125	1.07375	Endo	0.300101
SLC44A1	2	svd_z2	0.238126	1.04936	Oligo	0.305655
CALM1	3	scZ	0.287097	2.35504	Oligo	0.308041
UBL5	2	scZ	0.297308	1.03181	OPC	0.309735
SNHG25	3	svd_z0	0.389424	2.32318	IN	0.312988
unknown_chr17_29500000	3	scZ	0.380966	2.32248	Astro	0.313097
RPS15A	3	scZ	0.334505	2.30087	OPC	0.3165
PTGDS	3	scZ	0.191675	2.29445	Micro	0.317517
RPLP2	3	svd_z2	0.0992047	2.29381	Micro	0.317618
LUC7L3	3	svd_z2	0.451569	2.28351	EN	0.319258
CIRBP	2	scZ	1.15364	0.969134	Astro	0.324896
ZBTB20	2	svd_z2	0.593567	0.968413	Oligo	0.325076
CIRBP	2	svd_z0	0.95916	0.965719	Astro	0.32575
ANKRD36	2	svd_z2	1.59943	0.959848	Micro	0.327225
SHTN1	3	svd_z2	0.287161	2.23378	Oligo	0.327296
ZRANB2	2	svd_z0	1.48898	0.959164	Endo	0.327398
PTGDS	3	scZ	0.0576969	2.20714	OPC	0.331685
SPATA6	2	svd_z0	1.94905	0.921408	OPC	0.337106
SEPTIN7	3	scZ	0.536389	2.17388	Micro	0.337247
SPARCL1	3	scZ	0.100432	2.1661	EN	0.338561
RPLP2	2	scZ	0.274094	0.910726	Astro	0.339922
ZRANB2	2	svd_z1	0.843444	0.906111	Endo	0.341148
SFPQ	3	scZ	0.797317	2.14024	Oligo	0.342968
SEPTIN7	3	svd_z2	0.844261	2.12366	OPC	0.345822
CIRBP	2	scZ	1.15364	0.877725	OPC	0.348826
ANKRD26	3	scZ	0.464578	2.10456	IN	0.349141
TTC3	3	svd_z0	0.996169	2.10079	OPC	0.3498
COX6B1	3	svd_z2	0.445517	2.09834	Endo	0.350228
CIRBP	2	svd_z0	0.95916	0.872433	OPC	0.350283
PCM1	2	svd_z1	0.271924	0.861301	EN	0.353375
SFPQ	3	svd_z0	0.70417	2.06886	Oligo	0.355429
MT2A	3	scZ	0.0766153	2.06273	OPC	0.35652
MT1M	2	svd_z1	0.466846	0.844864	Endo	0.358009
ZBTB20	2	scZ	0.334174	0.826779	Astro	0.363205
unknown_chr17_29500000	3	scZ	0.280108	2.01378	OPC	0.365354
SNHG25	3	scZ	0.381163	2.00396	Oligo	0.367151
unknown_chr17_29400000	3	svd_z1	0.429067	2.00338	IN	0.367258
SEPTIN7	3	svd_z0	0.974559	2.00247	EN	0.367425
SPATA6	2	svd_z2	1.98574	0.811357	OPC	0.367719
MACROD1	2	svd_z1	0.564301	0.809354	IN	0.368311
TTC3	3	svd_z0	0.82866	1.98985	Astro	0.369751
SEPTIN7	3	svd_z0	0.956387	1.98054	IN	0.371477
PNISR	2	svd_z1	0.228742	0.797044	IN	0.371979
SPARCL1	3	scZ	0.128001	1.97593	Endo	0.372334
unknown_chr9_77100000	3	svd_z0	0.405621	1.97543	IN	0.372427
SOD1	2	scZ	0.483973	0.792202	IN	0.373435
METTL26	2	svd_z1	1.01888	0.791507	Astro	0.373645
SCN1A	2	scZ	0.311555	0.78791	EN	0.374733
DCXR	2	svd_z2	2.19361	0.786505	IN	0.375159
TTLL7	3	svd_z2	0.242689	1.94822	Oligo	0.377528
GUK1	2	svd_z2	0.277579	0.773734	IN	0.379064
ANKRD36	3	scZ	0.452436	1.93101	Astro	0.380791
unknown_chr17_29400000	3	scZ	0.390104	1.92844	IN	0.381281
MRPL52	2	svd_z0	1.69445	0.76639	EN	0.381336
MRPL52	2	svd_z1	0.985708	0.762776	Oligo	0.382461
SFPQ	3	svd_z0	0.204415	1.90696	OPC	0.385397
CLASRP	2	svd_z0	1.97821	0.74678	Micro	0.387498
MACROD1	2	svd_z2	0.145282	0.737833	EN	0.390356
FTL	3	scZ	0.137486	1.86695	OPC	0.393185
PDIA2	3	svd_z2	0.178484	1.86076	EN	0.394403
ANKRD26	3	svd_z1	0.383128	1.85811	Astro	0.394926
SEPTIN7	3	svd_z0	1.7272	1.84147	Endo	0.398227
ATP5MF	3	scZ	0.322664	1.83848	Astro	0.398821
unknown_chr17_29500000	3	svd_z1	0.43526	1.83396	Astro	0.399724
RPLP1	3	svd_z1	0.657105	1.81409	OPC	0.403716
PCM1	2	svd_z1	0.266944	0.688463	IN	0.406688
SOD1	3	svd_z2	0.170671	1.78989	Oligo	0.40863
RNPC3	3	scZ	0.405807	1.78827	Oligo	0.408961
FTL	3	scZ	0.137486	1.7836	EN	0.409917
ANKRD36	3	svd_z1	0.388	1.76787	Astro	0.413153
MAP4K5	3	svd_z2	0.221149	1.76573	EN	0.413596
SPARCL1	2	scZ	0.100432	0.653673	Micro	0.418803
GUK1	2	svd_z2	0.277579	0.646936	EN	0.42121
ANKRD20A5P	3	svd_z2	0.206865	1.72787	EN	0.421501
ARID4A	3	scZ	0.895206	1.72442	Astro	0.422229
ZRANB2	3	svd_z0	1.48898	1.72304	OPC	0.42252
unknown_chr7_67900000	3	scZ	0.218076	1.69784	EN	0.427878
SCN1A	2	svd_z0	0.486731	0.624709	IN	0.429303
LUC7L3	3	svd_z0	0.440828	1.67383	OPC	0.433045
SNHG25	3	svd_z0	0.311218	1.67191	Oligo	0.43346
TTC3	3	svd_z1	0.579799	1.65632	OPC	0.436852
RPL11	2	scZ	0.135891	0.604207	Astro	0.436978
CIRBP	2	svd_z1	0.270763	0.60294	Astro	0.437458
RNPC3	3	svd_z2	0.259904	1.65253	EN	0.43768
ANKRD36	3	svd_z1	0.339214	1.6391	OPC	0.44063
MRPL52	2	scZ	0.179201	0.591042	EN	0.442017
COX6C	3	scZ	0.417493	1.6234	OPC	0.444102
ANKRD36	2	svd_z0	0.259608	0.580309	Micro	0.446191
ATP5F1D	3	svd_z0	0.365105	1.60243	Micro	0.448784
RPLP1	3	scZ	0.469213	1.5994	OPC	0.449464
PTMA	3	svd_z1	0.375561	1.59293	Endo	0.45092
CALM1	2	svd_z0	1.07723	0.565452	OPC	0.452072
RPLP2	2	svd_z2	0.0992047	0.563074	Astro	0.453024
UBL5	2	svd_z0	0.616351	0.562896	Astro	0.453096
MRPL52	2	svd_z1	1.19493	0.561016	EN	0.453851
ATP5MF	2	svd_z1	0.961273	0.560299	Endo	0.45414
POLR2I	2	svd_z2	0.0969663	0.559093	Micro	0.454626
CIRBP	2	svd_z1	0.270763	0.556709	OPC	0.455589
unknown_chr9_77100000	3	svd_z1	0.303763	1.55248	Oligo	0.460133
METTL26	2	svd_z0	0.434083	0.533236	Astro	0.46525
PAXX	3	scZ	0.265804	1.49127	OPC	0.474432
MRPL52	2	scZ	0.128505	0.509638	OPC	0.475296
PTMA	3	scZ	0.27064	1.47716	Endo	0.477792
UBL5	2	scZ	0.514807	0.499999	Astro	0.479501
RPLP2	3	scZ	0.364223	1.46555	IN	0.480574
CLU	3	scZ	0.288139	1.46	Oligo	0.481909
PPP1R14A	3	scZ	0.129194	1.45408	Endo	0.483337
PDCD5	2	svd_z2	0.690864	0.483792	IN	0.48671
SCN1A	2	svd_z0	0.702106	0.476154	EN	0.49017
PDIA2	3	svd_z1	0.246672	1.4168	EN	0.49243
RPS16	2	scZ	0.263495	0.470915	Astro	0.492567
MT2A	3	scZ	0.0267085	1.41304	Astro	0.493358
RBM6	2	svd_z0	0.283115	0.468493	Astro	0.493681
MEG3	3	scZ	0.10004	1.41132	EN	0.493783
PDCD5	2	scZ	0.441374	0.460244	IN	0.49751
unknown_chr9_77100000	3	svd_z2	0.32193	1.39275	Oligo	0.498387
METTL26	2	svd_z2	0.393304	0.456491	Astro	0.499268
SFPQ	3	svd_z2	0.161346	1.38678	IN	0.499879
ANKRD36	3	scZ	0.31695	1.38525	EN	0.500261
PNISR	2	svd_z1	0.228742	0.453645	Oligo	0.500609
CALM1	2	scZ	0.249277	0.452645	Micro	0.501081
PTPRZ1	2	svd_z0	0.589036	0.452422	OPC	0.501187
ATP5PO	2	svd_z2	0.0909713	0.45054	EN	0.502079
RBM6	2	svd_z1	0.135149	0.449831	Astro	0.502415
COX5B	3	svd_z1	0.25408	1.37135	IN	0.50375
RNF13	2	svd_z0	1.77182	0.443709	Oligo	0.505338
COX5B	3	scZ	0.263576	1.36337	Endo	0.505765
COX7B	2	scZ	0.163605	0.437376	IN	0.508392
SCN1A	2	svd_z2	0.124563	0.436119	OPC	0.509002
unknown_chr7_67900000	3	svd_z0	0.235509	1.34007	IN	0.511691
SPATA6	2	scZ	0.838535	0.426646	OPC	0.513639
RBM6	2	scZ	0.300907	0.424942	Astro	0.514481
HAMP	3	scZ	0.10884	1.32418	Micro	0.515771
ERCC1	2	scZ	0.245796	0.418463	Oligo	0.517705
ZBTB20	2	svd_z2	0.439535	0.416857	OPC	0.51851
SCN1A	2	scZ	0.161427	0.415912	IN	0.518984
EIF1	2	svd_z0	0.336879	0.403752	IN	0.525158
RNPC3	3	svd_z2	0.440088	1.28771	IN	0.525264
SCN1A	2	scZ	0.223551	0.397649	OPC	0.528306
CALM1	2	svd_z1	0.156749	0.396947	OPC	0.52867
COX6B1	3	svd_z1	0.328293	1.27328	Endo	0.529066
ZBTB20	2	scZ	0.277503	0.393696	OPC	0.530363
RPS16	2	scZ	0.263495	0.392845	OPC	0.530808
ZBTB20	2	svd_z1	0.182811	0.392484	OPC	0.530996
SOD1	2	svd_z1	0.333352	0.3913	IN	0.531617
DCXR	2	svd_z0	1.86603	0.389066	IN	0.532791
ANKRD36	3	svd_z1	0.140245	1.24836	Oligo	0.535699
COX5B	3	scZ	0.263576	1.24149	OPC	0.537544
SYT1	3	scZ	0.340972	1.23472	IN	0.539366
RPS24	3	scZ	0.988478	1.23269	EN	0.539915
ZRANB2	2	scZ	0.325011	0.370916	Endo	0.542505
ANKRD36B	2	scZ	0.479963	0.36591	IN	0.545242
SEPTIN7	3	scZ	0.439475	1.21092	EN	0.545822
ANKRD36	3	scZ	0.987942	1.20979	OPC	0.546133
S100A6	2	scZ	0.233553	0.361204	Micro	0.547839
COX6B1	3	svd_z0	1.35717	1.20275	Endo	0.548058
ANKRD36	2	scZ	0.454644	0.360016	Micro	0.548497
FMNL2	3	svd_z0	0.170072	1.19414	Oligo	0.550422
PTGDS	3	svd_z2	0.0633778	1.18368	Astro	0.553308
MT1E	3	scZ	0.348045	1.17064	OPC	0.556926
EIF3K	3	scZ	0.50155	1.14218	EN	0.564909
ZRANB2	3	svd_z1	0.254713	1.13959	OPC	0.565641
EIF1	2	scZ	0.363035	0.328156	IN	0.566747
SEPTIN7	3	svd_z0	1.46435	1.13333	OPC	0.567414
ATP5PO	2	svd_z1	0.191167	0.326435	EN	0.567766
SEPTIN7	3	svd_z1	2.31393	1.12905	Micro	0.56863
PAXX	3	scZ	0.196823	1.12889	Oligo	0.568677
COPE	3	scZ	0.347247	1.12808	OPC	0.568907
ANKRD36	3	svd_z2	0.406294	1.11729	IN	0.571984
RNPC3	3	svd_z1	0.466453	1.11509	Astro	0.572614
DCXR	2	svd_z1	0.408422	0.303548	IN	0.581667
ANKRD36	3	svd_z0	1.94958	1.08365	OPC	0.581686
TTLL7	3	scZ	0.209067	1.08346	Oligo	0.581741
SYT1	3	scZ	0.107632	1.08138	EN	0.582346
SEPTIN7	3	svd_z1	0.714371	1.08075	Endo	0.582529
SOD1	2	svd_z2	0.170671	0.300475	IN	0.583585
MT2A	3	scZ	0.093744	1.06777	EN	0.586322
unknown_chr7_67900000	3	scZ	0.479589	1.06561	IN	0.586956
PFDN5	3	scZ	0.60778	1.06257	EN	0.587849
RPLP2	2	svd_z1	0.326711	0.290775	Astro	0.589724
MT2A	3	scZ	0.093744	1.03807	Oligo	0.595096
TTC3	3	svd_z2	1.89205	1.03335	OPC	0.5965
PFDN5	3	svd_z0	1.44455	1.02905	Oligo	0.597783
MT2A	3	scZ	0.0397227	0.997559	Endo	0.607271
ARID4A	3	svd_z0	2.76982	0.99696	Astro	0.607453
unknown_chr17_29500000	3	svd_z1	0.360868	0.990971	OPC	0.609275
ZBTB20	2	scZ	0.266599	0.261226	Oligo	0.609279
PFDN5	3	svd_z0	3.07321	0.987618	EN	0.610297
UBL5	3	svd_z0	0.319914	0.981719	Endo	0.6121
SCN1A	2	svd_z1	0.390489	0.254782	IN	0.613728
DCXR	3	scZ	0.0912773	0.960288	Astro	0.618694
ZRANB2	3	svd_z2	0.0839269	0.959692	EN	0.618879
MRPL52	2	svd_z0	1.69445	0.245332	OPC	0.620381
SEPTIN7	3	scZ	0.101943	0.953536	Oligo	0.620786
TMA7	3	scZ	0.779425	0.953414	EN	0.620824
SLC1A3	2	svd_z2	0.100899	0.244583	Astro	0.620915
SYT1	3	svd_z2	0.370171	0.943247	IN	0.623988
DCXR	3	scZ	0.202472	0.942951	Oligo	0.624081
RPLP2	3	svd_z1	0.326711	0.939683	Micro	0.625101
RPS24	2	svd_z1	0.17494	0.238315	IN	0.625426
PTOV1	3	svd_z0	1.69438	0.933204	OPC	0.62713
RNPC3	3	svd_z2	0.175706	0.93291	Astro	0.627222
TMA7	3	svd_z0	0.636397	0.932368	EN	0.627392
TTC3	3	svd_z2	1.68489	0.930731	Astro	0.627906
S100A6	2	scZ	0.130006	0.234498	Oligo	0.628208
MT2A	3	scZ	0.140348	0.923921	IN	0.630047
POLR2I	2	scZ	0.186386	0.231516	Micro	0.630402
EIF1	2	svd_z1	0.0982743	0.231267	IN	0.630586
PFDN5	3	svd_z1	0.918777	0.921635	EN	0.630768
METTL26	2	scZ	0.471144	0.228838	Astro	0.632387
ATP5PO	2	svd_z0	1.46141	0.227038	Oligo	0.633729
SEPTIN7	3	scZ	0.555953	0.904308	Endo	0.636256
SOD1	3	svd_z0	1.06395	0.899135	OPC	0.637904
ANKRD36	2	svd_z1	0.171442	0.219507	Micro	0.639416
PDCD5	2	svd_z0	1.39552	0.21931	IN	0.639566
CLASRP	3	svd_z2	0.476642	0.891408	IN	0.640373
MT1E	2	svd_z1	0.293365	0.218166	Micro	0.640441
RPL27	2	scZ	0.17493	0.218128	Micro	0.64047
COX6C	3	svd_z1	0.68065	0.886458	OPC	0.64196
AHI1	3	svd_z0	0.286927	0.871815	IN	0.646678
unknown_chr9_77100000	3	scZ	0.200213	0.864153	IN	0.64916
RPLP1	3	svd_z0	1.3502	0.863801	OPC	0.649274
ATP5ME	3	svd_z0	0.295812	0.861289	IN	0.65009
COX6C	3	scZ	0.397197	0.860856	Micro	0.650231
PDCD5	2	scZ	0.235254	0.203302	Oligo	0.652069
RNPC3	3	svd_z0	1.32758	0.853641	Oligo	0.652581
RPS5	3	scZ	0.146879	0.852785	Astro	0.65286
SPARCL1	3	svd_z1	0.606979	0.848978	OPC	0.654104
CALM1	2	scZ	0.324917	0.200293	OPC	0.654485
SEPTIN7	3	svd_z2	0.844261	0.846596	Endo	0.654883
ANKRD36	3	scZ	0.410019	0.845235	Oligo	0.655329
LUC7L3	3	svd_z0	0.353297	0.845214	Astro	0.655336
RNPC3	3	scZ	0.291722	0.838185	Astro	0.657643
CLASRP	3	scZ	0.516826	0.836186	IN	0.658301
ZBTB20	2	svd_z0	0.788366	0.193706	Oligo	0.65985
PFDN5	3	svd_z2	0.477128	0.830053	EN	0.660323
ATP5F1D	3	svd_z1	0.0808629	0.829264	Endo	0.660583
AHI1	3	svd_z2	0.226176	0.822075	IN	0.662962
VPS13C	3	svd_z1	0.334357	0.819867	IN	0.663694
TTC3	3	svd_z2	0.105541	0.819438	IN	0.663837
RPS24	2	scZ	0.179164	0.187839	IN	0.664721
PFDN5	2	scZ	0.195217	0.186737	IN	0.665646
VPS13C	3	scZ	0.480514	0.811861	IN	0.666357
ELOB	3	scZ	0.173973	0.809465	EN	0.667155
SFPQ	3	svd_z1	0.234559	0.805089	OPC	0.668616
ATP5MPL	2	svd_z0	0.170871	0.182928	Oligo	0.668869
UBL5	2	svd_z1	0.134343	0.180276	OPC	0.671136
ANKRD36B	2	svd_z0	0.39325	0.180178	IN	0.67122
RPS15A	3	svd_z1	0.460987	0.795171	IN	0.67194
PFDN5	3	scZ	0.405788	0.777775	Oligo	0.67781
unknown_chr17_29400000	3	svd_z0	0.290571	0.763786	EN	0.682568
RPS15A	3	svd_z0	2.05503	0.757709	IN	0.684645
PTMA	3	svd_z0	0.124826	0.754055	Endo	0.685897
SCN1A	2	svd_z2	0.0811192	0.162226	IN	0.687115
unknown_chr17_29400000	3	svd_z2	0.236916	0.75003	EN	0.687279
UBL5	3	scZ	0.297308	0.739833	Endo	0.690792
APOC2	2	svd_z0	0.220143	0.153115	Micro	0.695576
COPE	3	scZ	0.258117	0.714971	EN	0.699433
ANKRD36	3	svd_z2	0.240288	0.707885	Astro	0.701915
PDIA2	3	svd_z1	0.188703	0.704826	IN	0.70299
ARID4A	3	scZ	0.341685	0.704223	OPC	0.703202
unknown_chr17_29500000	3	svd_z2	0.303692	0.689087	IN	0.708544
SPARCL1	3	svd_z0	1.88318	0.685986	OPC	0.709643
SFPQ	3	svd_z1	0.0680905	0.683447	EN	0.710545
ANKRD36C	3	svd_z0	0.161164	0.674329	IN	0.713791
PTOV1	3	svd_z1	0.351038	0.670793	OPC	0.715054
RPL34	2	scZ	0.0558258	0.133022	Endo	0.715319
MT3	3	scZ	0.0485536	0.670001	OPC	0.715338
RPL34	2	scZ	0.172103	0.131441	Oligo	0.716943
MACROD1	2	scZ	0.727462	0.130611	Oligo	0.717799
SEPTIN7	3	scZ	0.439475	0.659745	IN	0.719015
ANKRD36	3	svd_z2	0.633682	0.652	Oligo	0.721805
VPS13C	3	svd_z2	0.220338	0.645444	IN	0.724175
ELOB	3	scZ	0.223694	0.643689	Astro	0.724811
PFDN5	3	svd_z1	0.918777	0.634766	Oligo	0.728052
SCN1A	2	svd_z2	0.0607357	0.116304	EN	0.733078
SPATA6	2	scZ	0.149139	0.115464	Micro	0.734007
ATP5F1D	3	scZ	0.0530577	0.616485	Endo	0.734737
PTPRZ1	2	scZ	0.591408	0.10973	OPC	0.740452
AHI1	3	svd_z1	0.66023	0.596811	IN	0.742
RNPC3	3	scZ	0.196165	0.596095	EN	0.742266
ZBTB20	2	svd_z1	0.892893	0.108071	Oligo	0.742351
MT1M	2	svd_z2	0.0939144	0.107493	Endo	0.743017
CALM1	3	svd_z0	1.07723	0.573539	Endo	0.750685
ATP5MF	2	svd_z0	1.08332	0.0996027	Endo	0.752307
RBX1	3	scZ	0.251641	0.564077	Oligo	0.754245
SEC62	2	scZ	0.12965	0.0953478	EN	0.757486
RPL11	3	svd_z1	0.144515	0.551097	Oligo	0.759156
CDC42BPA	3	scZ	0.0716808	0.548538	IN	0.760128
RPS8	2	scZ	0.114075	0.0930054	IN	0.760391
CALM1	3	scZ	0.123211	0.546383	EN	0.760947
RPS16	3	scZ	0.0756608	0.545161	Oligo	0.761412
ATP5F1D	3	scZ	0.0882367	0.544999	Micro	0.761474
RPS24	2	svd_z0	0.063406	0.091761	Oligo	0.76195
PLEKHA5	3	svd_z1	0.572392	0.535719	EN	0.765015
ERCC1	2	scZ	0.481581	0.0867472	OPC	0.768354
EIF3K	3	svd_z1	0.36831	0.521975	EN	0.770291
ELOB	3	svd_z0	1.4071	0.520085	Endo	0.771019
TTC3	3	svd_z1	0.36179	0.504826	Astro	0.776924
PDCD5	2	svd_z0	1.39552	0.0795439	EN	0.777916
LUC7L3	3	svd_z2	0.451569	0.502122	Astro	0.777975
ANKRD36	3	svd_z2	0.336721	0.501812	OPC	0.778095
SPARCL1	3	scZ	0.499523	0.500556	OPC	0.778584
EIF3K	2	scZ	0.134768	0.0776351	OPC	0.780528
CLASRP	3	svd_z1	0.317136	0.494662	IN	0.780882
CA11	3	scZ	0.191927	0.491248	EN	0.782216
MT1E	2	scZ	0.0653806	0.076179	Micro	0.782544
MT3	3	scZ	0.160783	0.49004	Micro	0.782689
unknown_chr17_29500000	3	svd_z0	0.0598226	0.489647	IN	0.782843
TCEA2	2	scZ	0.17408	0.0757057	Oligo	0.783203
DST	3	svd_z1	0.107783	0.488134	Astro	0.783435
COX6C	3	svd_z1	0.140004	0.48402	EN	0.785048
CALM1	3	scZ	0.128921	0.47546	IN	0.788416
ATP5MF	2	scZ	0.317618	0.0719237	Endo	0.788556
ANKRD26	3	scZ	0.270678	0.471929	EN	0.789809
SYT1	3	svd_z1	0.130821	0.466378	IN	0.792004
RPLP1	3	scZ	0.116612	0.465029	Oligo	0.792538
RPLP2	3	scZ	0.192159	0.461939	Micro	0.793764
unknown_chr9_77100000	3	scZ	0.42999	0.46191	Oligo	0.793775
UBL5	2	svd_z1	0.0556104	0.0671691	Astro	0.795504
ATP5MPL	2	scZ	0.171188	0.0669401	Oligo	0.795845
SEPTIN7	3	scZ	0.257597	0.452867	OPC	0.797372
ELOB	3	scZ	0.212645	0.452414	IN	0.797553
LUC7L3	3	svd_z0	0.353297	0.439996	Oligo	0.80252
RPS15A	3	scZ	0.0502033	0.437475	Endo	0.803533
PTMA	3	scZ	0.398506	0.437445	Micro	0.803545
CCDC88A	3	svd_z1	0.0536001	0.437103	EN	0.803682
RBX1	3	svd_z2	0.0857377	0.436388	Oligo	0.80397
ATOX1	2	scZ	0.296827	0.0607809	Micro	0.805266
RPS15A	3	scZ	0.107644	0.432886	Micro	0.805379
PNISR	2	svd_z0	0.0740446	0.0604535	IN	0.805781
GUK1	2	svd_z1	0.0628255	0.0596135	IN	0.807108
SFPQ	3	svd_z1	0.234559	0.428132	Oligo	0.807295
ATP5F1D	3	svd_z1	0.0808629	0.427785	Micro	0.807435
PNISR	3	svd_z1	0.480369	0.425873	Astro	0.808207
RPL11	3	svd_z2	0.206496	0.422013	Oligo	0.809769
GUK1	2	scZ	0.29855	0.0578853	Endo	0.80987
ANKRD36	3	svd_z0	0.299611	0.420559	Astro	0.810358
FTL	3	scZ	0.137486	0.42037	Endo	0.810434
APOC2	2	scZ	0.203655	0.0559404	Micro	0.813031
CALM1	3	svd_z1	0.156749	0.411404	Endo	0.814076
RPL11	2	svd_z1	0.0875865	0.0545481	Astro	0.81533
RPS15A	2	svd_z2	0.0283453	0.0519057	EN	0.81978
ATP5MF	3	scZ	0.131196	0.384677	EN	0.825027
PNISR	2	scZ	0.168941	0.0487388	IN	0.825273
PFDN5	3	svd_z2	0.182724	0.382574	Oligo	0.825895
SOD1	3	scZ	0.483973	0.376549	OPC	0.828387
MACROD1	2	svd_z2	0.0332498	0.0460961	IN	0.830001
PDCD5	2	scZ	0.11643	0.0460541	Astro	0.830077
SCN1A	2	svd_z0	0.369995	0.0430888	OPC	0.835558
RABAC1	2	scZ	0.184627	0.0428735	Endo	0.835964
ATP5MPL	2	svd_z1	0.0663367	0.0426659	Oligo	0.836356
RPS24	2	svd_z2	0.196948	0.0426251	IN	0.836433
ANKRD26	3	svd_z0	0.08734	0.354928	Astro	0.837391
MT3	3	scZ	0.0485536	0.351909	EN	0.838656
CHD5	3	scZ	0.197821	0.351871	IN	0.838672
VPS13C	3	svd_z0	0.329877	0.349054	IN	0.839854
RPS5	3	scZ	0.146879	0.345554	EN	0.841325
RPL11	2	svd_z2	0.206496	0.038849	Astro	0.843748
MAP4K5	3	scZ	0.84186	0.33887	EN	0.844142
SPARCL1	3	svd_z2	0.153926	0.336735	OPC	0.845043
APOC1	3	scZ	0.156911	0.336256	Micro	0.845246
RPS8	3	scZ	0.0900214	0.335566	Endo	0.845537
ATP5MF	2	svd_z2	0.219809	0.0374911	Endo	0.846469
GUK1	2	svd_z1	0.0345533	0.0363438	EN	0.848807
PNISR	2	svd_z0	0.0740446	0.0362313	Oligo	0.849039
PCM1	2	svd_z0	0.0734478	0.0358357	EN	0.849855
ATP5MD	3	scZ	0.213497	0.321199	Astro	0.851633
DCXR	3	scZ	0.202472	0.320394	OPC	0.851976
SEC62	2	scZ	0.151478	0.0326787	IN	0.856546
MT2A	3	scZ	0.0467114	0.309068	Micro	0.856814
ATP5ME	3	scZ	0.295554	0.308505	IN	0.857056
SOD1	3	svd_z1	0.333352	0.308027	OPC	0.857261
PNISR	2	scZ	0.168941	0.031601	Oligo	0.858906
EIF3K	3	svd_z2	0.121387	0.295475	EN	0.862657
RNASET2	3	scZ	0.261507	0.295213	Micro	0.86277
RPS8	3	scZ	0.162673	0.290134	EN	0.864965
MT1M	2	scZ	0.11035	0.0271781	Endo	0.869056
RPS8	3	scZ	0.114075	0.279992	Oligo	0.869362
ZBTB20	2	svd_z2	0.150524	0.025654	Astro	0.872748
EIF3K	3	svd_z0	1.04994	0.271412	EN	0.873099
unknown_chr17_29400000	3	svd_z2	0.404577	0.267434	IN	0.874838
ANKRD26	3	svd_z2	0.215784	0.266275	Astro	0.875345
PDIA2	2	svd_z0	0.504844	0.0242989	Oligo	0.876127
PDIA2	2	scZ	0.22525	0.0240415	Oligo	0.876779
ZRANB2	3	svd_z2	0.0839269	0.261974	Astro	0.877229
TCEA2	2	scZ	0.152319	0.0231712	OPC	0.879013
ANKRD36	3	svd_z2	0.3031	0.254741	EN	0.880408
EIF1	3	svd_z1	0.0982743	0.246247	Micro	0.884154
CCDC88A	3	svd_z1	0.0683846	0.243221	Oligo	0.885493
COX6B1	3	scZ	0.0876421	0.241128	IN	0.88642
RABAC1	2	scZ	0.217839	0.0202551	OPC	0.886827
ZRANB2	3	svd_z2	0.0839269	0.23854	Oligo	0.887568
PLEKHA5	3	svd_z0	0.470462	0.237964	IN	0.887824
RABAC1	2	scZ	0.175138	0.0198813	Oligo	0.887869
PCM1	2	svd_z2	0.24905	0.0197615	IN	0.888205
CALM1	3	scZ	0.438377	0.235022	Endo	0.889131
CLU	3	scZ	0.140842	0.231428	IN	0.89073
RPLP1	3	scZ	0.20379	0.231321	Endo	0.890777
unknown_chr9_77100000	3	svd_z0	0.227766	0.229249	Oligo	0.891701
ARID4A	3	svd_z2	0.200304	0.228304	Astro	0.892122
TTC3	3	scZ	0.13239	0.228207	OPC	0.892166
COX6C	3	scZ	0.2371	0.223576	IN	0.894234
ARID4A	2	scZ	0.327458	0.0171615	IN	0.895774
RPS16	3	scZ	0.0600016	0.210385	Micro	0.900151
GUK1	2	scZ	0.279436	0.0157124	Oligo	0.900247
PDIA2	3	scZ	0.112098	0.20977	IN	0.900428
PTOV1	3	scZ	0.0556699	0.205338	Astro	0.902426
unknown_chr17_29400000	2	svd_z2	0.125514	0.0149443	Astro	0.902704
LUC7L3	3	scZ	0.312484	0.203667	OPC	0.90318
RNF13	2	svd_z2	0.159262	0.0146999	Oligo	0.903499
DCXR	3	scZ	0.202472	0.202836	EN	0.903555
GUK1	2	scZ	0.432345	0.0145309	IN	0.904052
RPS5	3	scZ	0.0371088	0.197099	Micro	0.906151
PNISR	3	svd_z0	0.119983	0.193502	Astro	0.907782
RPLP1	3	scZ	0.160723	0.189446	Astro	0.909625
RPS15A	3	scZ	0.102033	0.189254	IN	0.909712
COX6C	3	scZ	0.272286	0.184823	Endo	0.91173
COPE	3	scZ	0.190168	0.18469	Astro	0.91179
MT1E	2	svd_z0	0.369219	0.0117737	Micro	0.913594
RABAC1	2	scZ	0.217839	0.0116182	EN	0.914164
TTLL7	3	scZ	0.343882	0.178867	EN	0.914449
ATP5MPL	2	svd_z1	0.0413333	0.0109791	EN	0.916549
MT1E	3	svd_z2	0.143487	0.1725	Endo	0.917365
ANKRD26	3	svd_z1	0.0454422	0.172143	EN	0.917529
ANKRD36	3	scZ	0.391712	0.166732	IN	0.920014
ANKRD36C	3	svd_z2	0.107449	0.158686	IN	0.923723
PDIA2	2	svd_z2	0.283986	0.0091027	Oligo	0.923991
MT1E	3	svd_z0	0.368767	0.154394	Endo	0.925707
PAXX	3	scZ	0.231313	0.153193	EN	0.926264
COX6C	3	svd_z2	0.0860767	0.152973	OPC	0.926365
RPLP1	3	scZ	0.144726	0.150187	Micro	0.927657
ANKRD26	3	svd_z0	0.0838373	0.147166	EN	0.929059
ZRANB2	2	svd_z2	0.0269473	0.00748865	Endo	0.93104
SFPQ	3	svd_z2	0.0212854	0.142263	EN	0.931339
SOD1	3	svd_z2	0.170671	0.137619	OPC	0.933504
PDIA2	2	svd_z1	0.333626	0.00675526	Oligo	0.934495
MT1E	2	svd_z2	0.0966356	0.00663541	Micro	0.935078
ATP5F1D	3	svd_z1	0.0808629	0.131863	Astro	0.936195
SERF2-C15ORF63	2	svd_z1	0.0220164	0.00624879	IN	0.936993
ANKRD26	3	svd_z0	0.0492888	0.130062	IN	0.937038
CDC42BPA	3	scZ	0.137919	0.130027	Oligo	0.937055
PTGDS	3	svd_z2	0.0638183	0.12923	IN	0.937428
ELOB	3	scZ	0.194446	0.1272	Endo	0.93838
ATP5MF	2	svd_z2	0.0473831	0.00591434	OPC	0.938699
CLASRP	3	svd_z0	0.0767016	0.123113	IN	0.9403
PNISR	3	scZ	0.287621	0.117881	Astro	0.942763
SLC44A1	2	svd_z0	0.142384	0.00501956	Oligo	0.943518
DST	3	svd_z1	0.135754	0.114546	OPC	0.944336
ARID4A	3	svd_z1	0.43822	0.112776	OPC	0.945172
PNISR	2	svd_z2	0.122075	0.00466351	IN	0.945555
CHD5	3	scZ	0.0934397	0.108589	EN	0.947153
MRPL52	2	svd_z2	0.0640905	0.00435208	EN	0.947401
RPLP1	2	scZ	0.144726	0.00429172	IN	0.947767
NDUFV1	3	svd_z0	0.203126	0.106876	EN	0.947965
SERF2-C15ORF63	2	svd_z0	0.0948853	0.0040602	IN	0.949193
ANKRD36	3	svd_z1	0.0365524	0.102933	IN	0.949836
RNPC3	3	svd_z0	0.389891	0.102655	IN	0.949968
COX6B1	3	scZ	0.163051	0.098951	Endo	0.951728
PNISR	2	svd_z2	0.122075	0.00356194	Oligo	0.952409
ARID4A	3	svd_z1	0.43822	0.0924097	EN	0.954846
RPS8	3	svd_z1	0.0879524	0.0918047	EN	0.955135
ZBTB20	2	svd_z1	0.214238	0.0031144	Astro	0.955496
unknown_chr7_67900000	3	svd_z1	0.0511009	0.0900929	EN	0.955953
RPL27	2	scZ	0.17493	0.00300672	Endo	0.956271
NDUFV1	3	svd_z1	0.0499661	0.0876925	EN	0.957101
ATP5MF	2	scZ	0.0968031	0.00287289	OPC	0.957254
CLASRP	2	svd_z1	0.0785039	0.00283422	Micro	0.957543
SFPQ	3	svd_z2	0.0212854	0.08643	OPC	0.957705
MRPL52	2	svd_z1	0.529566	0.00280779	OPC	0.957741
MRPL52	2	svd_z2	0.0640905	0.0025603	OPC	0.959645
ATP5F1D	3	scZ	0.0530577	0.0818527	Astro	0.9599
ANKRD26	3	svd_z2	0.103657	0.081816	IN	0.959917
ATOX1	2	scZ	0.22528	0.00237345	IN	0.961144
SFPQ	3	svd_z2	0.0733244	0.0783495	Oligo	0.961583
PTGDS	3	scZ	0.0597908	0.0778511	EN	0.961822
SERF2-C15ORF63	2	scZ	0.0973869	0.00227425	IN	0.961964
RPS5	3	scZ	0.146879	0.0769019	Endo	0.962279
PAXX	3	svd_z0	0.548343	0.0762739	EN	0.962581
COX6C	3	svd_z0	1.54779	0.0756241	OPC	0.962894
MAP4K5	3	svd_z2	0.0451661	0.0744592	Oligo	0.963455
MT1M	2	svd_z0	0.0310185	0.00205274	Endo	0.963862
TTLL7	3	svd_z2	0.402541	0.0719384	EN	0.96467
AHI1	3	scZ	0.2949	0.0696748	IN	0.965762
RPS15A	3	svd_z2	0.0283453	0.0684216	OPC	0.966368
NDUFV1	3	scZ	0.207616	0.0658956	EN	0.967589
COX6C	3	scZ	0.0435762	0.0637528	Astro	0.968626
PLEKHA5	3	scZ	0.616454	0.0633937	IN	0.9688
TCEA2	2	scZ	0.0045179	0.0014841	IN	0.96927
PAXX	3	scZ	0.141637	0.0619789	Astro	0.969486
RPS5	3	scZ	0.110081	0.0613588	IN	0.969786
UBL5	3	svd_z1	0.0700595	0.0610246	Endo	0.969949
MT1E	3	svd_z0	0.364248	0.0601474	OPC	0.970374
CDC42BPA	3	scZ	0.102611	0.0536178	Astro	0.973547
CCDC88A	3	svd_z0	0.110123	0.0529507	Oligo	0.973872
ATOX1	2	scZ	0.196661	0.0010021	EN	0.974746
ATP5MPL	2	svd_z0	0.137618	0.000998043	EN	0.974798
PTMA	3	svd_z0	0.142684	0.0474412	Micro	0.976559
RNF13	2	svd_z1	0.0507944	0.000861143	Oligo	0.976589
RPLP1	3	scZ	0.144726	0.045451	EN	0.977531
MT1E	3	svd_z2	0.143487	0.0443252	OPC	0.978081
RPS24	3	svd_z0	0.300176	0.0438073	EN	0.978334
PTGDS	3	svd_z2	0.0638183	0.0434686	EN	0.9785
ZRANB2	3	svd_z2	0.0428995	0.039686	OPC	0.980353
unknown_chr17_29500000	3	svd_z1	0.0190314	0.0363849	EN	0.981972
ELOB	3	svd_z2	0.0327297	0.0343778	Endo	0.982958
ATP5MPL	2	scZ	0.152409	0.000452362	EN	0.983031
GUK1	2	scZ	0.323124	0.000417718	EN	0.983694
unknown_chr7_67900000	3	svd_z2	0.0279644	0.0308877	EN	0.984675
ARID4A	3	scZ	0.33166	0.0307445	EN	0.984745
CCDC88A	3	scZ	0.141421	0.0268947	Oligo	0.986643
GPX4	3	scZ	0.0255304	0.0268027	Micro	0.986688
UBL5	3	svd_z1	0.134343	0.0266625	Oligo	0.986757
COX6B1	3	scZ	0.0734935	0.0230712	EN	0.988531
GPX4	3	scZ	0.0124138	0.0219275	EN	0.989096
SFPQ	3	svd_z0	0.70417	0.021754	IN	0.989182
RPS8	3	svd_z0	0.340691	0.0194735	EN	0.99031
CCDC88A	3	svd_z0	0.110123	0.0185023	EN	0.990791
AHI1	3	svd_z2	0.0241295	0.017282	EN	0.991396
RPS15A	3	svd_z2	0.0283453	0.0134536	IN	0.993296
ANKRD36	3	svd_z1	0.00795723	0.013347	EN	0.993349
ANKRD36	3	svd_z0	0.0498592	0.0124925	EN	0.993773
SEPTIN7	3	svd_z1	0.0499334	0.0118624	OPC	0.994086
RBX1	3	scZ	0.10738	0.0100779	EN	0.994974
GPX4	3	scZ	0.022068	0.00965431	Astro	0.995184
CCDC88A	3	scZ	0.141421	0.00945795	EN	0.995282
PABPN1	3	scZ	0.119626	0.00922142	Oligo	0.9954
RPS24	2	svd_z0	0.0325667	2.95232e-05	IN	0.995665
FMNL2	3	svd_z1	0.0369172	0.0079652	Oligo	0.996025
GUK1	2	svd_z0	0.439222	2.1627e-05	IN	0.996289
ATP5PO	2	svd_z2	0.0508417	1.90972e-05	Oligo	0.996513
DST	3	svd_z1	0.0268754	0.00693439	EN	0.996539
PLEKHA5	3	svd_z1	0.828462	0.00690527	IN	0.996553
DST	3	svd_z2	0.0128661	0.00652194	OPC	0.996744
GPX4	3	scZ	0.0165959	0.00607625	OPC	0.996966
ANKRD36	3	svd_z0	0.0575906	0.00593489	IN	0.997037
ANKRD26	3	svd_z1	0.0454422	0.00555063	IN	0.997229
MT3	3	scZ	0.0276199	0.00472499	IN	0.99764
RPS8	3	scZ	0.0249783	0.00435526	Micro	0.997825
IGFBP7	3	svd_z2	0.230679	0.00422077	Endo	0.997892
PAXX	3	scZ	0.141637	0.00341178	Micro	0.998296
REX1BD	3	scZ	0.00642325	0.00303714	IN	0.998483
RPLP1	3	svd_z2	0.00846075	0.00300685	OPC	0.998498
SEPTIN7	3	svd_z1	0.0571145	0.00256218	Astro	0.99872
PABPN1	3	scZ	0.11135	0.00250808	EN	0.998747
TTC3	3	scZ	0.150353	0.00227812	Astro	0.998862
ARID4A	3	svd_z0	0.512918	0.00213401	OPC	0.998934
GPX4	3	scZ	0.00999114	0.0020604	IN	0.99897
ANKRD26	3	svd_z2	0.103657	0.00203752	EN	0.998982
ARID4A	3	svd_z2	0.0468751	0.00178996	OPC	0.999105
PABPN1	3	scZ	0.11135	0.00148737	OPC	0.999257
REX1BD	3	scZ	0.00217898	0.00146744	EN	0.999267
DST	3	svd_z0	0.0159071	0.0010218	EN	0.999489
RNPC3	3	svd_z0	0.389891	0.000934916	EN	0.999533
ANKRD36	3	svd_z0	0.0624863	0.000813805	Oligo	0.999593
SCN1A	2	svd_z1	0.56905	1.02441e-07	OPC	0.999745
PTGDS	3	svd_z1	0.416953	0.000134374	OPC	0.999933
PTGDS	3	svd_z1	0.416953	5.41878e-05	Micro	0.999973
PTGDS	3	svd_z1	0.416953	5.13961e-05	Endo	0.999974
unknown_chr17_29500000	3	svd_z1	0.0187889	2.99182e-06	IN	0.999999
CALM1	2	svd_z2	1.4988e-15	3.27277e-29	OPC	1
RPLP1	2	svd_z0	1.3502	2.8821e-29	IN	1
RPL34	2	svd_z0	1.39668	1.13399e-29	EN	1
SEC62	2	svd_z0	2.01698	1.1738e-29	EN	1
COPE	2	svd_z0	1.3408	1.10839e-29	IN	1
RPL34	2	svd_z0	1.39668	1.14646e-29	IN	1
SEC62	2	svd_z0	2.01698	1.29503e-29	IN	1
MYL6	2	svd_z2	3.88578e-16	6.86331e-30	Endo	1
TCEA2	2	svd_z0	1.67019	6.20454e-30	IN	1
SPARCL1	2	svd_z0	1.88318	4.0123e-30	Oligo	1
CIRBP	2	svd_z2	3.05311e-16	3.3091e-30	Astro	1
FXYD1	2	scZ	0.363137	7.649e-31	Astro	1
PDCD5	2	svd_z0	0.989613	6.16298e-31	Astro	1
RPL34	2	svd_z0	1.39668	2.46519e-30	Astro	1
RPS16	2	svd_z0	1.47072	2.46519e-30	Astro	1
CKB	2	svd_z0	0.209412	6.23931e-31	EN	1
COX7B	2	svd_z0	1.44873	3.37919e-30	EN	1
RABAC1	2	svd_z0	0.638601	1.16608e-30	EN	1
RPL27	2	svd_z0	1.25943	2.94124e-30	Endo	1
RPL27	2	svd_z2	0.40087	1.07571e-30	Endo	1
S100A6	2	svd_z0	1.66384	3.49368e-30	Endo	1
ATOX1	2	svd_z0	1.04363	2.29316e-30	IN	1
RPS8	2	svd_z0	0.340691	5.20467e-31	IN	1
CALM1	2	svd_z0	1.07723	2.73564e-30	Micro	1
S100A6	2	svd_z0	1.66384	2.46519e-30	Micro	1
SPARCL1	2	svd_z2	0.0125579	4.58793e-31	Micro	1
TYROBP	2	scZ	0.470321	5.76584e-31	Micro	1
TYROBP	2	svd_z2	0.323653	7.22069e-31	Micro	1
CIRBP	2	svd_z2	3.05311e-16	2.83637e-30	OPC	1
EIF3K	2	svd_z0	1.04994	2.0378e-30	OPC	1
TCEA2	2	svd_z0	1.67019	2.95823e-30	OPC	1
UBL5	2	svd_z2	1.04083e-16	4.17858e-31	OPC	1
RPL34	2	svd_z0	1.39668	2.46519e-30	Oligo	1
RPLP2	2	svd_z0	1.51386	1.30847e-30	Oligo	1
ARAP2	3	scZ	0.171622	2.56724e-33	Astro	1
ARAP2	3	svd_z0	0.0803889	0	Astro	1
ARAP2	3	svd_z1	0.26381	0	Astro	1
ARAP2	3	svd_z2	0.0233587	0	Astro	1
ATP5F1D	3	svd_z2	7.77156e-16	6.04892e-29	Astro	1
ATP5MD	3	svd_z0	1.42593	0	Astro	1
ATP5MD	3	svd_z1	0.0022234	0	Astro	1
ATP5MD	3	svd_z2	0	0	Astro	1
ATP5ME	3	scZ	0.295554	1.42255e-31	Astro	1
ATP5ME	3	svd_z0	0.295812	0	Astro	1
ATP5ME	3	svd_z1	0.00939043	1.25237e-33	Astro	1
ATP5ME	3	svd_z2	1.74773e-16	0	Astro	1
ATP5MF	3	svd_z0	2.12697	1.47867e-29	Astro	1
ATP5MF	3	svd_z1	0.0385405	0	Astro	1
ATP5MF	3	svd_z2	0.0473831	0	Astro	1
C4orf48	3	scZ	0.0585057	0	Astro	1
C4orf48	3	svd_z0	1.3318	0	Astro	1
C4orf48	3	svd_z1	0.0980118	0	Astro	1
C4orf48	3	svd_z2	0.00796514	6.92131e-34	Astro	1
CDC42BPA	3	svd_z0	1.44041	2.01721e-30	Astro	1
CDC42BPA	3	svd_z1	0.15072	0	Astro	1
CDC42BPA	3	svd_z2	0.0520181	1.53756e-33	Astro	1
CKB	3	scZ	0.231682	1.49276e-30	Astro	1
CKB	3	svd_z0	0.209412	8.62599e-31	Astro	1
CKB	3	svd_z1	0.0296151	0	Astro	1
CKB	3	svd_z2	4.30211e-16	0	Astro	1
CLU	3	svd_z0	2.52875	0	Astro	1
CLU	3	svd_z1	0.0934201	0	Astro	1
CLU	3	svd_z2	0.0103337	0	Astro	1
COPE	3	svd_z0	1.3408	0	Astro	1
COPE	3	svd_z1	0.11314	0	Astro	1
COPE	3	svd_z2	0.111908	4.68001e-32	Astro	1
COX6C	3	svd_z0	1.54779	0	Astro	1
COX6C	3	svd_z1	0.0582849	6.93367e-33	Astro	1
COX6C	3	svd_z2	0.0167821	2.04793e-33	Astro	1
CST3	3	scZ	0.0108363	1.32327e-32	Astro	1
CST3	3	svd_z0	0.00935028	1.22903e-32	Astro	1
CST3	3	svd_z1	0.000801081	4.03929e-34	Astro	1
CST3	3	svd_z2	6.50521e-18	0	Astro	1
DCXR	3	svd_z0	1.71211	0	Astro	1
DCXR	3	svd_z1	0.0507522	6.96848e-33	Astro	1
DCXR	3	svd_z2	0.0403124	0	Astro	1
DST	3	scZ	0.0874771	0	Astro	1
DST	3	svd_z0	0.0023502	0	Astro	1
DST	3	svd_z2	0.00317963	6.24871e-35	Astro	1
EIF1	2	scZ	0.188144	3.85186e-32	Astro	1
EIF1	2	svd_z0	0.129965	3.85186e-32	Astro	1
EIF1	2	svd_z1	0.0982743	9.62965e-33	Astro	1
EIF1	2	svd_z2	1.38778e-17	0	Astro	1
ELOB	3	svd_z0	1.4071	5.7709e-30	Astro	1
ELOB	3	svd_z1	0.0337248	5.44063e-33	Astro	1
ELOB	3	svd_z2	0.00146469	0	Astro	1
FAU	3	scZ	0.029456	4.81482e-34	Astro	1
FAU	3	svd_z0	0.0289866	5.77779e-33	Astro	1
FAU	3	svd_z1	0.0066083	1.80556e-34	Astro	1
FAU	3	svd_z2	3.68629e-18	6.91191e-35	Astro	1
FKBP2	2	scZ	0.085412	0	Astro	1
FKBP2	2	svd_z0	0.0336913	0	Astro	1
FKBP2	2	svd_z1	0.183587	9.24446e-32	Astro	1
FKBP2	2	svd_z2	3.46945e-17	0	Astro	1
FMNL2	3	scZ	0.145225	4.26338e-32	Astro	1
FMNL2	3	svd_z0	0.0104718	0	Astro	1
FMNL2	3	svd_z1	0.0369172	1.07779e-32	Astro	1
FMNL2	3	svd_z2	0.132963	0	Astro	1
FTL	3	svd_z0	1.67451	0	Astro	1
FTL	3	svd_z1	0.00113921	3.24965e-34	Astro	1
FTL	3	svd_z2	7.75074e-15	0	Astro	1
FXYD1	2	svd_z0	0.314485	0	Astro	1
FXYD1	2	svd_z1	4.16334e-17	0	Astro	1
FXYD1	2	svd_z2	1.38778e-17	0	Astro	1
GPX4	3	svd_z0	2.00607	0	Astro	1
GPX4	3	svd_z1	0.0518268	1.5067e-32	Astro	1
GPX4	3	svd_z2	0.000161683	0	Astro	1
HHATL	3	scZ	0.065372	0	Astro	1
HHATL	3	svd_z0	0.0533761	0	Astro	1
HHATL	3	svd_z1	1.04083e-17	0	Astro	1
HHATL	3	svd_z2	1.04083e-17	0	Astro	1
HSPE1-MOB4	2	scZ	0.0635001	0	Astro	1
HSPE1-MOB4	2	svd_z0	0.0518476	2.88889e-33	Astro	1
HSPE1-MOB4	2	svd_z1	6.93889e-17	0	Astro	1
HSPE1-MOB4	2	svd_z2	1.73472e-18	0	Astro	1
LUC7L3	3	svd_z1	0.430555	0	Astro	1
MALAT1	2	scZ	1.57009e-16	4.84042e-63	Astro	1
MALAT1	2	svd_z0	0.0703493	0	Astro	1
MALAT1	2	svd_z1	0.215251	2.20046e-32	Astro	1
MALAT1	2	svd_z2	6.93889e-18	0	Astro	1
MT1E	3	svd_z0	0.314534	6.11297e-30	Astro	1
MT1E	3	svd_z2	0.143487	0	Astro	1
MT1F	2	scZ	0.125327	1.6568e-31	Astro	1
MT1F	2	svd_z0	0.108536	0	Astro	1
MT1F	2	svd_z1	2.77556e-17	0	Astro	1
MT1F	2	svd_z2	1.38778e-17	0	Astro	1
MT1G	3	svd_z1	2.77556e-17	7.43127e-31	Astro	1
MT1G	3	svd_z2	2.77556e-17	1.32111e-30	Astro	1
MT1M	3	scZ	0.0799027	0	Astro	1
MT1M	3	svd_z0	0.0310185	3.79336e-33	Astro	1
MT1M	3	svd_z1	0.466846	0	Astro	1
MT1M	3	svd_z2	0.0605616	3.18417e-31	Astro	1
MT1X	3	scZ	0.0157177	0	Astro	1
MT1X	3	svd_z0	0.0272921	0	Astro	1
MT1X	3	svd_z1	0.0776317	2.2969e-31	Astro	1
MT1X	3	svd_z2	3.81639e-17	0	Astro	1
MT2A	3	svd_z0	1.4184	9.51834e-28	Astro	1
MT2A	3	svd_z1	0.0227628	0	Astro	1
MT2A	3	svd_z2	0.000582641	0	Astro	1
MT3	3	svd_z0	1.56382	0	Astro	1
MT3	3	svd_z1	0.037259	0	Astro	1
MT3	3	svd_z2	0.00549077	0	Astro	1
NDUFA11	2	scZ	0.0544735	1.92593e-33	Astro	1
NDUFA11	2	svd_z0	0.0444774	3.37038e-33	Astro	1
NDUFA11	2	svd_z1	2.25514e-17	0	Astro	1
NDUFA11	2	svd_z2	5.20417e-18	0	Astro	1
NDUFC1	3	scZ	0.0583724	2.60001e-32	Astro	1
NDUFC1	3	svd_z0	0.0580425	0	Astro	1
NDUFC1	3	svd_z1	0.00619968	0	Astro	1
NDUFC1	3	svd_z2	9.01624e-18	0	Astro	1
PABPN1	3	scZ	0.105143	8.51967e-32	Astro	1
PABPN1	3	svd_z0	0.0603965	2.12799e-32	Astro	1
PABPN1	3	svd_z1	0.140482	4.09039e-31	Astro	1
PABPN1	3	svd_z2	0.0191787	0	Astro	1
PAXX	3	svd_z0	0.548343	1.43216e-30	Astro	1
PAXX	3	svd_z1	0.215745	0	Astro	1
PAXX	3	svd_z2	6.38378e-16	0	Astro	1
PDCD5	2	svd_z1	0.591169	0	Astro	1
PDCD5	2	svd_z2	0.0828473	9.62965e-33	Astro	1
PNISR	3	svd_z2	0.105568	2.38138e-32	Astro	1
PTOV1	3	svd_z0	1.69438	0	Astro	1
PTOV1	3	svd_z1	0.0136798	0	Astro	1
PTOV1	3	svd_z2	6.5746e-16	0	Astro	1
QTRT1	3	scZ	0.12112	7.70372e-33	Astro	1
QTRT1	3	svd_z0	0.129997	0	Astro	1
QTRT1	3	svd_z1	0.0106626	0	Astro	1
QTRT1	3	svd_z2	2.42861e-17	0	Astro	1
RBM6	2	svd_z2	1.38778e-17	2.88889e-33	Astro	1
RPL18	3	scZ	0.153762	0	Astro	1
RPL18	3	svd_z0	0.0323964	4.48799e-33	Astro	1
RPL18	3	svd_z1	0.13862	0	Astro	1
RPL18	3	svd_z2	1.67574e-15	0	Astro	1
RPL28	3	scZ	0.0733097	1.73334e-32	Astro	1
RPL28	3	svd_z0	0.0134399	5.9463e-34	Astro	1
RPL28	3	svd_z1	0.102413	2.50371e-32	Astro	1
RPL28	3	svd_z2	9.93563e-16	2.38735e-33	Astro	1
RPL34	2	scZ	0.0558258	0	Astro	1
RPL34	2	svd_z1	0.0242739	0	Astro	1
RPL34	2	svd_z2	0.00540844	0	Astro	1
RPL35	2	scZ	0.0397779	0	Astro	1
RPL35	2	svd_z0	0.0324785	0	Astro	1
RPL35	2	svd_z1	2.94903e-17	0	Astro	1
RPL35	2	svd_z2	1.73472e-18	0	Astro	1
RPL36	3	scZ	0.00220451	0	Astro	1
RPL36	3	svd_z0	0.0150972	1.41435e-33	Astro	1
RPL36	3	svd_z1	0.0169474	0	Astro	1
RPL36	3	svd_z2	4.33681e-19	0	Astro	1
RPLP1	3	svd_z0	1.3502	0	Astro	1
RPLP1	3	svd_z1	0.0817897	0	Astro	1
RPLP1	3	svd_z2	0.00126704	1.38599e-31	Astro	1
RPS15	2	scZ	0.0495782	4.81242e-33	Astro	1
RPS15	2	svd_z0	0.0392623	1.44445e-33	Astro	1
RPS15	2	svd_z1	0.0315991	4.80851e-33	Astro	1
RPS15	2	svd_z2	2.25514e-17	0	Astro	1
RPS16	2	svd_z1	0.00492444	0	Astro	1
RPS16	2	svd_z2	6.10623e-16	0	Astro	1
RPS21	3	scZ	0.138826	6.22686e-32	Astro	1
RPS21	3	svd_z0	0.138738	0	Astro	1
RPS21	3	svd_z1	0.00494071	1.01016e-34	Astro	1
RPS21	3	svd_z2	2.08167e-17	0	Astro	1
RPS27	3	scZ	0.119186	1.06252e-31	Astro	1
RPS27	3	svd_z0	0.139318	0	Astro	1
RPS27	3	svd_z1	0.00682334	0	Astro	1
RPS27	3	svd_z2	2.08167e-16	0	Astro	1
RPS27A	3	scZ	0.0216371	1.32408e-33	Astro	1
RPS27A	3	svd_z0	0.0176666	0	Astro	1
RPS27A	3	svd_z1	8.67362e-19	0	Astro	1
RPS27A	3	svd_z2	8.67362e-19	0	Astro	1
RPS5	3	svd_z0	0.180943	4.31408e-31	Astro	1
RPS5	3	svd_z1	1.09277	6.90253e-30	Astro	1
RPS5	3	svd_z2	0.053699	2.6963e-32	Astro	1
SLC1A3	2	svd_z1	0.0363954	0	Astro	1
SNHG25	3	scZ	0.381163	4.54886e-31	Astro	1
SNHG25	3	svd_z0	0.311218	5.85181e-31	Astro	1
SNHG25	3	svd_z1	2.77556e-17	4.55375e-32	Astro	1
SNHG25	3	svd_z2	1.38778e-17	1.13844e-32	Astro	1
SPARCL1	3	scZ	0.100432	1.91978e-30	Astro	1
SPARCL1	3	svd_z0	1.88318	2.34185e-28	Astro	1
SPARCL1	3	svd_z1	0.0765177	0	Astro	1
SPARCL1	3	svd_z2	0.0125579	2.79286e-32	Astro	1
TECR	3	scZ	0.0644021	0	Astro	1
TECR	3	svd_z0	0.064362	0	Astro	1
TECR	3	svd_z1	0.00290669	7.33508e-35	Astro	1
TECR	3	svd_z2	4.51028e-17	0	Astro	1
TMA7	3	scZ	0.25713	1.2326e-31	Astro	1
TMA7	3	svd_z0	0.209946	5.3926e-32	Astro	1
TMA7	3	svd_z1	4.85723e-17	0	Astro	1
TMA7	3	svd_z2	2.77556e-17	0	Astro	1
UBL5	2	svd_z2	1.45717e-16	1.872e-31	Astro	1
UQCRB	3	scZ	0.0858898	2.6963e-32	Astro	1
UQCRB	3	svd_z0	0.0839696	0	Astro	1
UQCRB	3	svd_z1	0.0271292	1.20371e-32	Astro	1
UQCRB	3	svd_z2	1.69136e-17	0	Astro	1
ANKRD36B	2	scZ	0.479963	2.03283e-31	EN	1
ANKRD36B	2	svd_z0	0.39325	0	EN	1
ANKRD36B	2	svd_z1	0.281331	0	EN	1
ANKRD36B	2	svd_z2	4.16334e-17	0	EN	1
ARAP2	3	scZ	0.171622	1.13471e-31	EN	1
ARAP2	3	svd_z0	0.0803889	0	EN	1
ARAP2	3	svd_z1	0.26381	0	EN	1
ARAP2	3	svd_z2	0.0233587	7.57332e-33	EN	1
ARID4A	3	svd_z0	0.499226	1.05216e-30	EN	1
ARID4A	3	svd_z2	0.0468751	0	EN	1
ATOX1	2	svd_z0	1.04363	0	EN	1
ATOX1	2	svd_z1	0.171671	0	EN	1
ATOX1	2	svd_z2	0.0628139	0	EN	1
ATP5F1D	3	scZ	0.0524793	0	EN	1
ATP5F1D	3	svd_z0	0.0248428	3.47289e-32	EN	1
ATP5F1D	3	svd_z1	0.0409622	0	EN	1
ATP5F1D	3	svd_z2	3.46945e-18	0	EN	1
ATP5MD	3	svd_z0	1.42593	1.91943e-29	EN	1
ATP5MD	3	svd_z1	0.0022234	0	EN	1
ATP5MD	3	svd_z2	0	0	EN	1
ATP5ME	3	scZ	0.295554	1.64269e-30	EN	1
ATP5ME	3	svd_z0	0.295812	1.58436e-30	EN	1
ATP5ME	3	svd_z1	0.00939043	0	EN	1
ATP5ME	3	svd_z2	1.74773e-16	0	EN	1
ATP5MF	3	svd_z0	2.12697	0	EN	1
ATP5MF	3	svd_z1	0.0385405	0	EN	1
ATP5MF	3	svd_z2	0.0473831	0	EN	1
ATP5MPL	2	svd_z2	1.25767e-17	8.35907e-35	EN	1
C4orf48	3	scZ	0.0585057	1.38632e-31	EN	1
C4orf48	3	svd_z0	1.3318	0	EN	1
C4orf48	3	svd_z1	0.0980118	0	EN	1
C4orf48	3	svd_z2	0.00796514	0	EN	1
CA11	3	svd_z0	0.944827	4.48248e-30	EN	1
CA11	3	svd_z1	0.102161	1.20033e-31	EN	1
CA11	3	svd_z2	0.00831597	0	EN	1
CALM1	3	svd_z0	1.07723	0	EN	1
CALM1	3	svd_z1	0.0774576	0	EN	1
CALM1	3	svd_z2	1.4988e-15	0	EN	1
CALY	3	scZ	0.1219	0	EN	1
CALY	3	svd_z0	0.108648	0	EN	1
CALY	3	svd_z1	0.034606	0	EN	1
CALY	3	svd_z2	0.00059184	0	EN	1
CCDC88A	3	svd_z2	6.93889e-17	6.08163e-31	EN	1
CDC42BPA	3	scZ	0.0681367	1.17951e-31	EN	1
CDC42BPA	3	svd_z0	1.44041	4.37264e-29	EN	1
CDC42BPA	3	svd_z1	0.15072	0	EN	1
CDC42BPA	3	svd_z2	0.0520181	2.92318e-32	EN	1
CHD5	3	svd_z0	1.60083	0	EN	1
CHD5	3	svd_z1	0.0943449	8.62575e-32	EN	1
CHD5	3	svd_z2	0.0766982	1.22074e-31	EN	1
CIAO2B	3	scZ	0.089462	3.85186e-33	EN	1
CIAO2B	3	svd_z0	0.0894525	5.3926e-32	EN	1
CIAO2B	3	svd_z1	0.00150964	0	EN	1
CIAO2B	3	svd_z2	4.81657e-17	0	EN	1
CKB	2	scZ	0.231682	0	EN	1
CKB	2	svd_z1	0.0296151	2.95383e-32	EN	1
CKB	2	svd_z2	4.30211e-16	0	EN	1
CLASRP	3	scZ	0.0328356	0	EN	1
CLASRP	3	svd_z0	0.0767016	2.04413e-32	EN	1
CLASRP	3	svd_z1	0.0785039	1.00391e-31	EN	1
CLASRP	3	svd_z2	0.203854	6.75314e-31	EN	1
CLU	3	svd_z0	2.52875	0	EN	1
CLU	3	svd_z1	0.0934201	4.37523e-31	EN	1
CLU	3	svd_z2	0.0103337	0	EN	1
COPE	3	svd_z0	1.3408	2.93409e-29	EN	1
COPE	3	svd_z1	0.11314	1.26073e-31	EN	1
COPE	3	svd_z2	0.111908	0	EN	1
COX4I1	2	scZ	0.0692267	0	EN	1
COX4I1	2	svd_z0	0.0565233	0	EN	1
COX4I1	2	svd_z1	2.42861e-17	0	EN	1
COX4I1	2	svd_z2	0	0	EN	1
COX5B	3	scZ	0.0183201	0	EN	1
COX5B	3	svd_z0	1.54624	3.57023e-29	EN	1
COX5B	3	svd_z1	0.00281215	0	EN	1
COX5B	3	svd_z2	6.66134e-16	0	EN	1
COX6B1	3	svd_z0	1.35717	3.75041e-29	EN	1
COX6B1	3	svd_z1	0.0773392	0	EN	1
COX6B1	3	svd_z2	0.0795464	0	EN	1
COX7B	2	svd_z1	0.085961	0	EN	1
COX7B	2	svd_z2	0.00565492	5.76668e-35	EN	1
DCXR	3	svd_z0	1.71211	0	EN	1
DCXR	3	svd_z1	0.0507522	3.12342e-33	EN	1
DCXR	3	svd_z2	0.0403124	0	EN	1
DPP7	3	scZ	0.0196271	1.46266e-32	EN	1
DPP7	3	svd_z0	0.0513695	0	EN	1
DPP7	3	svd_z1	0.0353131	0	EN	1
DPP7	3	svd_z2	0.0506784	2.00946e-32	EN	1
DST	3	scZ	0.0874771	0	EN	1
DST	3	svd_z2	0.00317963	0	EN	1
ELOB	3	svd_z0	1.4071	0	EN	1
ELOB	3	svd_z1	0.0337248	6.76986e-32	EN	1
ELOB	3	svd_z2	0.00146469	0	EN	1
FAU	3	scZ	0.029456	0	EN	1
FAU	3	svd_z0	0.0289866	7.71576e-32	EN	1
FAU	3	svd_z1	0.0066083	0	EN	1
FAU	3	svd_z2	3.68629e-18	1.79166e-33	EN	1
FKBP2	2	scZ	0.085412	0	EN	1
FKBP2	2	svd_z0	0.0336913	0	EN	1
FKBP2	2	svd_z1	0.183587	4.74936e-32	EN	1
FKBP2	2	svd_z2	3.46945e-17	0	EN	1
FMNL2	2	scZ	0.145225	1.275e-32	EN	1
FMNL2	2	svd_z0	0.0104718	0	EN	1
FMNL2	2	svd_z1	0.0369172	3.20005e-33	EN	1
FMNL2	2	svd_z2	0.132963	0	EN	1
FTL	3	svd_z0	1.67451	0	EN	1
FTL	3	svd_z1	0.00113921	8.58664e-35	EN	1
FTL	3	svd_z2	7.75074e-15	0	EN	1
GPX4	3	svd_z0	2.00607	0	EN	1
GPX4	3	svd_z1	0.0518268	1.4876e-31	EN	1
GPX4	3	svd_z2	0.000161683	1.76861e-36	EN	1
GSTP1	2	scZ	0.0626224	5.77779e-33	EN	1
GSTP1	2	svd_z0	0.051131	3.37038e-33	EN	1
GSTP1	2	svd_z1	6.93889e-18	0	EN	1
GSTP1	2	svd_z2	1.73472e-18	0	EN	1
GUK1	2	svd_z0	0.43109	0	EN	1
HNRNPUL2-BSCL2	2	scZ	0.0125558	1.20345e-32	EN	1
HNRNPUL2-BSCL2	2	svd_z0	0.0347293	0	EN	1
HNRNPUL2-BSCL2	2	svd_z1	0.0634049	0	EN	1
HNRNPUL2-BSCL2	2	svd_z2	9.02056e-17	0	EN	1
HSP90AA1	3	scZ	0.0464739	9.62965e-34	EN	1
HSP90AA1	3	svd_z0	0.0379458	5.08887e-32	EN	1
HSP90AA1	3	svd_z1	0	0	EN	1
HSP90AA1	3	svd_z2	1.73472e-18	0	EN	1
LGALS1	2	scZ	0.228462	4.62223e-32	EN	1
LGALS1	2	svd_z0	0.229908	4.62223e-32	EN	1
LGALS1	2	svd_z1	0.00294908	0	EN	1
LGALS1	2	svd_z2	9.71445e-17	0	EN	1
LUC7L3	3	scZ	0.616036	0	EN	1
LUC7L3	3	svd_z0	0.0991126	2.32357e-31	EN	1
LUC7L3	3	svd_z1	0.430555	6.39428e-30	EN	1
MAP4K5	3	svd_z0	0.439325	0	EN	1
MEG3	3	svd_z0	1.63729	6.82646e-29	EN	1
MEG3	3	svd_z1	0.152644	0	EN	1
MEG3	3	svd_z2	0.170771	0	EN	1
MGST3	2	scZ	0.0971286	9.05187e-32	EN	1
MGST3	2	svd_z0	0.0793052	0	EN	1
MGST3	2	svd_z1	2.08167e-17	0	EN	1
MGST3	2	svd_z2	3.46945e-18	0	EN	1
MT2A	3	svd_z0	1.4184	1.47911e-30	EN	1
MT2A	3	svd_z1	0.0227628	2.98519e-32	EN	1
MT2A	3	svd_z2	0.000582641	4.0744e-31	EN	1
MT3	3	svd_z0	1.56382	2.28001e-28	EN	1
MT3	3	svd_z1	0.037259	0	EN	1
MT3	3	svd_z2	0.00549077	0	EN	1
NDUFA11	2	scZ	0.0544735	1.23748e-32	EN	1
NDUFA11	2	svd_z0	0.0444774	1.32871e-32	EN	1
NDUFA11	2	svd_z1	2.25514e-17	0	EN	1
NDUFA11	2	svd_z2	5.20417e-18	0	EN	1
NDUFAB1	2	scZ	0.145095	0	EN	1
NDUFAB1	2	svd_z0	0.12063	2.79567e-32	EN	1
NDUFAB1	2	svd_z1	0.0351826	2.71736e-32	EN	1
NDUFAB1	2	svd_z2	3.46945e-17	0	EN	1
NDUFB10	2	scZ	0.0500845	0	EN	1
NDUFB10	2	svd_z0	0.0575107	7.70372e-33	EN	1
NDUFB10	2	svd_z1	0.0169699	1.92593e-33	EN	1
NDUFB10	2	svd_z2	5.63785e-17	0	EN	1
NDUFB7	2	scZ	0.0769231	3.85186e-33	EN	1
NDUFB7	2	svd_z0	0.0628074	0	EN	1
NDUFB7	2	svd_z1	3.46945e-18	0	EN	1
NDUFB7	2	svd_z2	1.38778e-17	0	EN	1
NDUFC1	3	scZ	0.0583724	0	EN	1
NDUFC1	3	svd_z0	0.0580425	1.24777e-32	EN	1
NDUFC1	3	svd_z1	0.00619968	6.54515e-34	EN	1
NDUFC1	3	svd_z2	9.01624e-18	0	EN	1
NDUFS8	2	scZ	0.254588	5.84844e-33	EN	1
NDUFS8	2	svd_z0	0.20787	9.46037e-32	EN	1
NDUFS8	2	svd_z1	2.77556e-17	0	EN	1
NDUFS8	2	svd_z2	0	0	EN	1
NDUFV1	3	svd_z2	5.55112e-17	5.27109e-32	EN	1
NDUFV2	2	scZ	0.180334	1.1677e-32	EN	1
NDUFV2	2	svd_z0	0.147242	0	EN	1
NDUFV2	2	svd_z1	1.38778e-17	0	EN	1
NDUFV2	2	svd_z2	1.82146e-17	0	EN	1
NME2	2	scZ	0.228541	5.05588e-32	EN	1
NME2	2	svd_z0	0.226964	0	EN	1
NME2	2	svd_z1	0.0331216	7.64178e-33	EN	1
NME2	2	svd_z2	0	0	EN	1
NOP53	2	scZ	0.107521	1.92593e-32	EN	1
NOP53	2	svd_z0	0.0877903	2.6963e-32	EN	1
NOP53	2	svd_z1	2.77556e-17	0	EN	1
NOP53	2	svd_z2	2.08167e-17	0	EN	1
PABPN1	3	svd_z0	0.0603965	0	EN	1
PABPN1	3	svd_z1	0.140482	0	EN	1
PABPN1	3	svd_z2	0.0191787	0	EN	1
PAXX	3	svd_z1	0.215745	2.82302e-31	EN	1
PAXX	3	svd_z2	6.38378e-16	0	EN	1
PCM1	2	scZ	0.570597	1.27297e-31	EN	1
PCSK1N	2	scZ	0.03253	2.4245e-33	EN	1
PCSK1N	2	svd_z0	0.0265606	0	EN	1
PCSK1N	2	svd_z1	8.67362e-18	0	EN	1
PCSK1N	2	svd_z2	3.46945e-18	0	EN	1
PDCD5	2	scZ	0.127781	0	EN	1
PDCD5	2	svd_z1	0.0671592	0	EN	1
PDCD5	2	svd_z2	0.281708	0	EN	1
PNISR	3	scZ	0.114996	5.39498e-32	EN	1
PNISR	3	svd_z0	0.0140531	3.5211e-34	EN	1
PNISR	3	svd_z1	0.0228849	2.20678e-33	EN	1
PNISR	3	svd_z2	0.105568	1.90094e-31	EN	1
POLR2I	3	scZ	0.186386	4.32968e-31	EN	1
POLR2I	3	svd_z0	1.10205	1.18137e-29	EN	1
POLR2I	3	svd_z1	0.920641	4.22231e-31	EN	1
POLR2I	3	svd_z2	0.0895115	1.58839e-31	EN	1
PPIG	2	scZ	0.214423	0	EN	1
PPIG	2	svd_z0	0.214423	1.54074e-31	EN	1
PPIG	2	svd_z1	1.94289e-16	0	EN	1
PPIG	2	svd_z2	3.52166e-17	7.59645e-63	EN	1
PTGDS	3	svd_z1	0.415849	1.22032e-30	EN	1
PTMA	2	scZ	0.240821	0	EN	1
PTMA	2	svd_z0	0.124826	0	EN	1
PTMA	2	svd_z1	0.258982	0	EN	1
PTMA	2	svd_z2	1.73472e-17	0	EN	1
PTOV1	3	scZ	0.0556699	7.40889e-32	EN	1
PTOV1	3	svd_z0	1.69438	3.80527e-29	EN	1
PTOV1	3	svd_z1	0.0136798	6.80789e-33	EN	1
PTOV1	3	svd_z2	6.5746e-16	0	EN	1
QTRT1	3	scZ	0.12112	0	EN	1
QTRT1	3	svd_z0	0.129997	2.81212e-31	EN	1
QTRT1	3	svd_z1	0.0106626	0	EN	1
QTRT1	3	svd_z2	2.42861e-17	0	EN	1
RABAC1	2	svd_z1	0.11703	3.38057e-32	EN	1
RABAC1	2	svd_z2	0.106498	8.05836e-32	EN	1
RBM6	2	scZ	0.124035	1.63988e-32	EN	1
RBM6	2	svd_z0	0.0963999	1.63001e-32	EN	1
RBM6	2	svd_z1	0.0473869	4.08562e-33	EN	1
RBM6	2	svd_z2	1.38778e-17	0	EN	1
RBX1	3	svd_z0	1.34607	3.03446e-30	EN	1
RBX1	3	svd_z1	1.08419	0	EN	1
RBX1	3	svd_z2	0.0857377	8.48717e-32	EN	1
REX1BD	3	svd_z0	1.99316	0	EN	1
REX1BD	3	svd_z1	0.0131865	1.29529e-33	EN	1
REX1BD	3	svd_z2	0.00801784	0	EN	1
RPL18	3	scZ	0.153762	3.24358e-30	EN	1
RPL18	3	svd_z0	0.0323964	6.9941e-32	EN	1
RPL18	3	svd_z1	0.13862	6.01494e-30	EN	1
RPL18	3	svd_z2	1.67574e-15	0	EN	1
RPL24	3	scZ	0.0273035	2.17017e-33	EN	1
RPL24	3	svd_z0	0.0180942	2.10267e-33	EN	1
RPL24	3	svd_z1	0.0341737	0	EN	1
RPL24	3	svd_z2	7.37257e-17	0	EN	1
RPL28	3	scZ	0.0733097	0	EN	1
RPL28	3	svd_z0	0.0134399	0	EN	1
RPL28	3	svd_z1	0.102413	0	EN	1
RPL28	3	svd_z2	9.86624e-16	0	EN	1
RPL34	2	svd_z1	0.0242739	1.54074e-32	EN	1
RPL34	2	svd_z2	0.00540844	5.63034e-32	EN	1
RPL35	3	scZ	0.0397779	1.3963e-32	EN	1
RPL35	3	svd_z0	0.0324785	0	EN	1
RPL35	3	svd_z1	2.94903e-17	0	EN	1
RPL35	3	svd_z2	1.73472e-18	0	EN	1
RPL35A	2	scZ	0.0793052	1.73334e-32	EN	1
RPL35A	2	svd_z0	0.0647524	2.6963e-32	EN	1
RPL35A	2	svd_z1	5.55112e-17	0	EN	1
RPL35A	2	svd_z2	3.46945e-18	0	EN	1
RPL36	3	scZ	0.00220451	3.38679e-33	EN	1
RPL36	3	svd_z0	0.0150972	0	EN	1
RPL36	3	svd_z1	0.0169474	0	EN	1
RPL36	3	svd_z2	4.33681e-19	0	EN	1
RPL7A	3	scZ	0.0618195	0	EN	1
RPL7A	3	svd_z0	0.0504754	0	EN	1
RPL7A	3	svd_z1	2.60209e-17	0	EN	1
RPL7A	3	svd_z2	1.73472e-18	0	EN	1
RPLP1	3	svd_z0	1.3502	0	EN	1
RPLP1	3	svd_z1	0.0817897	1.31491e-31	EN	1
RPLP1	3	svd_z2	0.00126704	0	EN	1
RPS14	3	scZ	0.0449013	2.40741e-33	EN	1
RPS14	3	svd_z0	0.0366618	0	EN	1
RPS14	3	svd_z1	1.38778e-17	0	EN	1
RPS14	3	svd_z2	5.20417e-18	0	EN	1
RPS15	3	scZ	0.0495782	9.14521e-32	EN	1
RPS15	3	svd_z0	0.0392623	0	EN	1
RPS15	3	svd_z1	0.0315991	0	EN	1
RPS15	3	svd_z2	2.25514e-17	0	EN	1
RPS16	3	scZ	0.263495	0	EN	1
RPS16	3	svd_z0	1.47072	0	EN	1
RPS16	3	svd_z1	0.00492444	1.5697e-34	EN	1
RPS16	3	svd_z2	6.10623e-16	0	EN	1
RPS21	3	scZ	0.138826	1.54074e-32	EN	1
RPS21	3	svd_z0	0.138738	1.54074e-32	EN	1
RPS21	3	svd_z1	0.00494071	9.62965e-34	EN	1
RPS21	3	svd_z2	2.08167e-17	9.29177e-34	EN	1
RPS27	3	scZ	0.119186	0	EN	1
RPS27	3	svd_z0	0.139318	0	EN	1
RPS27	3	svd_z1	0.00682334	1.5503e-33	EN	1
RPS27	3	svd_z2	2.08167e-16	0	EN	1
RPS27A	3	scZ	0.0216371	3.61112e-34	EN	1
RPS27A	3	svd_z0	0.0176666	0	EN	1
RPS27A	3	svd_z1	8.67362e-19	0	EN	1
RPS27A	3	svd_z2	8.67362e-19	0	EN	1
RPS28	3	svd_z2	1.11022e-16	1.25125e-31	EN	1
RPS5	3	svd_z0	0.180943	0	EN	1
RPS5	3	svd_z1	1.09277	0	EN	1
RPS5	3	svd_z2	0.053699	3.23098e-32	EN	1
RPS8	3	svd_z2	1.00614e-16	1.08889e-32	EN	1
SEC62	2	svd_z1	0.0420185	5.64936e-32	EN	1
SEC62	2	svd_z2	0.00768029	0	EN	1
SEPTIN7	3	svd_z1	0.0439172	1.91103e-32	EN	1
SEPTIN7	3	svd_z2	0.844261	0	EN	1
SERF2-C15ORF63	2	scZ	0.0973869	0	EN	1
SERF2-C15ORF63	2	svd_z0	0.0948853	0	EN	1
SERF2-C15ORF63	2	svd_z1	0.0220164	0	EN	1
SERF2-C15ORF63	2	svd_z2	6.77626e-19	0	EN	1
SNHG25	3	svd_z1	2.08167e-17	3.03814e-32	EN	1
SNHG25	3	svd_z2	1.38778e-17	3.1554e-32	EN	1
SPARCL1	3	svd_z0	1.88318	1.34975e-28	EN	1
SPARCL1	3	svd_z1	0.0765177	0	EN	1
SPARCL1	3	svd_z2	0.0125579	0	EN	1
SRRM2	2	scZ	0.264135	1.2326e-31	EN	1
SRRM2	2	svd_z0	0.228748	0	EN	1
SRRM2	2	svd_z1	8.1532e-17	0	EN	1
SRRM2	2	svd_z2	4.16334e-17	0	EN	1
SYT1	3	svd_z2	0.095863	2.44288e-31	EN	1
TCEA2	2	svd_z0	1.67019	0	EN	1
TCEA2	2	svd_z1	0.149652	0	EN	1
TCEA2	2	svd_z2	0.102894	8.94993e-32	EN	1
TECR	3	scZ	0.0644021	0	EN	1
TECR	3	svd_z0	0.064362	0	EN	1
TECR	3	svd_z1	0.00290669	9.10303e-34	EN	1
TECR	3	svd_z2	4.51028e-17	9.10119e-34	EN	1
TMA7	3	svd_z1	2.25514e-16	1.47784e-30	EN	1
TMA7	3	svd_z2	6.93889e-17	1.85647e-31	EN	1
TMSB10	3	scZ	0.0334859	0	EN	1
TMSB10	3	svd_z0	0.0289996	4.66482e-32	EN	1
TMSB10	3	svd_z1	0	0	EN	1
TMSB10	3	svd_z2	2.1684e-18	0	EN	1
TOMM7	2	scZ	0.125988	2.01712e-32	EN	1
TOMM7	2	svd_z0	0.102869	5.56271e-33	EN	1
TOMM7	2	svd_z1	3.46945e-17	0	EN	1
TOMM7	2	svd_z2	0	0	EN	1
TTC3	3	scZ	0.0976989	2.22696e-31	EN	1
TTC3	3	svd_z1	0.00211083	0	EN	1
TTC3	3	svd_z2	0.00347594	0	EN	1
TTLL7	3	svd_z0	1.39606	4.9319e-30	EN	1
TTLL7	3	svd_z1	0.430057	6.2415e-31	EN	1
UBL5	2	scZ	0.514807	0	EN	1
UBL5	2	svd_z0	0.616351	0	EN	1
UBL5	2	svd_z1	0.0231224	0	EN	1
UBL5	2	svd_z2	1.45717e-16	0	EN	1
UQCC2	2	scZ	0.164399	3.08149e-32	EN	1
UQCC2	2	svd_z0	0.134231	0	EN	1
UQCC2	2	svd_z1	2.08167e-17	0	EN	1
UQCC2	2	svd_z2	2.08167e-17	0	EN	1
VPS13C	3	scZ	0.0728028	5.77829e-33	EN	1
VPS13C	3	svd_z0	0.149402	0	EN	1
VPS13C	3	svd_z1	0.267266	1.09102e-31	EN	1
VPS13C	3	svd_z2	0.220338	0	EN	1
ATP5F1D	3	svd_z2	3.90313e-16	9.74451e-30	Endo	1
CALM1	3	svd_z2	1.4988e-15	4.77279e-29	Endo	1
COX5B	3	svd_z0	1.54624	1.88912e-29	Endo	1
COX5B	3	svd_z1	0.00281215	7.72688e-35	Endo	1
COX5B	3	svd_z2	6.66134e-16	0	Endo	1
COX6C	3	svd_z0	1.54779	7.26313e-30	Endo	1
COX6C	3	svd_z1	0.0582849	1.19772e-32	Endo	1
COX6C	3	svd_z2	0.0167821	0	Endo	1
EIF1	3	scZ	0.188144	7.44405e-32	Endo	1
EIF1	3	svd_z0	0.129965	0	Endo	1
EIF1	3	svd_z1	0.0982743	7.89721e-32	Endo	1
EIF1	3	svd_z2	1.38778e-17	0	Endo	1
EIF3K	3	scZ	0.134768	1.29625e-31	Endo	1
EIF3K	3	svd_z0	1.04994	0	Endo	1
EIF3K	3	svd_z1	0.36831	0	Endo	1
EIF3K	3	svd_z2	0.0268468	2.01589e-32	Endo	1
ELOB	3	svd_z1	0.0337248	1.75533e-34	Endo	1
FAU	3	scZ	0.029456	1.3e-32	Endo	1
FAU	3	svd_z0	0.0289866	4.69445e-32	Endo	1
FAU	3	svd_z1	0.0066083	8.12502e-34	Endo	1
FAU	3	svd_z2	3.68629e-18	1.57918e-34	Endo	1
FTL	3	svd_z0	1.67451	0	Endo	1
FTL	3	svd_z1	0.00113921	0	Endo	1
FTL	3	svd_z2	7.75074e-15	0	Endo	1
GSTP1	3	scZ	0.0626224	0	Endo	1
GSTP1	3	svd_z0	0.051131	9.72289e-33	Endo	1
GSTP1	3	svd_z1	6.93889e-18	0	Endo	1
GSTP1	3	svd_z2	1.73472e-18	0	Endo	1
GUK1	2	svd_z0	0.43109	0	Endo	1
GUK1	2	svd_z1	0.0628255	0	Endo	1
GUK1	2	svd_z2	0.277579	0	Endo	1
IGFBP7	3	scZ	0.135819	2.12503e-31	Endo	1
IGFBP7	3	svd_z0	0.0740342	1.1035e-32	Endo	1
IGFBP7	3	svd_z1	0.0147533	0	Endo	1
LGALS1	3	scZ	0.228462	0	Endo	1
LGALS1	3	svd_z0	0.229908	1.95119e-31	Endo	1
LGALS1	3	svd_z1	0.00294908	0	Endo	1
LGALS1	3	svd_z2	9.71445e-17	0	Endo	1
MT1X	3	scZ	0.0157177	6.03335e-33	Endo	1
MT1X	3	svd_z0	0.0272921	2.57559e-32	Endo	1
MT1X	3	svd_z1	0.0776317	0	Endo	1
MT1X	3	svd_z2	3.81639e-17	0	Endo	1
MT2A	3	svd_z0	1.4184	2.37378e-28	Endo	1
MT2A	3	svd_z1	0.0227628	0	Endo	1
MT2A	3	svd_z2	0.000582641	0	Endo	1
MYL6	2	svd_z1	0.0284055	0	Endo	1
NDUFB7	2	scZ	0.0769231	3.85186e-33	Endo	1
NDUFB7	2	svd_z0	0.0628074	0	Endo	1
NDUFB7	2	svd_z1	3.46945e-18	0	Endo	1
NDUFB7	2	svd_z2	1.38778e-17	0	Endo	1
NDUFC1	2	scZ	0.0583724	6.74075e-33	Endo	1
NDUFC1	2	svd_z0	0.0580425	0	Endo	1
NDUFC1	2	svd_z1	0.00619968	1.05324e-34	Endo	1
NDUFC1	2	svd_z2	9.01624e-18	0	Endo	1
PPP1R14A	3	svd_z0	1.38128	1.69736e-30	Endo	1
PPP1R14A	3	svd_z1	0.00867719	3.25908e-32	Endo	1
PPP1R14A	3	svd_z2	2.31065e-15	6.72497e-32	Endo	1
PTGDS	3	svd_z2	0.0638183	0	Endo	1
PTMA	3	svd_z2	5.55112e-17	4.05735e-32	Endo	1
RABAC1	2	svd_z0	0.638601	0	Endo	1
RABAC1	2	svd_z1	0.11703	3.85186e-33	Endo	1
RABAC1	2	svd_z2	0.106498	3.85186e-33	Endo	1
RACK1	2	scZ	0.114708	0	Endo	1
RACK1	2	svd_z0	0.0936586	1.54074e-32	Endo	1
RACK1	2	svd_z1	1.73472e-17	1.87778e-33	Endo	1
RACK1	2	svd_z2	2.77556e-17	3.33828e-33	Endo	1
RPL10	3	scZ	0.189814	0	Endo	1
RPL10	3	svd_z0	0.19151	1.07843e-30	Endo	1
RPL10	3	svd_z1	0.00271892	2.78101e-34	Endo	1
RPL10	3	svd_z2	1.8735e-16	0	Endo	1
RPL11	3	scZ	0.135891	3.77834e-32	Endo	1
RPL11	3	svd_z0	0.0441372	0	Endo	1
RPL11	3	svd_z1	0.0306576	3.1088e-33	Endo	1
RPL11	3	svd_z2	0.206496	0	Endo	1
RPL12	2	scZ	0.130189	2.31112e-32	Endo	1
RPL12	2	svd_z0	0.106299	0	Endo	1
RPL12	2	svd_z1	2.08167e-17	0	Endo	1
RPL12	2	svd_z2	1.38778e-17	0	Endo	1
RPL18	3	scZ	0.153762	5.76534e-31	Endo	1
RPL18	3	svd_z0	0.0323964	0	Endo	1
RPL18	3	svd_z1	0.13862	0	Endo	1
RPL18	3	svd_z2	1.67574e-15	0	Endo	1
RPL24	3	scZ	0.0273035	4.81482e-33	Endo	1
RPL24	3	svd_z0	0.0180942	5.41668e-33	Endo	1
RPL24	3	svd_z1	0.0341737	2.16667e-32	Endo	1
RPL24	3	svd_z2	7.37257e-17	0	Endo	1
RPL27	2	svd_z1	0.132024	0	Endo	1
RPL28	3	scZ	0.0733097	0	Endo	1
RPL28	3	svd_z0	0.0134399	5.17203e-33	Endo	1
RPL28	3	svd_z1	0.102413	0	Endo	1
RPL28	3	svd_z2	9.86624e-16	0	Endo	1
RPL30	3	scZ	0.0641652	9.67126e-33	Endo	1
RPL30	3	svd_z0	0.102642	0	Endo	1
RPL30	3	svd_z1	0.0510583	6.86292e-33	Endo	1
RPL30	3	svd_z2	5.72459e-17	0	Endo	1
RPL34	2	svd_z0	1.39668	0	Endo	1
RPL34	2	svd_z1	0.0242739	0	Endo	1
RPL34	2	svd_z2	0.00540844	0	Endo	1
RPL35	3	scZ	0.0397779	8.32164e-33	Endo	1
RPL35	3	svd_z0	0.0324785	9.41868e-33	Endo	1
RPL35	3	svd_z1	2.94903e-17	0	Endo	1
RPL35	3	svd_z2	1.73472e-18	0	Endo	1
RPL35A	2	scZ	0.0793052	0	Endo	1
RPL35A	2	svd_z0	0.0647524	0	Endo	1
RPL35A	2	svd_z1	5.55112e-17	0	Endo	1
RPL35A	2	svd_z2	3.46945e-18	0	Endo	1
RPL36	3	scZ	0.00220451	1.95602e-34	Endo	1
RPL36	3	svd_z0	0.0150972	7.16205e-33	Endo	1
RPL36	3	svd_z1	0.0169474	2.86479e-32	Endo	1
RPL36	3	svd_z2	4.33681e-19	0	Endo	1
RPL7A	3	scZ	0.0618195	4.04445e-32	Endo	1
RPL7A	3	svd_z0	0.0504754	3.46667e-32	Endo	1
RPL7A	3	svd_z1	2.60209e-17	0	Endo	1
RPL7A	3	svd_z2	1.73472e-18	0	Endo	1
RPLP1	3	svd_z0	1.3502	8.14336e-29	Endo	1
RPLP1	3	svd_z1	0.0817897	0	Endo	1
RPLP1	3	svd_z2	0.00126704	9.23243e-35	Endo	1
RPS12	2	svd_z1	2.77556e-17	1.43449e-32	Endo	1
RPS12	2	svd_z2	4.16334e-17	2.71207e-32	Endo	1
RPS14	3	scZ	0.0449013	0	Endo	1
RPS14	3	svd_z0	0.0366618	2.7926e-32	Endo	1
RPS14	3	svd_z1	1.38778e-17	0	Endo	1
RPS14	3	svd_z2	5.20417e-18	0	Endo	1
RPS15	3	scZ	0.0495782	1.81089e-31	Endo	1
RPS15	3	svd_z0	0.0392623	5.62623e-32	Endo	1
RPS15	3	svd_z1	0.0315991	0	Endo	1
RPS15	3	svd_z2	2.25514e-17	0	Endo	1
RPS15A	3	svd_z0	2.05503	8.84463e-29	Endo	1
RPS15A	3	svd_z1	0.0485943	0	Endo	1
RPS15A	3	svd_z2	0.0283453	4.0083e-33	Endo	1
RPS16	3	svd_z0	1.47072	0	Endo	1
RPS16	3	svd_z1	0.00492444	2.55884e-34	Endo	1
RPS16	3	svd_z2	6.10623e-16	0	Endo	1
RPS21	3	scZ	0.138826	1.97257e-31	Endo	1
RPS21	3	svd_z0	0.138738	6.16298e-32	Endo	1
RPS21	3	svd_z1	0.00494071	4.08563e-33	Endo	1
RPS21	3	svd_z2	2.08167e-17	3.42974e-33	Endo	1
RPS24	3	scZ	0.306424	0	Endo	1
RPS24	3	svd_z0	0.063406	0	Endo	1
RPS24	3	svd_z1	0.17494	7.19786e-32	Endo	1
RPS24	3	svd_z2	0.360981	5.38575e-31	Endo	1
RPS27	3	scZ	0.119186	2.50083e-31	Endo	1
RPS27	3	svd_z0	0.139318	8.16898e-31	Endo	1
RPS27	3	svd_z1	0.00682334	1.81638e-33	Endo	1
RPS27	3	svd_z2	2.08167e-16	0	Endo	1
RPS27A	3	scZ	0.0216371	1.20371e-33	Endo	1
RPS27A	3	svd_z0	0.0176666	0	Endo	1
RPS27A	3	svd_z1	8.67362e-19	0	Endo	1
RPS27A	3	svd_z2	8.67362e-19	0	Endo	1
RPS28	3	scZ	0.758723	2.21867e-30	Endo	1
RPS28	3	svd_z0	0.451577	2.61357e-30	Endo	1
RPS28	3	svd_z1	0.525162	1.83913e-29	Endo	1
RPS28	3	svd_z2	9.02056e-17	0	Endo	1
RPS5	3	svd_z0	0.180943	9.24674e-32	Endo	1
RPS5	3	svd_z1	1.09277	0	Endo	1
RPS5	3	svd_z2	0.053699	3.56166e-32	Endo	1
RPS8	3	svd_z0	0.340691	0	Endo	1
RPS8	3	svd_z1	0.0879524	9.49461e-32	Endo	1
RPS8	3	svd_z2	7.63278e-17	0	Endo	1
S100A6	2	svd_z1	0.0336051	0	Endo	1
S100A6	2	svd_z2	0.0121004	0	Endo	1
SERF2-C15ORF63	2	scZ	0.0973869	3.41313e-32	Endo	1
SERF2-C15ORF63	2	svd_z0	0.0948853	0	Endo	1
SERF2-C15ORF63	2	svd_z1	0.0220164	1.75012e-33	Endo	1
SERF2-C15ORF63	2	svd_z2	6.77626e-19	0	Endo	1
SOD1	2	scZ	0.483973	0	Endo	1
SOD1	2	svd_z0	0.217099	0	Endo	1
SOD1	2	svd_z1	0.333352	0	Endo	1
SOD1	2	svd_z2	0.170671	9.94445e-32	Endo	1
SPARCL1	3	svd_z0	1.88318	1.82785e-29	Endo	1
SPARCL1	3	svd_z1	0.0765177	0	Endo	1
SPARCL1	3	svd_z2	0.0125579	1.18168e-30	Endo	1
TMA7	3	scZ	0.25713	0	Endo	1
TMA7	3	svd_z0	0.209946	9.32007e-32	Endo	1
TMA7	3	svd_z1	4.85723e-17	0	Endo	1
TMA7	3	svd_z2	2.77556e-17	0	Endo	1
TMSB10	3	scZ	0.0334859	0	Endo	1
TMSB10	3	svd_z0	0.0289996	2.47669e-32	Endo	1
TMSB10	3	svd_z1	0	0	Endo	1
TMSB10	3	svd_z2	2.1684e-18	0	Endo	1
UBL5	3	svd_z2	5.20417e-17	2.92989e-31	Endo	1
ANKRD36B	2	svd_z2	4.16334e-17	4.81482e-34	IN	1
ARID4A	2	svd_z0	0.499226	0	IN	1
ARID4A	2	svd_z1	0.43822	2.58221e-31	IN	1
ARID4A	2	svd_z2	0.0468751	2.75615e-33	IN	1
ATOX1	2	svd_z1	0.171671	0	IN	1
ATOX1	2	svd_z2	0.0628139	8.90516e-33	IN	1
ATP5F1D	3	scZ	0.0524793	0	IN	1
ATP5F1D	3	svd_z0	0.0248428	0	IN	1
ATP5F1D	3	svd_z1	0.0409622	8.16274e-32	IN	1
ATP5F1D	3	svd_z2	3.46945e-18	0	IN	1
ATP5ME	3	svd_z1	0.00939043	0	IN	1
ATP5ME	3	svd_z2	1.74773e-16	0	IN	1
ATP5MF	2	scZ	0.0789315	0	IN	1
ATP5MF	2	svd_z0	2.12697	0	IN	1
ATP5MF	2	svd_z1	0.0385405	0	IN	1
ATP5MF	2	svd_z2	0.0473831	0	IN	1
C4orf48	3	scZ	0.0585057	6.12385e-32	IN	1
C4orf48	3	svd_z0	1.3318	2.82895e-28	IN	1
C4orf48	3	svd_z1	0.0980118	0	IN	1
C4orf48	3	svd_z2	0.00796514	0	IN	1
CALM1	3	svd_z0	1.07723	0	IN	1
CALM1	3	svd_z1	0.0774576	0	IN	1
CALM1	3	svd_z2	1.4988e-15	0	IN	1
CALY	3	scZ	0.1219	2.606e-31	IN	1
CALY	3	svd_z0	0.108648	2.8043e-31	IN	1
CALY	3	svd_z1	0.034606	8.978e-32	IN	1
CALY	3	svd_z2	0.00059184	0	IN	1
CDC42BPA	3	svd_z0	1.44041	0	IN	1
CDC42BPA	3	svd_z1	0.15072	1.22529e-31	IN	1
CDC42BPA	3	svd_z2	0.0520181	0	IN	1
CHD5	3	svd_z0	1.60083	0	IN	1
CHD5	3	svd_z1	0.0943449	1.6427e-32	IN	1
CHD5	3	svd_z2	0.0766982	9.96275e-33	IN	1
CLU	3	svd_z0	2.52875	0	IN	1
CLU	3	svd_z1	0.0934201	0	IN	1
CLU	3	svd_z2	0.0103337	1.61982e-32	IN	1
COPE	2	scZ	0.124421	0	IN	1
COPE	2	svd_z1	0.11314	0	IN	1
COPE	2	svd_z2	0.111908	0	IN	1
COX4I1	2	scZ	0.0692267	0	IN	1
COX4I1	2	svd_z0	0.0565233	0	IN	1
COX4I1	2	svd_z1	2.42861e-17	0	IN	1
COX4I1	2	svd_z2	0	0	IN	1
COX5B	3	svd_z2	6.66134e-16	1.51575e-29	IN	1
COX6B1	3	svd_z0	1.35717	5.49602e-29	IN	1
COX6B1	3	svd_z1	0.0773392	0	IN	1
COX6B1	3	svd_z2	0.0795464	2.07971e-31	IN	1
COX6C	3	svd_z0	1.54779	0	IN	1
COX6C	3	svd_z1	0.0582849	1.95614e-32	IN	1
COX6C	3	svd_z2	0.0167821	0	IN	1
COX7B	2	svd_z0	1.44873	0	IN	1
COX7B	2	svd_z1	0.085961	0	IN	1
COX7B	2	svd_z2	0.00565492	0	IN	1
EIF1	2	svd_z2	3.46945e-17	7.09092e-33	IN	1
EIF3K	2	scZ	0.134768	0	IN	1
EIF3K	2	svd_z0	1.04994	0	IN	1
EIF3K	2	svd_z1	0.36831	2.27927e-31	IN	1
EIF3K	2	svd_z2	0.0268468	0	IN	1
ELOB	3	svd_z0	1.4071	0	IN	1
ELOB	3	svd_z1	0.0337248	0	IN	1
ELOB	3	svd_z2	0.00146469	5.94279e-35	IN	1
FAU	3	scZ	0.029456	1.58889e-32	IN	1
FAU	3	svd_z0	0.0289866	1.17963e-32	IN	1
FAU	3	svd_z1	0.0066083	9.93058e-34	IN	1
FAU	3	svd_z2	3.68629e-18	1.30855e-33	IN	1
FKBP2	2	scZ	0.085412	0	IN	1
FKBP2	2	svd_z0	0.0336913	8.1852e-33	IN	1
FKBP2	2	svd_z1	0.183587	0	IN	1
FKBP2	2	svd_z2	3.46945e-17	0	IN	1
FTL	3	svd_z0	1.67451	1.82323e-29	IN	1
FTL	3	svd_z1	0.00113921	0	IN	1
FTL	3	svd_z2	7.75074e-15	0	IN	1
GPX4	3	svd_z0	2.00607	0	IN	1
GPX4	3	svd_z1	0.0518268	0	IN	1
GPX4	3	svd_z2	0.000161683	0	IN	1
HSP90AA1	2	scZ	0.0464739	5.77779e-33	IN	1
HSP90AA1	2	svd_z0	0.0379458	2.74445e-32	IN	1
HSP90AA1	2	svd_z1	0	0	IN	1
HSP90AA1	2	svd_z2	1.73472e-18	0	IN	1
LUC7L3	3	svd_z0	0.0991126	6.54763e-32	IN	1
LUC7L3	3	svd_z1	0.430555	1.80268e-30	IN	1
MEG3	3	svd_z0	1.63729	0	IN	1
MEG3	3	svd_z1	0.152644	1.23358e-30	IN	1
MEG3	3	svd_z2	0.170771	6.55554e-30	IN	1
MGST3	2	scZ	0.0971286	1.15548e-32	IN	1
MGST3	2	svd_z0	0.0793052	0	IN	1
MGST3	2	svd_z1	2.08167e-17	0	IN	1
MGST3	2	svd_z2	3.46945e-18	0	IN	1
MT2A	3	svd_z0	1.4184	4.93038e-30	IN	1
MT2A	3	svd_z1	0.0227628	1.34815e-32	IN	1
MT2A	3	svd_z2	0.000582641	2.45757e-31	IN	1
MT3	3	svd_z0	1.56382	0	IN	1
MT3	3	svd_z1	0.037259	8.85045e-33	IN	1
MT3	3	svd_z2	0.00549077	0	IN	1
NACA	2	scZ	0.27735	0	IN	1
NACA	2	svd_z0	0.226455	0	IN	1
NACA	2	svd_z1	2.77556e-17	0	IN	1
NACA	2	svd_z2	2.77556e-17	0	IN	1
NDUFA11	2	scZ	0.0544735	0	IN	1
NDUFA11	2	svd_z0	0.0444774	0	IN	1
NDUFA11	2	svd_z1	2.25514e-17	0	IN	1
NDUFA11	2	svd_z2	5.20417e-18	0	IN	1
NDUFAB1	2	scZ	0.145095	1.84925e-32	IN	1
NDUFAB1	2	svd_z0	0.12063	2.32581e-32	IN	1
NDUFAB1	2	svd_z1	0.0351826	0	IN	1
NDUFAB1	2	svd_z2	3.46945e-17	0	IN	1
NDUFB10	2	scZ	0.0500845	0	IN	1
NDUFB10	2	svd_z0	0.0575107	0	IN	1
NDUFB10	2	svd_z1	0.0169699	1.80199e-33	IN	1
NDUFB10	2	svd_z2	5.63785e-17	0	IN	1
NDUFS8	2	scZ	0.254588	6.16298e-32	IN	1
NDUFS8	2	svd_z0	0.20787	0	IN	1
NDUFS8	2	svd_z1	2.77556e-17	0	IN	1
NDUFS8	2	svd_z2	0	0	IN	1
NDUFV2	2	scZ	0.180334	0	IN	1
NDUFV2	2	svd_z0	0.147242	0	IN	1
NDUFV2	2	svd_z1	1.38778e-17	0	IN	1
NDUFV2	2	svd_z2	1.82146e-17	0	IN	1
NOP53	2	scZ	0.107521	1.90977e-33	IN	1
NOP53	2	svd_z0	0.0877903	0	IN	1
NOP53	2	svd_z1	2.77556e-17	0	IN	1
NOP53	2	svd_z2	2.08167e-17	0	IN	1
NPY	2	scZ	0.0450273	8.47868e-33	IN	1
NPY	2	svd_z0	0.0442611	0	IN	1
NPY	2	svd_z1	0.0087486	0	IN	1
NPY	2	svd_z2	1.21431e-17	0	IN	1
PCSK1N	2	scZ	0.03253	0	IN	1
PCSK1N	2	svd_z0	0.0265606	0	IN	1
PCSK1N	2	svd_z1	8.67362e-18	0	IN	1
PCSK1N	2	svd_z2	3.46945e-18	0	IN	1
PFDN5	2	svd_z0	0.574573	0	IN	1
PFDN5	2	svd_z1	0.918777	0	IN	1
PFDN5	2	svd_z2	0.0423149	5.90628e-33	IN	1
PTMA	2	scZ	0.240821	4.99538e-32	IN	1
PTMA	2	svd_z0	0.124826	0	IN	1
PTMA	2	svd_z1	0.258982	0	IN	1
PTMA	2	svd_z2	1.73472e-17	0	IN	1
PTOV1	3	scZ	0.0556699	0	IN	1
PTOV1	3	svd_z0	1.69438	1.2274e-29	IN	1
PTOV1	3	svd_z1	0.0136798	2.03035e-33	IN	1
PTOV1	3	svd_z2	6.5746e-16	0	IN	1
QTRT1	3	scZ	0.12112	1.63516e-32	IN	1
QTRT1	3	svd_z0	0.129997	0	IN	1
QTRT1	3	svd_z1	0.0106626	0	IN	1
QTRT1	3	svd_z2	2.42861e-17	0	IN	1
REX1BD	3	svd_z0	1.99316	1.21389e-29	IN	1
REX1BD	3	svd_z1	0.0131865	0	IN	1
REX1BD	3	svd_z2	0.00801784	0	IN	1
RPL10	2	scZ	0.189814	0	IN	1
RPL10	2	svd_z0	0.19151	1.30814e-32	IN	1
RPL10	2	svd_z1	0.00271892	0	IN	1
RPL10	2	svd_z2	1.8735e-16	0	IN	1
RPL11	2	scZ	0.135891	5.30232e-32	IN	1
RPL11	2	svd_z0	0.0441372	7.16127e-34	IN	1
RPL11	2	svd_z1	0.0306576	3.82078e-33	IN	1
RPL11	2	svd_z2	0.206496	2.2817e-31	IN	1
RPL12	2	scZ	0.130189	1.54074e-32	IN	1
RPL12	2	svd_z0	0.106299	0	IN	1
RPL12	2	svd_z1	2.08167e-17	0	IN	1
RPL12	2	svd_z2	1.38778e-17	0	IN	1
RPL18	3	scZ	0.153762	0	IN	1
RPL18	3	svd_z0	0.0323964	0	IN	1
RPL18	3	svd_z1	0.13862	0	IN	1
RPL18	3	svd_z2	1.67574e-15	0	IN	1
RPL24	2	scZ	0.0273035	8.42594e-33	IN	1
RPL24	2	svd_z0	0.0180942	0	IN	1
RPL24	2	svd_z1	0.0341737	0	IN	1
RPL24	2	svd_z2	7.37257e-17	0	IN	1
RPL28	3	scZ	0.0733097	5.3926e-32	IN	1
RPL28	3	svd_z0	0.0134399	3.36972e-33	IN	1
RPL28	3	svd_z1	0.102413	4.3088e-32	IN	1
RPL28	3	svd_z2	9.93563e-16	1.05604e-32	IN	1
RPL34	2	scZ	0.0558258	0	IN	1
RPL34	2	svd_z1	0.0242739	2.96115e-33	IN	1
RPL34	2	svd_z2	0.00540844	0	IN	1
RPL35A	2	scZ	0.0793052	3.65927e-32	IN	1
RPL35A	2	svd_z0	0.0647524	2.50371e-32	IN	1
RPL35A	2	svd_z1	5.55112e-17	0	IN	1
RPL35A	2	svd_z2	3.46945e-18	0	IN	1
RPL36	3	scZ	0.00220451	1.34027e-33	IN	1
RPL36	3	svd_z0	0.0150972	4.72529e-33	IN	1
RPL36	3	svd_z1	0.0169474	0	IN	1
RPL36	3	svd_z2	4.33681e-19	0	IN	1
RPLP1	2	svd_z1	0.0817897	0	IN	1
RPLP1	2	svd_z2	0.00126704	2.05091e-34	IN	1
RPLP2	3	svd_z0	1.51386	0	IN	1
RPLP2	3	svd_z1	0.326711	0	IN	1
RPLP2	3	svd_z2	0.0774397	2.11118e-32	IN	1
RPS15	3	scZ	0.0495782	0	IN	1
RPS15	3	svd_z0	0.0392623	0	IN	1
RPS15	3	svd_z1	0.0315991	0	IN	1
RPS15	3	svd_z2	2.25514e-17	0	IN	1
RPS16	2	svd_z0	1.47072	0	IN	1
RPS16	2	svd_z1	0.00492444	0	IN	1
RPS16	2	svd_z2	6.10623e-16	0	IN	1
RPS27A	3	scZ	0.0216371	2.52778e-33	IN	1
RPS27A	3	svd_z0	0.0176666	2.72021e-33	IN	1
RPS27A	3	svd_z1	8.67362e-19	0	IN	1
RPS27A	3	svd_z2	8.67362e-19	0	IN	1
RPS28	3	svd_z2	1.11022e-16	6.83837e-32	IN	1
RPS5	3	svd_z0	0.180943	0	IN	1
RPS5	3	svd_z1	1.09277	0	IN	1
RPS5	3	svd_z2	0.053699	2.86434e-32	IN	1
RPS8	2	svd_z1	0.0879524	0	IN	1
RPS8	2	svd_z2	7.63278e-17	0	IN	1
SEC62	2	svd_z1	0.0420185	3.15264e-32	IN	1
SEC62	2	svd_z2	0.00768029	3.32745e-31	IN	1
SEPTIN7	3	svd_z1	0.0439172	1.3932e-32	IN	1
SEPTIN7	3	svd_z2	0.844261	0	IN	1
SERF2-C15ORF63	2	svd_z2	1.05032e-17	1.25011e-33	IN	1
SNHG25	3	svd_z1	1.38778e-17	2.41112e-32	IN	1
SNHG25	3	svd_z2	6.93889e-18	6.02779e-33	IN	1
SPARCL1	3	svd_z0	1.88318	0	IN	1
SPARCL1	3	svd_z1	0.0765177	0	IN	1
SPARCL1	3	svd_z2	0.0125579	0	IN	1
SYT1	3	svd_z0	0.0569229	0	IN	1
TCEA2	2	svd_z1	0.149652	0	IN	1
TCEA2	2	svd_z2	0.102894	0	IN	1
TMA7	2	scZ	0.25713	9.68627e-32	IN	1
TMA7	2	svd_z0	0.209946	3.41741e-32	IN	1
TMA7	2	svd_z1	4.85723e-17	0	IN	1
TMA7	2	svd_z2	2.77556e-17	0	IN	1
TOMM7	2	scZ	0.125988	0	IN	1
TOMM7	2	svd_z0	0.102869	6.93335e-32	IN	1
TOMM7	2	svd_z1	3.46945e-17	0	IN	1
TOMM7	2	svd_z2	0	0	IN	1
TTC3	3	scZ	0.0976989	0	IN	1
TTC3	3	svd_z1	0.00211083	0	IN	1
UQCRB	2	scZ	0.0858898	7.70372e-33	IN	1
UQCRB	2	svd_z0	0.0839696	0	IN	1
UQCRB	2	svd_z1	0.0271292	0	IN	1
UQCRB	2	svd_z2	1.69136e-17	0	IN	1
ZRANB2	3	scZ	0.282585	3.55446e-31	IN	1
ZRANB2	3	svd_z0	1.48898	8.19194e-30	IN	1
ZRANB2	3	svd_z1	0.0533488	0	IN	1
ZRANB2	3	svd_z2	0.00187219	0	IN	1
APOC1	3	svd_z0	1.07861	0	Micro	1
APOC1	3	svd_z1	1.38109	0	Micro	1
APOC1	3	svd_z2	0.0434094	1.50882e-32	Micro	1
APOC2	2	svd_z1	0.0265848	2.57418e-33	Micro	1
APOC2	2	svd_z2	5.55112e-17	6.95742e-32	Micro	1
ATOX1	2	svd_z0	1.04363	0	Micro	1
ATOX1	2	svd_z1	0.171671	3.85186e-32	Micro	1
ATOX1	2	svd_z2	0.0628139	0	Micro	1
ATP5F1D	3	svd_z2	3.90313e-16	5.13078e-30	Micro	1
ATP5ME	3	scZ	0.295554	2.72783e-31	Micro	1
ATP5ME	3	svd_z0	0.295812	0	Micro	1
ATP5ME	3	svd_z1	0.00939043	5.51741e-34	Micro	1
ATP5ME	3	svd_z2	1.74773e-16	0	Micro	1
ATP5MF	2	svd_z2	0.0473831	0	Micro	1
CALM1	2	svd_z1	0.0774576	0	Micro	1
CALM1	2	svd_z2	1.4988e-15	0	Micro	1
COX6C	3	svd_z0	1.54779	4.61797e-30	Micro	1
COX6C	3	svd_z1	0.0582849	3.96208e-33	Micro	1
COX6C	3	svd_z2	0.0167821	0	Micro	1
EIF1	3	scZ	0.188144	2.23808e-32	Micro	1
EIF1	3	svd_z0	0.129965	0	Micro	1
EIF1	3	svd_z2	1.38778e-17	0	Micro	1
ELOB	3	scZ	0.173973	8.8826e-32	Micro	1
ELOB	3	svd_z0	1.4071	7.04477e-30	Micro	1
ELOB	3	svd_z1	0.0337248	0	Micro	1
ELOB	3	svd_z2	0.00146469	0	Micro	1
FAU	3	scZ	0.029456	0	Micro	1
FAU	3	svd_z0	0.0289866	0	Micro	1
FAU	3	svd_z1	0.0066083	7.28632e-34	Micro	1
FAU	3	svd_z2	3.68629e-18	0	Micro	1
FTL	3	svd_z0	1.67451	2.31204e-28	Micro	1
FTL	3	svd_z1	0.00113921	0	Micro	1
FTL	3	svd_z2	7.75074e-15	0	Micro	1
GPX4	3	svd_z0	2.00607	0	Micro	1
GPX4	3	svd_z1	0.0518268	2.7081e-32	Micro	1
GPX4	3	svd_z2	0.000161683	0	Micro	1
HAMP	3	svd_z0	1.40572	6.7641e-29	Micro	1
HAMP	3	svd_z1	0.0356719	3.40453e-32	Micro	1
HAMP	3	svd_z2	0.00136445	0	Micro	1
HSP90AA1	3	scZ	0.0464739	1.44445e-33	Micro	1
HSP90AA1	3	svd_z0	0.0379458	0	Micro	1
HSP90AA1	3	svd_z1	0	0	Micro	1
HSP90AA1	3	svd_z2	1.73472e-18	0	Micro	1
MT2A	3	svd_z0	1.4184	0	Micro	1
MT2A	3	svd_z1	0.0227628	0	Micro	1
MT2A	3	svd_z2	0.000582641	6.72766e-36	Micro	1
MT3	3	svd_z0	1.56382	1.03728e-29	Micro	1
MT3	3	svd_z1	0.037259	1.89379e-32	Micro	1
MT3	3	svd_z2	0.00549077	0	Micro	1
NACA	2	scZ	0.27735	1.33022e-31	Micro	1
NACA	2	svd_z0	0.226455	3.77262e-32	Micro	1
NACA	2	svd_z1	2.77556e-17	0	Micro	1
NACA	2	svd_z2	2.77556e-17	0	Micro	1
NDUFV2	2	scZ	0.180334	4.66264e-34	Micro	1
NDUFV2	2	svd_z0	0.147242	0	Micro	1
NDUFV2	2	svd_z1	1.38778e-17	0	Micro	1
NDUFV2	2	svd_z2	1.82146e-17	0	Micro	1
NOP53	2	scZ	0.107521	7.70372e-33	Micro	1
NOP53	2	svd_z0	0.0877903	0	Micro	1
NOP53	2	svd_z1	2.77556e-17	0	Micro	1
NOP53	2	svd_z2	2.08167e-17	0	Micro	1
PAXX	3	svd_z0	0.548343	1.28338e-30	Micro	1
PAXX	3	svd_z1	0.215745	2.40312e-31	Micro	1
PAXX	3	svd_z2	6.38378e-16	0	Micro	1
PTGDS	3	svd_z2	0.0638183	0	Micro	1
PTMA	3	svd_z1	0.258982	1.28457e-31	Micro	1
PTMA	3	svd_z2	1.73472e-17	0	Micro	1
RABAC1	2	scZ	0.217839	4.34395e-32	Micro	1
RABAC1	2	svd_z0	0.638601	0	Micro	1
RABAC1	2	svd_z1	0.11703	1.15556e-32	Micro	1
RABAC1	2	svd_z2	0.106498	0	Micro	1
RACK1	2	scZ	0.114708	0	Micro	1
RACK1	2	svd_z0	0.0936586	3.85186e-33	Micro	1
RACK1	2	svd_z1	1.73472e-17	4.21297e-34	Micro	1
RACK1	2	svd_z2	2.08167e-17	7.48973e-34	Micro	1
RNASET2	3	svd_z0	2.10784	5.31202e-29	Micro	1
RNASET2	3	svd_z1	0.0117158	0	Micro	1
RNASET2	3	svd_z2	0.0190063	0	Micro	1
RPL10	3	scZ	0.189814	5.52555e-31	Micro	1
RPL10	3	svd_z0	0.19151	0	Micro	1
RPL10	3	svd_z1	0.00271892	2.21329e-34	Micro	1
RPL10	3	svd_z2	1.8735e-16	0	Micro	1
RPL11	3	scZ	0.135891	0	Micro	1
RPL11	3	svd_z0	0.0441372	0	Micro	1
RPL11	3	svd_z1	0.0306576	2.95094e-32	Micro	1
RPL11	3	svd_z2	0.206496	0	Micro	1
RPL12	2	scZ	0.130189	0	Micro	1
RPL12	2	svd_z0	0.106299	1.23491e-32	Micro	1
RPL12	2	svd_z1	2.08167e-17	0	Micro	1
RPL12	2	svd_z2	1.38778e-17	0	Micro	1
RPL18	3	scZ	0.153762	0	Micro	1
RPL18	3	svd_z0	0.0323964	0	Micro	1
RPL18	3	svd_z1	0.13862	0	Micro	1
RPL18	3	svd_z2	1.67574e-15	0	Micro	1
RPL24	3	scZ	0.0273035	1.91836e-33	Micro	1
RPL24	3	svd_z0	0.0180942	0	Micro	1
RPL24	3	svd_z1	0.0341737	1.82202e-32	Micro	1
RPL24	3	svd_z2	7.37257e-17	0	Micro	1
RPL27	2	svd_z0	1.25943	0	Micro	1
RPL27	2	svd_z1	0.132024	0	Micro	1
RPL27	2	svd_z2	0.40087	2.46519e-31	Micro	1
RPL28	3	scZ	0.0733097	1.44562e-31	Micro	1
RPL28	3	svd_z0	0.0134399	6.46195e-33	Micro	1
RPL28	3	svd_z1	0.102413	5.72551e-31	Micro	1
RPL28	3	svd_z2	9.93563e-16	2.65883e-32	Micro	1
RPL30	3	scZ	0.0641652	3.19207e-32	Micro	1
RPL30	3	svd_z0	0.102642	2.15404e-32	Micro	1
RPL30	3	svd_z1	0.0510583	3.53723e-32	Micro	1
RPL30	3	svd_z2	5.72459e-17	0	Micro	1
RPL34	2	scZ	0.0558258	1.25489e-32	Micro	1
RPL34	2	svd_z0	1.39668	0	Micro	1
RPL34	2	svd_z1	0.0242739	3.49075e-33	Micro	1
RPL34	2	svd_z2	0.00540844	0	Micro	1
RPL35	3	scZ	0.0397779	5.20001e-32	Micro	1
RPL35	3	svd_z0	0.0324785	0	Micro	1
RPL35	3	svd_z1	2.94903e-17	0	Micro	1
RPL35	3	svd_z2	1.73472e-18	0	Micro	1
RPL35A	2	scZ	0.0793052	0	Micro	1
RPL35A	2	svd_z0	0.0647524	1.73334e-32	Micro	1
RPL35A	2	svd_z1	5.55112e-17	0	Micro	1
RPL35A	2	svd_z2	3.46945e-18	0	Micro	1
RPL36	3	scZ	0.00220451	3.87861e-34	Micro	1
RPL36	3	svd_z0	0.0150972	5.76187e-33	Micro	1
RPL36	3	svd_z1	0.0169474	0	Micro	1
RPL36	3	svd_z2	4.33681e-19	0	Micro	1
RPL7A	3	scZ	0.0618195	2.29892e-32	Micro	1
RPL7A	3	svd_z0	0.0504754	0	Micro	1
RPL7A	3	svd_z1	2.60209e-17	0	Micro	1
RPL7A	3	svd_z2	1.73472e-18	0	Micro	1
RPLP1	3	svd_z0	1.3502	1.31886e-28	Micro	1
RPLP1	3	svd_z1	0.0817897	0	Micro	1
RPLP1	3	svd_z2	0.00126704	0	Micro	1
RPS14	3	scZ	0.0449013	4.33334e-33	Micro	1
RPS14	3	svd_z0	0.0366618	0	Micro	1
RPS14	3	svd_z1	1.38778e-17	0	Micro	1
RPS14	3	svd_z2	5.20417e-18	0	Micro	1
RPS15	3	scZ	0.0495782	0	Micro	1
RPS15	3	svd_z0	0.0392623	0	Micro	1
RPS15	3	svd_z1	0.0315991	0	Micro	1
RPS15	3	svd_z2	2.25514e-17	0	Micro	1
RPS15A	3	svd_z0	2.05503	7.63505e-29	Micro	1
RPS15A	3	svd_z1	0.0485943	1.67616e-32	Micro	1
RPS15A	3	svd_z2	0.0283453	0	Micro	1
RPS16	3	svd_z0	1.47072	0	Micro	1
RPS16	3	svd_z1	0.00492444	0	Micro	1
RPS16	3	svd_z2	6.10623e-16	0	Micro	1
RPS21	3	scZ	0.138826	0	Micro	1
RPS21	3	svd_z0	0.138738	0	Micro	1
RPS21	3	svd_z1	0.00494071	4.49825e-34	Micro	1
RPS21	3	svd_z2	2.08167e-17	4.12699e-34	Micro	1
RPS24	3	scZ	0.306424	3.04134e-30	Micro	1
RPS24	3	svd_z0	0.063406	0	Micro	1
RPS24	3	svd_z1	0.17494	2.19008e-31	Micro	1
RPS24	3	svd_z2	0.360981	2.40976e-30	Micro	1
RPS27	3	scZ	0.119186	0	Micro	1
RPS27	3	svd_z0	0.139318	0	Micro	1
RPS27	3	svd_z1	0.00682334	0	Micro	1
RPS27	3	svd_z2	2.08167e-16	0	Micro	1
RPS27A	3	scZ	0.0216371	2.81667e-32	Micro	1
RPS27A	3	svd_z0	0.0176666	2.81667e-32	Micro	1
RPS27A	3	svd_z1	8.67362e-19	0	Micro	1
RPS27A	3	svd_z2	8.67362e-19	0	Micro	1
RPS28	3	svd_z2	1.11022e-16	1.82963e-31	Micro	1
RPS5	3	svd_z0	0.180943	0	Micro	1
RPS5	3	svd_z1	1.09277	0	Micro	1
RPS5	3	svd_z2	0.053699	0	Micro	1
RPS8	3	svd_z0	0.340691	0	Micro	1
RPS8	3	svd_z1	0.0879524	0	Micro	1
RPS8	3	svd_z2	7.63278e-17	0	Micro	1
S100A6	2	svd_z1	0.0336051	0	Micro	1
S100A6	2	svd_z2	0.0121004	0	Micro	1
SERF2-C15ORF63	2	scZ	0.0973869	3.85186e-32	Micro	1
SERF2-C15ORF63	2	svd_z0	0.0948853	1.07852e-31	Micro	1
SERF2-C15ORF63	2	svd_z1	0.0220164	0	Micro	1
SERF2-C15ORF63	2	svd_z2	6.77626e-19	0	Micro	1
SLC1A3	2	scZ	0.351364	1.16617e-31	Micro	1
SLC1A3	2	svd_z0	0.0762361	8.52433e-34	Micro	1
SLC1A3	2	svd_z1	0.0363954	0	Micro	1
SLC1A3	2	svd_z2	0.100899	0	Micro	1
SPARCL1	2	svd_z0	1.88318	0	Micro	1
SPARCL1	2	svd_z1	0.0765177	1.07852e-31	Micro	1
SPATA6	2	svd_z0	1.94886	0	Micro	1
SPATA6	2	svd_z1	0.00259473	2.03131e-35	Micro	1
SPATA6	2	svd_z2	0.275711	0	Micro	1
TMA7	3	scZ	0.25713	2.01257e-31	Micro	1
TMA7	3	svd_z0	0.209946	5.94718e-32	Micro	1
TMA7	3	svd_z1	4.85723e-17	0	Micro	1
TMA7	3	svd_z2	2.77556e-17	0	Micro	1
TMSB10	3	scZ	0.0334859	0	Micro	1
TMSB10	3	svd_z0	0.0289996	0	Micro	1
TMSB10	3	svd_z1	0	0	Micro	1
TMSB10	3	svd_z2	2.1684e-18	0	Micro	1
TOMM7	2	scZ	0.125988	1.84889e-31	Micro	1
TOMM7	2	svd_z0	0.102869	1.38667e-31	Micro	1
TOMM7	2	svd_z1	3.46945e-17	0	Micro	1
TOMM7	2	svd_z2	0	0	Micro	1
TYROBP	2	svd_z0	0.160771	0	Micro	1
[truncated: 1,445 more rows]

## Sheet: 1_eigen_vector
first_evec_sn_AD_pvals_group-type_100_S_0.1_z_0.0_b_5_SICILIAN
gene	let	end
RPS28	End	8322272
RPS28	End	8321656
MEG3	Start	100836300
PTGDS	End	136979946
PTGDS	Start	136980062
PTGDS	End	136980833
MT1G	Start	56667966
MT1G	End	56667380
MT1G	End	56667377
LUC7L3	Start	50737026
LUC7L3	End	50740306
METTL26	Start	635281
METTL26	End	634797
FTL	Start	48965916
FTL	Start	48966406
MT3	Start	56589621
MT3	Start	56589935
CLU	End	27609086
CLU	Start	27610475
CLU	Start	27598460
unknown_chr17_29500000	Start	29515203
unknown_chr17_29500000	Start	29546866
MT1E	End	56626880
MT1E	Start	56625879
AHI1	End	135492291
AHI1	Start	135497583
AHI1	End	135495709
COX6C	End	99892052
COX6C	End	99887618
POLR2I	Start	36114798
POLR2I	End	36114412
POLR2I	End	36114066
MYL6	Start	56160320
MYL6	End	56161387
MACROD1	Start	63998955
MACROD1	End	63998687
unknown_chr9_77100000	Start	77060539
SNHG25	End	64146230
SNHG25	Start	64145995
SNHG25	Start	64146000
SFPQ	Start	35177319
SFPQ	Start	35187001
SLC44A1	Start	105299309
ANKRD36C	End	95884368
ANKRD36C	Start	95886048
MAP4K5	Start	50475077
MAP4K5	End	50466645
ZRANB2	Start	71080940
ZRANB2	Start	71078656
RPS12	End	132816461
RPS12	Start	132815224
RPS12	Start	132815088
CLASRP	Start	45067594
SOD1	End	31663790
SOD1	End	31667258
PCM1	End	17935589
ANKRD20A5P	End	14214213
ANKRD20A5P	Start	14208242
ANKRD26	Start	27048801
ANKRD36	Start	97204263
ANKRD36	End	97209681
ANKRD36B	End	97549614
ANKRD36B	Start	97549419
APOC1	End	44914872
APOC1	Start	44914489
APOC2	Start	44948533
APOC2	End	44949159
ARAP2	End	36229645
ARID4A	End	58347647
ARID4A	Start	58346505
ATOX1	End	151746449
ATOX1	End	151742959
ATOX1	Start	151758546
ATP5F1D	Start	1241991
ATP5F1D	Start	1244185
ATP5MD	End	103392466
ATP5MD	End	103392283
ATP5ME	Start	674212
ATP5ME	End	673401
ATP5MF	End	99460193
ATP5MF	Start	99466129
ATP5MPL	Start	103921470
ATP5MPL	End	103913984
ATP5PO	End	33907453
ATP5PO	End	33904021
C4orf48	End	2043861
C4orf48	End	2042736
CA11	End	48638144
CA11	End	48639053
CALM1	End	90400065
CALM1	End	90403862
CALY	End	133325566
CALY	End	133325565
CCDC88A	Start	55343648
CCDC88A	End	55336818
CDC42BPA	Start	227145489
CDC42BPA	Start	227139576
CHD5	Start	6168150
CHD5	Start	6179945
CHD5	End	6159515
CIAO2B	End	66932300
CIAO2B	Start	66933614
CIRBP	End	1274307
CIRBP	Start	1272051
CKB	Start	103520122
COL20A1	Start	63328145
COL20A1	End	63328331
COPE	Start	18900381
COPE	Start	18899873
COX4I1	Start	85805864
COX4I1	End	85806738
COX4I1	End	85806827
COX5B	End	97647067
COX5B	End	97647344
COX6B1	End	35654571
COX6B1	End	35658594
COX6B1	Start	35648403
COX7B	End	77902643
COX7B	End	77905184
CST3	Start	23635254
CST3	End	23633995
DCXR	End	82036308
DCXR	Start	82036384
DCXR	End	82036063
DPP7	Start	137112112
DPP7	End	137111754
DST	Start	56610427
DST	End	56600221
EIF1	Start	41689069
EIF1	End	41690088
EIF3K	Start	38632496
EIF3K	Start	38626102
EIF3K	End	38634993
ELOB	Start	2776993
ELOB	Start	2775451
ERCC1	End	45413745
ERCC1	End	45414034
ERCC1	Start	45414861
FAU	Start	65121500
FAU	End	65120806
FKBP2	Start	64241132
FKBP2	End	64242384
FMNL2	Start	152578964
FMNL2	End	152607339
FXYD1	End	35140076
GPX4	Start	1106266
GPX4	Start	1106459
GPX4	End	1106400
GSTP1	Start	67585241
GSTP1	End	67586104
GSTP1	End	67586104
GUK1	Start	228147699
GUK1	End	228148665
HAMP	End	35284789
HAMP	End	35284938
HHATL	End	42693218
HHATL	Start	42702579
HHATL	Start	42693617
HNRNPUL2-BSCL2	Start	62691075
HNRNPUL2-BSCL2	End	62690521
HSP90AA1	Start	102083793
HSP90AA1	End	102083693
HSP90AA1	End	102083693
HSPE1-MOB4	Start	197503128
HSPE1-MOB4	End	197503209
HSPE1-MOB4	End	197503226
IGFBP7	End	57033311
LGALS1	Start	37677065
LGALS1	End	37679603
LINC00844	End	59001229
LINC00844	Start	58999787
MALAT1	End	65499689
MALAT1	Start	65499482
MGST3	Start	165652035
MGST3	End	165654286
MGST3	End	165654279
MRPL52	End	22834172
MRPL52	End	22833418
MRPL52	Start	22829940
MT1F	End	56659073
MT1M	End	56633751
MT1M	Start	56632759
MT1X	Start	56682568
MT1X	End	56683958
MT2A	End	56608992
MT2A	End	56609263
NACA	Start	56725263
NACA	End	56724523
NACA	End	56724523
NDUFA11	Start	5896905
NDUFA11	End	5896650
NDUFA11	End	5896575
NDUFAB1	End	23585423
NDUFAB1	Start	23596123
NDUFB10	End	1961797
NDUFB10	Start	1961636
NDUFB2	End	140702866
NDUFB7	End	14566265
NDUFB7	Start	14566761
NDUFB7	Start	14566761
NDUFC1	End	139290092
NDUFC1	Start	139295043
NDUFS8	End	68036253
NDUFS8	Start	68030733
NDUFS8	Start	68033283
NDUFV1	End	67612120
NDUFV1	Start	67611569
NDUFV2	End	9126831
NDUFV2	Start	9124996
NDUFV2	Start	9124983
NME2	End	51171487
NME2	Start	51168343
NOP53	End	47756528
NOP53	Start	47755822
NOP53	Start	47755987
NPY	Start	24285428
NPY	End	24291663
PABPN1	End	23324138
PABPN1	Start	23323483
PAXX	Start	136993664
PAXX	Start	136993243
PCSK1N	End	48831455
PCSK1N	Start	48831910
PCSK1N	Start	48831869
PDCD5	End	32586858
PDCD5	Start	32582232
PDIA2	Start	286735
PDIA2	Start	286945
PFDN5	Start	53295639
PFDN5	End	53297850
PLEKHA5	Start	19269885
PLEKHA5	End	19274516
PNISR	Start	99425215
PPIG	End	169630774
PPIG	Start	169614724
PPP1R14A	Start	38256139
PPP1R14A	Start	38252306
PTMA	End	231711348
PTOV1	Start	49858653
PTOV1	Start	49860336
PTPRZ1	Start	122031559
PTPRZ1	End	122034282
QTRT1	Start	10713040
QTRT1	End	10712953
R3HDM1	Start	135616757
R3HDM1	Start	135602708
R3HDM1	End	135602500
RABAC1	Start	41958286
RABAC1	End	41956934
RACK1	End	181237042
RACK1	Start	181238231
RACK1	Start	181237609
RBM6	End	50075201
RBM6	Start	50066502
RBX1	End	40964047
RBX1	Start	40951476
RBX1	End	40967799
REX1BD	Start	18589683
REX1BD	End	18590854
REX1BD	Start	18590933
RNASET2	End	166934136
RNASET2	End	166931118
RNF13	End	149902072
RNF13	End	149911978
RNPC3	Start	103525823
RNPC3	End	103526067
RNPC3	End	103527695
RPL10	Start	154399941
RPL10	End	154400702
RPL11	Start	23691829
RPL12	End	127450804
RPL12	Start	127451050
RPL12	Start	127451281
RPL18	Start	48617791
RPL24	End	101681215
RPL24	Start	101682771
RPL27	End	42999933
RPL27	End	43002673
RPL27	Start	42998471
RPL28	End	55387930
RPL30	Start	98044943
RPL30	End	98042775
RPL34	End	108622105
RPL34	End	108621951
RPL35A	End	197950936
RPL35A	Start	197950221
RPL35A	Start	197950299
RPL35	Start	124860183
RPL35	End	124858135
RPL35	End	124858067
RPL36	Start	5691453
RPL7A	Start	133350319
RPL7A	End	133350573
RPL7A	End	133350573
RPLP1	End	69453647
RPLP1	End	69455170
RPLP2	Start	810039
RPLP2	End	811597
RPS14	End	150446963
RPS14	Start	150447585
RPS14	Start	150447474
RPS15A	End	18789118
RPS15A	Start	18788063
RPS15A	Start	18788981
RPS15	End	1440349
RPS15	Start	1438892
RPS16	End	39433761
RPS16	End	39433418
RPS21	Start	62387674
RPS21	End	62388309
RPS24	Start	78037441
RPS27A	End	55234831
RPS27A	Start	55234561
RPS27A	Start	55234204
RPS27	End	153991115
RPS27	Start	153990802
RPS5	Start	58388245
RPS5	End	58394497
RPS8	End	44778000
RPS8	End	44777614
S100A6	Start	153535949
S100A6	Start	153535202
SCN1A	End	166073670
SCN1A	Start	166127771
SCN1A	End	166077801
SEC62	End	169975608
SEC62	Start	169977051
SEC62	End	169976946
SEPTIN4	Start	58521254
SEPTIN7	End	35863552
SEPTIN7	Start	35832900
SEPTIN7	Start	35872766
SERF2-C15ORF63	Start	43793083
SERF2-C15ORF63	End	43792975
SHTN1	Start	116968652
SHTN1	Start	116979256
SHTN1	End	116960230
SLC1A3	End	36608329
SPARCL1	End	87495127
SPARCL1	Start	87499521
SPARCL1	End	87499585
SPATA6	Start	48413110
SPATA6	End	48411588
SPATA6	Start	48451552
SRRM2	End	2757472
SYT1	End	79217503
SYT1	Start	79285971
TCEA2	Start	64070635
TCEA2	Start	64070414
TCEA2	Start	64071941
TECR	Start	14565290
TECR	End	14565744
TF	End	133778586
TMA7	Start	48440458
TMA7	End	48440545
TMA7	End	48440541
TMSB10	Start	84906117
TOMM7	End	22818048
TOMM7	Start	22822677
TOMM7	Start	22822154
TTC3	Start	37150170
TTC3	Start	37156906
TTLL7	Start	83919699
TTLL7	Start	83917604
TTLL7	End	83911363
TYROBP	Start	35908175
TYROBP	End	35907580
UBL5	End	9828327
UQCC2	Start	33700444
UQCC2	End	33697750
UQCC2	End	33680723
UQCRB	Start	96231774
UQCRB	End	96231132
VPS13C	Start	62033441
VPS13C	End	62023520
ZBTB20	End	114974416
ZBTB20	Start	114801101
ZBTB20	Start	115147219
unknown_chr17_29400000	Start	29401400
unknown_chr17_29400000	Start	29401401
unknown_chr7_67900000	Start	67857453

## Sheet: 2_eigen_vector
second_evec_sn_AD_pvals_group-type_100_S_0.1_z_0.0_b_5_SICILIAN
gene	let	end
RPS28	End	8321656
RPS28	End	8322272
MEG3	End	100836167
PTGDS	End	136979946
PTGDS	Start	136980062
PTGDS	End	136980833
MT1G	End	56667377
MT1G	End	56667377
MT1G	Start	56667966
LUC7L3	End	50745720
LUC7L3	End	50736960
LUC7L3	Start	50719831
METTL26	Start	635612
METTL26	End	635340
FTL	Start	48966406
MT3	End	56590840
CLU	Start	27598460
CLU	Start	27614655
CLU	End	27609086
unknown_chr17_29500000	Start	29546866
unknown_chr17_29500000	Start	29515203
MT1E	Start	56626531
AHI1	End	135495709
AHI1	Start	135497583
AHI1	Start	135495814
COX6C	Start	99893639
POLR2I	Start	36114798
POLR2I	End	36114066
POLR2I	End	36114412
MYL6	End	56161387
MYL6	End	56160626
MYL6	Start	56160670
MACROD1	Start	63999331
MACROD1	End	63998687
unknown_chr9_77100000	Start	77060540
unknown_chr9_77100000	Start	77060538
SNHG25	Start	64145995
SNHG25	End	64146230
SFPQ	End	35178036
SFPQ	Start	35187001
SLC44A1	Start	105385502
SLC44A1	Start	105348451
ANKRD36C	Start	95917855
MAP4K5	Start	50434394
MAP4K5	End	50423176
MAP4K5	End	50420106
ZRANB2	Start	71078656
ZRANB2	Start	71080940
RPS12	Start	132815224
RPS12	End	132816461
CLASRP	End	45069066
SOD1	End	31667258
SOD1	Start	31659841
PCM1	End	17947186
ANKRD20A5P	Start	14205232
ANKRD20A5P	Start	14214283
ANKRD20A5P	Start	14201201
ANKRD26	End	27061242
ANKRD26	Start	27063988
ANKRD26	End	27060540
ANKRD36	Start	97198491
ANKRD36	End	97200334
ANKRD36B	Start	97549419
APOC1	Start	44914949
APOC1	Start	44914489
APOC1	End	44916190
APOC2	End	44949159
ARAP2	Start	36213243
ARID4A	End	58344695
ATOX1	Start	151758546
ATOX1	End	151742959
ATP5F1D	Start	1244185
ATP5MD	End	103392283
ATP5MD	End	103392466
ATP5ME	End	673401
ATP5ME	Start	674212
ATP5ME	Start	673507
ATP5MF	Start	99466111
ATP5MPL	End	103913984
ATP5MPL	Start	103915066
ATP5MPL	End	103915189
ATP5PO	Start	33912289
ATP5PO	End	33904021
C4orf48	End	2042327
CA11	Start	48638888
CA11	End	48639053
CALM1	End	90403862
CALM1	End	90400065
CALY	End	133325565
CCDC88A	End	55336818
CCDC88A	End	55339648
CCDC88A	Start	55339464
CDC42BPA	End	227112422
CHD5	End	6159515
CHD5	Start	6168150
CIAO2B	Start	66933614
CIAO2B	Start	66932780
CIAO2B	End	66932825
CIRBP	Start	1272051
CIRBP	Start	1273715
CIRBP	End	1272427
CKB	Start	103519931
COL20A1	End	63329585
COL20A1	Start	63328498
COPE	End	18900449
COPE	Start	18904771
COX4I1	End	85806827
COX4I1	End	85806738
COX4I1	Start	85805864
COX5B	End	97647344
COX5B	End	97647067
COX6B1	Start	35648403
COX6B1	End	35658594
COX6B1	Start	35651349
COX7B	Start	77899593
COX7B	End	77905184
CST3	End	23633995
CST3	End	23633999
CST3	Start	23635250
DCXR	Start	82036384
DCXR	End	82036063
DPP7	End	137111754
DPP7	Start	137112112
DPP7	Start	137110880
DST	Start	56601443
DST	End	56670807
EIF1	End	41690088
EIF1	End	41689778
EIF1	Start	41689941
EIF3K	Start	38626102
EIF3K	End	38634993
ELOB	End	2772102
ELOB	Start	2775451
ERCC1	Start	45414861
ERCC1	End	45414034
FAU	End	65120806
FAU	Start	65121500
FAU	Start	65120995
FKBP2	End	64242384
FKBP2	Start	64241132
FMNL2	Start	152558823
FMNL2	End	152575136
FXYD1	Start	35138894
FXYD1	End	35140076
GPX4	End	1106400
GPX4	Start	1106266
GSTP1	Start	67585241
GSTP1	End	67586104
GSTP1	End	67586104
GUK1	Start	228146067
HAMP	Start	35282667
HAMP	End	35284938
HHATL	Start	42693617
HHATL	End	42693218
HNRNPUL2-BSCL2	End	62690521
HNRNPUL2-BSCL2	Start	62691075
HSP90AA1	Start	102083793
HSP90AA1	Start	102083793
HSP90AA1	Start	102083793
HSPE1-MOB4	Start	197503128
HSPE1-MOB4	End	197503209
HSPE1-MOB4	End	197503226
IGFBP7	Start	57033195
LGALS1	End	37679603
LGALS1	End	37678483
LGALS1	Start	37678654
LINC00844	Start	58999787
LINC00844	End	59013682
LINC00844	Start	59000245
MALAT1	Start	65499482
MALAT1	Start	65499088
MALAT1	End	65499659
MGST3	End	165654279
MGST3	End	165654286
MGST3	Start	165652035
MRPL52	Start	22829940
MRPL52	End	22834172
MT1F	Start	56658740
MT1F	End	56659073
MT1M	Start	56633405
MT1M	Start	56632759
MT1X	End	56683958
MT2A	Start	56609057
NACA	End	56724523
NACA	Start	56725263
NACA	Start	56725263
NDUFA11	Start	5896905
NDUFA11	End	5896650
NDUFA11	End	5896575
NDUFAB1	Start	23596123
NDUFAB1	Start	23587197
NDUFAB1	End	23587319
NDUFB10	Start	1961636
NDUFB10	End	1961756
NDUFB10	End	1961756
NDUFB2	Start	140697516
NDUFB2	Start	140697516
NDUFB2	End	140702866
NDUFB7	Start	14566761
NDUFB7	End	14566265
NDUFC1	Start	139295043
NDUFC1	End	139292609
NDUFC1	Start	139292530
NDUFS8	Start	68030733
NDUFV1	Start	67611569
NDUFV1	Start	67611978
NDUFV1	End	67611897
NDUFV2	Start	9124996
NDUFV2	End	9126831
NDUFV2	Start	9124983
NME2	Start	51168343
NME2	End	51169937
NME2	Start	51170049
NOP53	Start	47755822
NOP53	End	47756528
NPY	End	24291663
NPY	End	24289499
NPY	Start	24289579
PABPN1	Start	23324052
PAXX	Start	136993243
PCSK1N	Start	48831869
PCSK1N	End	48831455
PDCD5	Start	32582232
PDCD5	End	32585816
PDCD5	End	32587253
PDIA2	End	287069
PDIA2	Start	286945
PFDN5	End	53298045
PFDN5	End	53297850
PFDN5	Start	53295639
PLEKHA5	End	19265750
PLEKHA5	Start	19257537
PLEKHA5	Start	19261021
PNISR	Start	99412551
PPIG	Start	169614724
PPIG	Start	169614681
PPIG	Start	169614681
PPP1R14A	Start	38252306
PPP1R14A	Start	38256139
PTMA	Start	231711419
PTOV1	Start	49860336
PTPRZ1	End	122034282
PTPRZ1	Start	122034115
PTPRZ1	End	122034095
QTRT1	End	10712953
R3HDM1	End	135635890
R3HDM1	Start	135632001
R3HDM1	End	135631861
RABAC1	Start	41957018
RABAC1	End	41956934
RACK1	Start	181237609
RACK1	End	181237042
RBM6	Start	50066502
RBM6	Start	50070552
RBM6	Start	50070552
RBX1	Start	40951476
RBX1	End	40967799
REX1BD	End	18590854
REX1BD	Start	18589683
RNASET2	Start	166938895
RNASET2	End	166934136
RNASET2	End	166931118
RNF13	Start	149895570
RNPC3	End	103537342
RNPC3	Start	103541475
RNPC3	End	103527695
RPL10	End	154400702
RPL10	Start	154399941
RPL10	Start	154400626
RPL11	End	23695798
RPL12	Start	127451050
RPL12	End	127450804
RPL18	Start	48616726
RPL24	Start	101682771
RPL24	End	101682492
RPL24	Start	101682429
RPL27	Start	42998831
RPL28	Start	55388048
RPL30	End	98042775
RPL30	End	98042718
RPL30	Start	98044827
RPL34	Start	108620600
RPL35A	Start	197950221
RPL35A	End	197950936
RPL35	Start	124860183
RPL35	End	124858067
RPL35	End	124858067
RPL36	End	5690506
RPL7A	Start	133350319
RPL7A	End	133350597
RPL7A	End	133350573
RPLP1	Start	69453020
RPLP1	End	69455170
RPLP1	End	69453647
RPLP2	End	811597
RPLP2	Start	812633
RPS14	Start	150447474
RPS14	End	150446963
RPS15A	End	18789118
RPS15A	Start	18788981
RPS15	Start	1438892
RPS16	End	39433418
RPS16	End	39433761
RPS21	End	62388309
RPS21	End	62387843
RPS21	Start	62387914
RPS24	End	78040615
RPS24	End	78040204
RPS27A	Start	55234204
RPS27A	End	55234831
RPS27	Start	153990802
RPS27	Start	153991034
RPS27	End	153990914
RPS5	End	58393359
RPS5	End	58394497
RPS8	End	44777614
S100A6	End	153535360
SCN1A	End	166077801
SCN1A	Start	166127771
SEC62	Start	169977051
SEC62	End	169975608
SEPTIN4	Start	58520743
SEPTIN7	Start	35801270
SEPTIN7	End	35832798
SERF2-C15ORF63	End	43792975
SERF2-C15ORF63	Start	43793083
SHTN1	End	116954210
SHTN1	Start	116968652
SLC1A3	Start	36606735
SLC1A3	End	37598056
SPARCL1	Start	87529045
SPARCL1	End	87499585
SPARCL1	End	87495127
SPATA6	End	48413151
SPATA6	Start	48452994
SPATA6	End	48411588
SRRM2	Start	2752846
SRRM2	Start	2756606
SRRM2	Start	2752854
SYT1	Start	79285971
TCEA2	Start	64063384
TECR	End	14565744
TECR	Start	14565663
TECR	End	14565618
TF	Start	133759329
TMA7	Start	48440458
TMA7	End	48440545
TMA7	End	48440541
TMSB10	Start	84906117
TMSB10	Start	84906117
TMSB10	Start	84906117
TOMM7	Start	22822677
TOMM7	End	22818048
TOMM7	Start	22822154
TTC3	Start	37156906
TTC3	Start	37150170
TTLL7	End	83952387
TTLL7	Start	83998931
TYROBP	End	35907762
UBL5	Start	9828393
UQCC2	Start	33700444
UQCC2	End	33697750
UQCC2	End	33680723
UQCRB	End	96231132
UQCRB	End	96231515
UQCRB	Start	96231379
VPS13C	End	62035052
VPS13C	End	62023520
ZBTB20	Start	114801101
ZBTB20	End	114693575
ZBTB20	End	114974416
unknown_chr17_29400000	Start	29401401
unknown_chr17_29400000	Start	29401400
unknown_chr7_67900000	Start	67857452
unknown_chr7_67900000	Start	67857443

## Sheet: 3_eigen_vector
third_evec_sn_AD_pvals_group-type_100_S_0.1_z_0.0_b_5_SICILIAN
gene	let	end
RPS28	Start	8321574
RPS28	Start	8322091
RPS28	Start	8322095
MEG3	End	100860691
MEG3	Start	100845533
PTGDS	Start	136977692
PTGDS	End	136978993
MT1G	End	56667380
MT1G	End	56667377
LUC7L3	Start	50737479
LUC7L3	End	50745720
METTL26	Start	636094
METTL26	End	634956
FTL	End	48966281
FTL	End	48966547
FTL	End	48966284
MT3	Start	56589935
MT3	Start	56589621
CLU	End	27610600
CLU	Start	27598460
unknown_chr17_29500000	Start	29515204
MT1E	Start	56625879
MT1E	End	56626880
MT1E	Start	56626574
AHI1	Start	135497583
AHI1	Start	135497188
AHI1	End	135495709
COX6C	End	99887618
COX6C	End	99892052
POLR2I	End	36114412
POLR2I	End	36114066
POLR2I	Start	36114339
MYL6	Start	56160670
MYL6	Start	56160320
MYL6	End	56161387
MACROD1	End	63998687
MACROD1	Start	63998955
MACROD1	Start	63999331
unknown_chr9_77100000	Start	77060538
unknown_chr9_77100000	Start	77060540
SNHG25	Start	64146000
SNHG25	Start	64145995
SFPQ	Start	35187001
SFPQ	End	35178036
SLC44A1	Start	105348451
SLC44A1	Start	105385502
SLC44A1	End	105335563
ANKRD36C	Start	95880427
ANKRD36C	End	95880623
MAP4K5	End	50482416
MAP4K5	Start	50462665
ZRANB2	End	71066934
ZRANB2	End	71065137
RPS12	Start	132815088
RPS12	End	132816461
CLASRP	Start	45069248
SOD1	Start	31659841
SOD1	Start	31666518
SOD1	Start	31660708
PCM1	End	18025361
PCM1	End	17985447
ANKRD20A5P	Start	14201201
ANKRD20A5P	Start	14208078
ANKRD20A5P	End	14211309
ANKRD26	End	27079161
ANKRD36	Start	97219246
ANKRD36	Start	97194754
ANKRD36B	Start	97550104
APOC1	End	44919173
APOC1	Start	44914949
APOC1	End	44916190
APOC2	Start	44948860
APOC2	End	44948701
APOC2	End	44948701
ARAP2	End	36214480
ARID4A	Start	58344767
ARID4A	End	58347020
ATOX1	End	151742959
ATOX1	Start	151758546
ATOX1	End	151746449
ATP5F1D	End	1244319
ATP5MD	Start	103392382
ATP5MD	Start	103395746
ATP5MD	Start	103396409
ATP5ME	End	673966
ATP5ME	Start	673912
ATP5ME	Start	674212
ATP5MF	Start	99460086
ATP5MF	End	99458355
ATP5MPL	End	103915189
ATP5MPL	Start	103921470
ATP5MPL	End	103913984
ATP5PO	Start	33912289
ATP5PO	End	33904021
C4orf48	Start	2042484
CA11	End	48639053
CA11	End	48638144
CA11	Start	48638888
CALM1	Start	90397233
CALM1	Start	90401294
CALM1	Start	90401402
CALY	Start	133327985
CCDC88A	Start	55339464
CCDC88A	Start	55339464
CCDC88A	End	55336818
CDC42BPA	End	227139742
CDC42BPA	Start	227139576
CHD5	End	6168277
CHD5	Start	6179945
CIAO2B	Start	66932780
CIAO2B	Start	66933614
CIAO2B	End	66932300
CIRBP	End	1274314
CIRBP	End	1272427
CIRBP	Start	1272051
CKB	End	103519832
CKB	End	103519832
CKB	End	103519829
COL20A1	Start	63328498
COL20A1	End	63329585
COPE	Start	18904771
COPE	End	18900449
COX4I1	End	85806827
COX4I1	End	85806738
COX5B	Start	97646189
COX6B1	Start	35651349
COX6B1	End	35654571
COX6B1	Start	35648403
COX7B	End	77905184
COX7B	Start	77902015
COX7B	Start	77902767
CST3	Start	23635250
CST3	End	23633999
DCXR	Start	82036544
DCXR	End	82036308
DPP7	Start	137110880
DST	End	56670807
DST	Start	56601443
EIF1	Start	41689941
EIF1	End	41690088
EIF1	Start	41689069
EIF3K	End	38634993
EIF3K	Start	38632496
EIF3K	Start	38626102
ELOB	Start	2775451
ELOB	Start	2776993
ERCC1	End	45413745
ERCC1	End	45414034
ERCC1	Start	45414352
FAU	End	65121036
FAU	Start	65120995
FAU	Start	65121500
FKBP2	End	64242419
FKBP2	Start	64241643
FKBP2	End	64242384
FMNL2	Start	152611605
FXYD1	Start	35139232
FXYD1	Start	35139767
FXYD1	Start	35138894
GPX4	Start	1106459
GPX4	Start	1106266
GSTP1	End	67586107
GSTP1	End	67586104
GUK1	Start	228147544
HAMP	Start	35284639
HAMP	Start	35284848
HAMP	End	35284938
HHATL	Start	42702579
HHATL	End	42693218
HNRNPUL2-BSCL2	Start	62690622
HNRNPUL2-BSCL2	End	62690867
HNRNPUL2-BSCL2	End	62690873
HSP90AA1	End	102083710
HSP90AA1	End	102083693
HSPE1-MOB4	End	197503209
HSPE1-MOB4	End	197503226
IGFBP7	End	57031336
LGALS1	End	37678483
LGALS1	End	37679603
LGALS1	Start	37677065
LINC00844	Start	59000245
LINC00844	Start	58999787
LINC00844	End	59001229
MALAT1	Start	65499088
MALAT1	End	65499689
MALAT1	Start	65499482
MGST3	End	165654286
MGST3	End	165654279
MRPL52	Start	22830254
MRPL52	Start	22831037
MRPL52	End	22833418
MT1F	Start	56658782
MT1F	Start	56658746
MT1F	Start	56658740
MT1M	Start	56632759
MT1M	End	56633340
MT1M	End	56633340
MT1X	End	56683165
MT1X	Start	56683386
MT1X	Start	56682568
MT2A	End	56609263
MT2A	End	56608992
NACA	End	56724549
NACA	End	56724523
NDUFA11	End	5896650
NDUFA11	End	5896575
NDUFAB1	Start	23587197
NDUFAB1	End	23587319
NDUFAB1	End	23585423
NDUFB10	End	1961802
NDUFB10	End	1961756
NDUFB10	End	1961797
NDUFB2	Start	140697516
NDUFB2	Start	140700959
NDUFB7	Start	14566765
NDUFB7	End	14566265
NDUFC1	Start	139292530
NDUFC1	End	139290092
NDUFC1	Start	139295043
NDUFS8	Start	68033283
NDUFS8	End	68036253
NDUFV1	End	67611897
NDUFV1	End	67612120
NDUFV1	Start	67611569
NDUFV2	Start	9124983
NDUFV2	Start	9124996
NME2	End	51169937
NME2	Start	51168343
NME2	End	51171487
NOP53	Start	47755987
NOP53	End	47756528
NPY	Start	24289579
NPY	End	24291663
NPY	Start	24285428
PABPN1	Start	23323483
PABPN1	End	23324138
PABPN1	End	23323979
PAXX	End	136993349
PAXX	End	136993349
PAXX	End	136993349
PCSK1N	Start	48831910
PCSK1N	End	48831455
PDCD5	Start	32585011
PDCD5	Start	32582232
PDCD5	End	32586858
PDIA2	Start	286945
PDIA2	End	287069
PDIA2	End	286835
PFDN5	End	53298045
PFDN5	End	53297850
PLEKHA5	Start	19257537
PLEKHA5	Start	19261021
PLEKHA5	End	19274516
PNISR	Start	99409173
PPIG	Start	169614681
PPIG	End	169630774
PPIG	Start	169614724
PPP1R14A	End	38252974
PPP1R14A	Start	38252306
PPP1R14A	Start	38256139
PTMA	Start	231708751
PTMA	End	231711887
PTMA	End	231711887
PTOV1	End	49859986
PTOV1	End	49860056
PTOV1	End	49860056
PTPRZ1	End	122034095
PTPRZ1	End	122034282
PTPRZ1	Start	122031559
QTRT1	End	10713118
QTRT1	Start	10712867
QTRT1	Start	10713040
R3HDM1	End	135602500
R3HDM1	Start	135616757
RABAC1	End	41956934
RABAC1	Start	41958286
RACK1	Start	181238231
RACK1	End	181237042
RBM6	End	50068690
RBM6	End	50075201
RBM6	Start	50066502
RBX1	Start	40953633
RBX1	Start	40964117
RBX1	End	40972476
REX1BD	Start	18590933
REX1BD	Start	18589683
RNASET2	End	166931118
RNASET2	Start	166938895
RNF13	Start	149895560
RNF13	End	149902072
RNF13	End	149911978
RNPC3	Start	103541475
RNPC3	Start	103551073
RPL10	End	154400464
RPL10	End	154400558
RPL10	End	154400702
RPL11	Start	23693913
RPL12	Start	127451281
RPL12	End	127450804
RPL18	End	48617423
RPL18	End	48617415
RPL24	Start	101682429
RPL24	End	101682492
RPL24	Start	101682771
RPL27	Start	42998471
RPL27	End	43002673
RPL28	Start	55386674
RPL28	Start	55387778
RPL28	End	55388160
RPL30	Start	98044827
RPL30	End	98042775
RPL30	Start	98044943
RPL34	Start	108622024
RPL34	Start	108620712
RPL34	End	108621951
RPL35A	Start	197950299
RPL35A	End	197950936
RPL35	End	124858135
RPL35	End	124858067
RPL36	End	5691532
RPL36	Start	5690334
RPL36	Start	5691453
RPL7A	End	133350573
RPL7A	End	133350597
RPLP1	Start	69453721
RPLP1	Start	69453454
RPLP1	End	69455170
RPLP2	Start	812633
RPS14	Start	150447585
RPS14	End	150446963
RPS15A	End	18784823
RPS15A	Start	18788063
RPS15	Start	1440241
RPS16	Start	39435658
RPS16	Start	39435607
RPS16	Start	39433522
RPS21	Start	62387914
RPS21	Start	62387674
RPS21	End	62388309
RPS24	End	78040204
RPS24	End	78040208
RPS27A	Start	55234561
RPS27A	End	55234831
RPS27	Start	153991034
RPS27	End	153991115
RPS27	Start	153990802
RPS5	End	58394497
RPS5	End	58393359
RPS8	Start	44776714
S100A6	Start	153535202
SCN1A	End	166077847
SCN1A	Start	166149047
SEC62	End	169976946
SEC62	End	169975608
SEC62	Start	169966858
SEPTIN4	End	58521160
SEPTIN4	Start	58520743
SEPTIN4	Start	58521254
SEPTIN7	Start	35872766
SEPTIN7	End	35863552
SEPTIN7	Start	35832900
SERF2-C15ORF63	End	43793687
SERF2-C15ORF63	Start	43792611
SERF2-C15ORF63	Start	43792383
SHTN1	Start	116979256
SHTN1	End	116960230
SLC1A3	End	37598056
SLC1A3	Start	36606735
SPARCL1	End	87499585
SPARCL1	Start	87529045
SPARCL1	Start	87499521
SPATA6	End	48411588
SPATA6	Start	48413110
SRRM2	Start	2752846
SRRM2	End	2757472
SRRM2	Start	2756606
SYT1	Start	78865109
SYT1	Start	78977931
SYT1	End	78977799
TCEA2	Start	64070414
TCEA2	Start	64071941
TCEA2	Start	64070635
TECR	Start	14565663
TECR	End	14565744
TECR	Start	14565290
TF	Start	133777138
TF	End	133778586
TF	Start	133759329
TMA7	End	48440545
TMA7	End	48440541
TMSB10	End	84906355
TMSB10	End	84906389
TMSB10	End	84906366
TOMM7	Start	22822154
TOMM7	Start	22822677
TTC3	Start	37096643
TTC3	End	37108392
TTLL7	End	83951976
TTLL7	End	83952387
TYROBP	Start	35907446
TYROBP	End	35907580
UBL5	Start	9828064
UBL5	End	9828585
UBL5	Start	9828393
UQCC2	End	33697750
UQCC2	End	33680723
UQCRB	Start	96231379
UQCRB	Start	96231774
UQCRB	End	96231132
VPS13C	End	62023520
VPS13C	End	62035052
ZBTB20	Start	115147219
ZBTB20	End	114974416
ZBTB20	Start	115099258
unknown_chr17_29400000	Start	29401399
unknown_chr17_29400000	End	28879512
unknown_chr7_67900000	Start	67857443
unknown_chr7_67900000	Start	67857452

## Sheet: ReadZs_sig_peaks
window	rank	chr	start	end	strand	num_peaks	peak_pos	comp_prob	ICL_vec	gene
chr14_20417_minus	1	chr14	102080000	102085000	-	2	1.02081e+17	0.673,0.327	-1427591,-1183710,-1226162,-1214082,-1233566,-1240146,-1208880,-1229014,-1220843	ENST00000557089.1,ENST00000560130.1,ENST00000555662.1,ENST00000554401.1,ENST00000216281.13,ENST00000553585.5,ENST00000334701.11
chr11_13100_plus	2	chr11	65495000	65500000	+	4	6.54991e+31	0.217,0.21,0.188,0.385	-37392255,-36139408,-36943029,-38091192,-38711879,-39047069,-37613795,-38751749,-37880582	ENST00000688218.1,ENST00000689729.1,ENST00000692086.1,ENST00000693503.1,ENST00000685846.1,ENST00000690116.1,ENST00000620902.1,ENST00000617791.1,ENST00000544868.2,ENST00000619449.2,ENST00000534336.1
chr14_20170_plus	3	chr14	100845000	100850000	+	3	1.00847e+26	0.305,0.352,0.343	-2761894,-2676286,-2653711,-2689527,-2706373,-2677888,-2670431,-2645083,-2607880	ENST00000648547.1,ENST00000650077.1,ENST00000520714.5,ENST00000648138.1,ENST00000452514.6,ENST00000424076.9,ENST00000455531.1,ENST00000522771.9,ENST00000648123.1,ENST00000649161.1,ENST00000523671.7,ENST00000524131.5,ENST00000650041.1,ENST00000522618.1,ENST00000521404.5,ENST00000398518.6,ENST00000648802.1,ENST00000650513.1,ENST00000649261.1,ENST00000556736.5,ENST00000649036.1,ENST00000648609.1,ENS…
chrX_2596_plus	4	chrX	12975000	12980000	+	3	1.2977e+23	0.644,0.351,0.005	-552747,-478065,-506346,-514003,-522374,-526457,-526736,-527740,-529185	ENST00000451311.7,ENST00000380636.1,ENST00000380635.5,ENST00000380633.1
chr6_24290_plus	5	chr6	121445000	121450000	+	2	1.21448e+17	0.177,0.823	-400625,-307626,-319956,-316502,-321796,-323793,-325952,-322836,-320340	ENST00000649003.1,ENST00000282561.4,ENST00000650427.1,ENST00000647564.1
chr8_5520_minus	6	chr8	27595000	27600000	-	3	2.75981e+23	0.708,0.235,0.057	-1438151,-1257963,-1325198,-1331574,-1340337,-1348911,-1344315,-1343335,-1345000	ENST00000521770.1,ENST00000522098.1,ENST00000523500.5,ENST00000405140.7,ENST00000522299.5,ENST00000316403.15
chr16_11319_plus	7	chr16	56590000	56595000	+	2	5659089456590890	0.989,0.011	-1262442,-1106626,-1177663,-1232200,-1248767,-1217395,-1225829,-1215678,-1204764	ENST00000561640.5,ENST00000565838.5,ENST00000200691.5,ENST00000566451.1,ENST00000570176.1,ENST00000566576.1
chr14_20173_plus	8	chr14	100860000	100865000	+	3	1.00861e+26	0.005,0.439,0.556	-2993166,-2686474,-2815496,-2863624,-2898799,-2910516,-2914980,-2974933,-2997067	ENST00000648123.1,ENST00000649161.1,ENST00000523671.7,ENST00000662362.1,ENST00000524131.5,ENST00000650041.1,ENST00000522618.1,ENST00000521404.5,ENST00000398518.6,ENST00000648802.1,ENST00000650513.1,ENST00000649261.1,ENST00000556736.5,ENST00000649036.1,ENST00000648609.1,ENST00000398460.3,ENST00000398474.7,ENST00000398461.5,ENST00000524035.5,ENST00000521256.1,ENST00000429159.6,ENST00000648456.1,ENS…
chr2_16982_plus	9	chr2	84905000	84910000	+	2	8490631584906450	0.032,0.968	-758070,-709934,-746397,-775138,-770583,-786862,-791273,-781432,-774623	ENST00000233143.6
chr17_8982_minus	10	chr17	44905000	44910000	-	2	4490574744909340	0.897,0.103	-534061,-381982,-386948,-408722,-375586,-395566,-393499,-392786,-392046	ENST00000639243.1,ENST00000640859.1,ENST00000640545.1,ENST00000638921.1,ENST00000435360.8,ENST00000591327.2,ENST00000638281.1,ENST00000639921.1,ENST00000588735.3,ENST00000639277.1,ENST00000638304.1,ENST00000441312.2,ENST00000638488.1,ENST00000639369.1,ENST00000592065.2,ENST00000638400.1,ENST00000639042.1,ENST00000253408.11,ENST00000586125.2,ENST00000638618.1,ENST00000589701.2,ENST00000592706.5,EN…
chr8_4444_minus	11	chr8	22215000	22220000	-	3	2.22179e+23	0.001,0.697,0.302	-886648,-796590,-844855,-857900,-864663,-872721,-865641,-864403,-864951	ENST00000454243.7,ENST00000321613.7
chr2_6584_plus	12	chr2	32915000	32920000	+	2	3291623432916350	0.338,0.662	-5442448,-4872502,-4860063,-4870329,-4845861,-4766670,-4715221,-4641064	ENST00000435075.1,ENST00000414054.5
chr22_3905_minus	13	chr22	19520000	19525000	-	2	1952160419523160	0.035,0.965	-137422,-103695,-106837,-108981,-110635,-113360,-112937,-113135,-112437	ENST00000661478.1,ENST00000618236.2,ENST00000403084.1,ENST00000413119.2,ENST00000406028.1
chr9_27397_plus	14	chr9	136980000	136985000	+	3	1.3698e+26	0.125,0.468,0.407	-2441387,-2178093,-2026352,-2004439,-1997566,-1986187,-2008846,-2025281,-2034246	ENST00000457950.5,ENST00000462514.1,ENST00000492068.2,ENST00000446677.2,ENST00000371625.8,ENST00000444903.2,ENST00000471521.5,ENST00000482657.1,ENST00000408973.3,ENST00000460177.1,ENST00000432827.1
chr19_9794_plus	15	chr19	48965000	48970000	+	2	4896623348966650	0.021,0.979	-1503259,-1272444,-1327474,-1372349,-1394248,-1405240,-1401118,-1398215,-1388348	ENST00000599784.1,ENST00000594305.1,ENST00000331825.11
chr4_17495_minus	16	chr4	87470000	87475000	-	2	8747357587473460	0.047,0.953	-606141,-493027,-519955,-515083,-527245,-532178,-529243,-525924,-526350	ENST00000282470.11,ENST00000418378.5,ENST00000503414.5
chr19_8982_plus	17	chr19	44905000	44910000	+	2	4490865544909150	0.01,0.99	-810897,-727178,-755362,-764466,-782460,-785046,-786447,-791572,-786848	ENST00000485628.2,ENST00000623895.1,ENST00000446996.5,ENST00000252486.9,ENST00000434152.5,ENST00000425718.1
chr9_27434_plus	18	chr9	137165000	137170000	+	2	1.37168e+17	0.009,0.991	-2578529,-2231419,-2259714,-2399972,-2370381,-2390845,-2385548,-2389510,-2396647	ENST00000675885.1,ENST00000462584.1,ENST00000675295.1,ENST00000350902.9,ENST00000471122.5,ENST00000473811.1,ENST00000371546.8,ENST00000371550.8,ENST00000371553.7,ENST00000371555.8,ENST00000371559.8,ENST00000371560.4,ENST00000371561.8
chr9_25679_minus	19	chr9	128390000	128395000	-	2	1.28392e+17	0.88,0.12	-989851,-904811,-946889,-979480,-976592,-972969,-970144,-965285,-957452	ENST00000385220.1,ENST00000608502.2
chr21_6615_plus	20	chr21	33070000	33075000	+	3	3.30715e+23	0.013,0.297,0.69	-521650,-454875,-487114,-493849,-505011,-503762,-503014,-502587,-495405	ENST00000382348.2,ENST00000426947.5,ENST00000498799.1
chr16_11322_plus	21	chr16	56605000	56610000	+	2	5660923856609300	0.049,0.951	-647404,-614996,-648908,-669246,-679872,-686738,-676264,-665007,-659703	ENST00000563985.1,ENST00000245185.6,ENST00000562017.1,ENST00000561491.1,ENST00000567300.1
chr11_12393_minus	22	chr11	61960000	61965000	-	2	6196446561964700	0.032,0.968	-1453045,-1207091,-1284174,-1318819,-1330862,-1326733,-1323170,-1316277,-1312436	ENST00000532829.5,ENST00000620041.4,ENST00000534180.1,ENST00000526640.5,ENST00000532601.1,ENST00000534719.1,ENST00000533138.1,ENST00000529548.1,ENST00000529191.5,ENST00000529631.5,ENST00000530019.5,ENST00000273550.12
chr12_15891_plus	23	chr12	79450000	79455000	+	2	7945054779451790	0.164,0.836	-1676669,-1320040,-1384397,-1402797,-1415594,-1425962,-1400195,-1414454,-1411762	ENST00000393240.7,ENST00000261205.9,ENST00000457153.6,ENST00000552744.5
chr11_13101_plus	24	chr11	65500000	65505000	+	2	6550254865502720	0.531,0.469	-43944800,-40731554,-40602083,-40976820,-41500494,-40698657,-41288259,-40725340,-40993385	ENST00000544868.2,ENST00000610481.1,ENST00000618249.1,ENST00000620465.4,ENST00000612781.1,ENST00000618132.1,ENST00000613376.1,ENST00000610851.1,ENST00000618227.1,ENST00000619449.2,ENST00000534336.1,ENST00000508832.2,ENST00000616527.4,ENST00000618925.1
chrX_14765_minus	25	chrX	73820000	73825000	-	3	7.38208e+23	0.209,0.303,0.488	-1884395,-1633072,-1539960,-1554422,-1591629,-1546690,-1570267,-1576890,-1555472	ENST00000417942.5,ENST00000619444.1,ENST00000669898.1,ENST00000434839.3,ENST00000650627.1,ENST00000416330.2,ENST00000421322.3,ENST00000666954.1,ENST00000648829.1,ENST00000429829.6,ENST00000647696.1,ENST00000647913.2,ENST00000650366.1,ENST00000648607.1,ENST00000650548.1,ENST00000650186.1,ENST00000635841.2,ENST00000650637.1,ENST00000648970.1,ENST00000649757.1,ENST00000648991.1,ENST00000648091.1
chr12_1308_plus	26	chr12	6535000	6540000	+	2	65378456538153	0.036,0.964	-1109453,-971596,-1032092,-1055025,-1065390,-1062245,-1062858,-1068263,-1065420	ENST00000496049.1,ENST00000229239.10,ENST00000396856.5,ENST00000492719.5,ENST00000396861.5,ENST00000474249.5,ENST00000466588.5,ENST00000396859.5,ENST00000466525.1,ENST00000396858.5,ENST00000619601.1
chr11_24950_plus	27	chr11	124745000	124750000	+	2	1.24747e+17	0.886,0.114	-1266105,-1049568,-1069529,-1106272,-1124961,-1125805,-1123072,-1122956,-1122977	ENST00000284292.11,ENST00000412681.2

## Sheet: ReadZs_sig_medians
window	ontology	sum_counts_per_window_per_ont	med_counts_per_window_per_ont	median_z_scaled	significant	medians_range	max_med	min_med	gene
chr14_20417_minus	CTR___EN	1913	12	-0.254956	TRUE	0.848614	0.593659	-0.254956	ENST00000557089.1,ENST00000560130.1,ENST00000555662.1,ENST00000554401.1,ENST00000216281.13,ENST00000553585.5,ENST00000334701.11
chr14_20417_minus	ADH___EN	423	11	-0.14764	TRUE	0.848614	0.593659	-0.254956	ENST00000557089.1,ENST00000560130.1,ENST00000555662.1,ENST00000554401.1,ENST00000216281.13,ENST00000553585.5,ENST00000334701.11
chr14_20417_minus	ADH___Endo	1237	15	-0.145686	TRUE	0.848614	0.593659	-0.254956	ENST00000557089.1,ENST00000560130.1,ENST00000555662.1,ENST00000554401.1,ENST00000216281.13,ENST00000553585.5,ENST00000334701.11
chr14_20417_minus	CTR___IN	834	11.5	-0.0887869	TRUE	0.848614	0.593659	-0.254956	ENST00000557089.1,ENST00000560130.1,ENST00000555662.1,ENST00000554401.1,ENST00000216281.13,ENST00000553585.5,ENST00000334701.11
chr14_20417_minus	ADH___Oligo	473	11	0.0407724	TRUE	0.848614	0.593659	-0.254956	ENST00000557089.1,ENST00000560130.1,ENST00000555662.1,ENST00000554401.1,ENST00000216281.13,ENST00000553585.5,ENST00000334701.11
chr14_20417_minus	CTR___OPC	370	12	0.397355	TRUE	0.848614	0.593659	-0.254956	ENST00000557089.1,ENST00000560130.1,ENST00000555662.1,ENST00000554401.1,ENST00000216281.13,ENST00000553585.5,ENST00000334701.11
chr14_20417_minus	CTR___Micro	2357	15	0.436815	TRUE	0.848614	0.593659	-0.254956	ENST00000557089.1,ENST00000560130.1,ENST00000555662.1,ENST00000554401.1,ENST00000216281.13,ENST00000553585.5,ENST00000334701.11
chr14_20417_minus	ADH___Micro	292	12	0.593659	TRUE	0.848614	0.593659	-0.254956	ENST00000557089.1,ENST00000560130.1,ENST00000555662.1,ENST00000554401.1,ENST00000216281.13,ENST00000553585.5,ENST00000334701.11
chr11_13100_plus	CTR___Micro	24843	15	-0.3535	TRUE	0.587393	0.233893	-0.3535	ENST00000688218.1,ENST00000689729.1,ENST00000692086.1,ENST00000693503.1,ENST00000685846.1,ENST00000690116.1,ENST00000620902.1,ENST00000617791.1,ENST00000544868.2,ENST00000619449.2,ENST00000534336.1
chr11_13100_plus	CTR___Endo	7514	26	-0.325922	TRUE	0.587393	0.233893	-0.3535	ENST00000688218.1,ENST00000689729.1,ENST00000692086.1,ENST00000693503.1,ENST00000685846.1,ENST00000690116.1,ENST00000620902.1,ENST00000617791.1,ENST00000544868.2,ENST00000619449.2,ENST00000534336.1
chr11_13100_plus	CTR___Oligo	198307	18	-0.282951	TRUE	0.587393	0.233893	-0.3535	ENST00000688218.1,ENST00000689729.1,ENST00000692086.1,ENST00000693503.1,ENST00000685846.1,ENST00000690116.1,ENST00000620902.1,ENST00000617791.1,ENST00000544868.2,ENST00000619449.2,ENST00000534336.1
chr11_13100_plus	CTR___OPC	62671	21	-0.275185	TRUE	0.587393	0.233893	-0.3535	ENST00000688218.1,ENST00000689729.1,ENST00000692086.1,ENST00000693503.1,ENST00000685846.1,ENST00000690116.1,ENST00000620902.1,ENST00000617791.1,ENST00000544868.2,ENST00000619449.2,ENST00000534336.1
chr11_13100_plus	ADH___Micro	29257	18	-0.181485	TRUE	0.587393	0.233893	-0.3535	ENST00000688218.1,ENST00000689729.1,ENST00000692086.1,ENST00000693503.1,ENST00000685846.1,ENST00000690116.1,ENST00000620902.1,ENST00000617791.1,ENST00000544868.2,ENST00000619449.2,ENST00000534336.1
chr11_13100_plus	ADH___Oligo	183116	20	-0.170111	TRUE	0.587393	0.233893	-0.3535	ENST00000688218.1,ENST00000689729.1,ENST00000692086.1,ENST00000693503.1,ENST00000685846.1,ENST00000690116.1,ENST00000620902.1,ENST00000617791.1,ENST00000544868.2,ENST00000619449.2,ENST00000534336.1
chr11_13100_plus	ADH___OPC	44033	20	-0.165328	TRUE	0.587393	0.233893	-0.3535	ENST00000688218.1,ENST00000689729.1,ENST00000692086.1,ENST00000693503.1,ENST00000685846.1,ENST00000690116.1,ENST00000620902.1,ENST00000617791.1,ENST00000544868.2,ENST00000619449.2,ENST00000534336.1
chr11_13100_plus	ADM___Oligo	32376	15	-0.161156	TRUE	0.587393	0.233893	-0.3535	ENST00000688218.1,ENST00000689729.1,ENST00000692086.1,ENST00000693503.1,ENST00000685846.1,ENST00000690116.1,ENST00000620902.1,ENST00000617791.1,ENST00000544868.2,ENST00000619449.2,ENST00000534336.1
chr11_13100_plus	ADM___Micro	9246	34	-0.12348	TRUE	0.587393	0.233893	-0.3535	ENST00000688218.1,ENST00000689729.1,ENST00000692086.1,ENST00000693503.1,ENST00000685846.1,ENST00000690116.1,ENST00000620902.1,ENST00000617791.1,ENST00000544868.2,ENST00000619449.2,ENST00000534336.1
chr11_13100_plus	ADH___Endo	22907	26	-0.117461	TRUE	0.587393	0.233893	-0.3535	ENST00000688218.1,ENST00000689729.1,ENST00000692086.1,ENST00000693503.1,ENST00000685846.1,ENST00000690116.1,ENST00000620902.1,ENST00000617791.1,ENST00000544868.2,ENST00000619449.2,ENST00000534336.1
chr11_13100_plus	ADM___Endo	6154	21	-0.0836661	TRUE	0.587393	0.233893	-0.3535	ENST00000688218.1,ENST00000689729.1,ENST00000692086.1,ENST00000693503.1,ENST00000685846.1,ENST00000690116.1,ENST00000620902.1,ENST00000617791.1,ENST00000544868.2,ENST00000619449.2,ENST00000534336.1
chr11_13100_plus	ADM___OPC	15511	36	-0.0573936	TRUE	0.587393	0.233893	-0.3535	ENST00000688218.1,ENST00000689729.1,ENST00000692086.1,ENST00000693503.1,ENST00000685846.1,ENST00000690116.1,ENST00000620902.1,ENST00000617791.1,ENST00000544868.2,ENST00000619449.2,ENST00000534336.1
chr11_13100_plus	CTR___Astro	211541	39	-0.0498106	TRUE	0.587393	0.233893	-0.3535	ENST00000688218.1,ENST00000689729.1,ENST00000692086.1,ENST00000693503.1,ENST00000685846.1,ENST00000690116.1,ENST00000620902.1,ENST00000617791.1,ENST00000544868.2,ENST00000619449.2,ENST00000534336.1
chr11_13100_plus	ADM___Astro	79343	24	0.0211147	TRUE	0.587393	0.233893	-0.3535	ENST00000688218.1,ENST00000689729.1,ENST00000692086.1,ENST00000693503.1,ENST00000685846.1,ENST00000690116.1,ENST00000620902.1,ENST00000617791.1,ENST00000544868.2,ENST00000619449.2,ENST00000534336.1
chr11_13100_plus	CTR___IN	198870	27	0.0652534	TRUE	0.587393	0.233893	-0.3535	ENST00000688218.1,ENST00000689729.1,ENST00000692086.1,ENST00000693503.1,ENST00000685846.1,ENST00000690116.1,ENST00000620902.1,ENST00000617791.1,ENST00000544868.2,ENST00000619449.2,ENST00000534336.1
chr11_13100_plus	ADH___Astro	201013	35	0.0912041	TRUE	0.587393	0.233893	-0.3535	ENST00000688218.1,ENST00000689729.1,ENST00000692086.1,ENST00000693503.1,ENST00000685846.1,ENST00000690116.1,ENST00000620902.1,ENST00000617791.1,ENST00000544868.2,ENST00000619449.2,ENST00000534336.1
chr11_13100_plus	ADH___IN	132438	27	0.117288	TRUE	0.587393	0.233893	-0.3535	ENST00000688218.1,ENST00000689729.1,ENST00000692086.1,ENST00000693503.1,ENST00000685846.1,ENST00000690116.1,ENST00000620902.1,ENST00000617791.1,ENST00000544868.2,ENST00000619449.2,ENST00000534336.1
chr11_13100_plus	ADM___IN	26361	17	0.167161	TRUE	0.587393	0.233893	-0.3535	ENST00000688218.1,ENST00000689729.1,ENST00000692086.1,ENST00000693503.1,ENST00000685846.1,ENST00000690116.1,ENST00000620902.1,ENST00000617791.1,ENST00000544868.2,ENST00000619449.2,ENST00000534336.1
chr11_13100_plus	ADM___EN	125360	18	0.176856	TRUE	0.587393	0.233893	-0.3535	ENST00000688218.1,ENST00000689729.1,ENST00000692086.1,ENST00000693503.1,ENST00000685846.1,ENST00000690116.1,ENST00000620902.1,ENST00000617791.1,ENST00000544868.2,ENST00000619449.2,ENST00000534336.1
chr11_13100_plus	CTR___EN	611396	29	0.186189	TRUE	0.587393	0.233893	-0.3535	ENST00000688218.1,ENST00000689729.1,ENST00000692086.1,ENST00000693503.1,ENST00000685846.1,ENST00000690116.1,ENST00000620902.1,ENST00000617791.1,ENST00000544868.2,ENST00000619449.2,ENST00000534336.1
chr11_13100_plus	ADH___EN	295762	26	0.233893	TRUE	0.587393	0.233893	-0.3535	ENST00000688218.1,ENST00000689729.1,ENST00000692086.1,ENST00000693503.1,ENST00000685846.1,ENST00000690116.1,ENST00000620902.1,ENST00000617791.1,ENST00000544868.2,ENST00000619449.2,ENST00000534336.1
chr14_20170_plus	CTR___IN	1203	11	-0.318258	TRUE	0.484339	0.166082	-0.318258	ENST00000648547.1,ENST00000650077.1,ENST00000520714.5,ENST00000648138.1,ENST00000452514.6,ENST00000424076.9,ENST00000455531.1,ENST00000522771.9,ENST00000648123.1,ENST00000649161.1,ENST00000523671.7,ENST00000524131.5,ENST00000650041.1,ENST00000522618.1,ENST00000521404.5,ENST00000398518.6,ENST00000648802.1,ENST00000650513.1,ENST00000649261.1,ENST00000556736.5,ENST00000649036.1,ENST00000648609.1,ENS…
chr14_20170_plus	ADH___IN	361	11	-0.255061	TRUE	0.484339	0.166082	-0.318258	ENST00000648547.1,ENST00000650077.1,ENST00000520714.5,ENST00000648138.1,ENST00000452514.6,ENST00000424076.9,ENST00000455531.1,ENST00000522771.9,ENST00000648123.1,ENST00000649161.1,ENST00000523671.7,ENST00000524131.5,ENST00000650041.1,ENST00000522618.1,ENST00000521404.5,ENST00000398518.6,ENST00000648802.1,ENST00000650513.1,ENST00000649261.1,ENST00000556736.5,ENST00000649036.1,ENST00000648609.1,ENS…
chr14_20170_plus	CTR___EN	28542	12	-0.003904	TRUE	0.484339	0.166082	-0.318258	ENST00000648547.1,ENST00000650077.1,ENST00000520714.5,ENST00000648138.1,ENST00000452514.6,ENST00000424076.9,ENST00000455531.1,ENST00000522771.9,ENST00000648123.1,ENST00000649161.1,ENST00000523671.7,ENST00000524131.5,ENST00000650041.1,ENST00000522618.1,ENST00000521404.5,ENST00000398518.6,ENST00000648802.1,ENST00000650513.1,ENST00000649261.1,ENST00000556736.5,ENST00000649036.1,ENST00000648609.1,ENS…
chr14_20170_plus	ADH___EN	5643	12	0.0697824	TRUE	0.484339	0.166082	-0.318258	ENST00000648547.1,ENST00000650077.1,ENST00000520714.5,ENST00000648138.1,ENST00000452514.6,ENST00000424076.9,ENST00000455531.1,ENST00000522771.9,ENST00000648123.1,ENST00000649161.1,ENST00000523671.7,ENST00000524131.5,ENST00000650041.1,ENST00000522618.1,ENST00000521404.5,ENST00000398518.6,ENST00000648802.1,ENST00000650513.1,ENST00000649261.1,ENST00000556736.5,ENST00000649036.1,ENST00000648609.1,ENS…
chr14_20170_plus	ADM___EN	1743	11	0.166082	TRUE	0.484339	0.166082	-0.318258	ENST00000648547.1,ENST00000650077.1,ENST00000520714.5,ENST00000648138.1,ENST00000452514.6,ENST00000424076.9,ENST00000455531.1,ENST00000522771.9,ENST00000648123.1,ENST00000649161.1,ENST00000523671.7,ENST00000524131.5,ENST00000650041.1,ENST00000522618.1,ENST00000521404.5,ENST00000398518.6,ENST00000648802.1,ENST00000650513.1,ENST00000649261.1,ENST00000556736.5,ENST00000649036.1,ENST00000648609.1,ENS…
chrX_2596_plus	ADM___Micro	435	13	-0.257269	TRUE	0.420627	0.101368	-0.257269	ENST00000451311.7,ENST00000380636.1,ENST00000380635.5,ENST00000380633.1
chrX_2596_plus	ADH___Endo	707	13	-0.158404	TRUE	0.420627	0.101368	-0.257269	ENST00000451311.7,ENST00000380636.1,ENST00000380635.5,ENST00000380633.1
chrX_2596_plus	CTR___IN	348	12	0.101368	TRUE	0.420627	0.101368	-0.257269	ENST00000451311.7,ENST00000380636.1,ENST00000380635.5,ENST00000380633.1
chr6_24290_plus	CTR___Astro	2194	12	-0.14871	TRUE	0.367231	0.218521	-0.14871	ENST00000649003.1,ENST00000282561.4,ENST00000650427.1,ENST00000647564.1
chr6_24290_plus	ADM___Astro	829	12	0.0717643	TRUE	0.367231	0.218521	-0.14871	ENST00000649003.1,ENST00000282561.4,ENST00000650427.1,ENST00000647564.1
chr6_24290_plus	ADH___Astro	486	11	0.218521	TRUE	0.367231	0.218521	-0.14871	ENST00000649003.1,ENST00000282561.4,ENST00000650427.1,ENST00000647564.1
chr8_5520_minus	ADH___EN	763	12	-0.21631	TRUE	0.333744	0.117434	-0.21631	ENST00000521770.1,ENST00000522098.1,ENST00000523500.5,ENST00000405140.7,ENST00000522299.5,ENST00000316403.15
chr8_5520_minus	CTR___EN	1506	11	-0.0814123	TRUE	0.333744	0.117434	-0.21631	ENST00000521770.1,ENST00000522098.1,ENST00000523500.5,ENST00000405140.7,ENST00000522299.5,ENST00000316403.15
chr8_5520_minus	ADH___Astro	3945	13	-0.0534188	TRUE	0.333744	0.117434	-0.21631	ENST00000521770.1,ENST00000522098.1,ENST00000523500.5,ENST00000405140.7,ENST00000522299.5,ENST00000316403.15
chr8_5520_minus	CTR___Astro	16645	14	0.106846	TRUE	0.333744	0.117434	-0.21631	ENST00000521770.1,ENST00000522098.1,ENST00000523500.5,ENST00000405140.7,ENST00000522299.5,ENST00000316403.15
chr8_5520_minus	ADM___Astro	4001	14	0.117434	TRUE	0.333744	0.117434	-0.21631	ENST00000521770.1,ENST00000522098.1,ENST00000523500.5,ENST00000405140.7,ENST00000522299.5,ENST00000316403.15
chr16_11319_plus	ADM___Astro	297	11	-0.26296	TRUE	0.316734	0.0537748	-0.26296	ENST00000561640.5,ENST00000565838.5,ENST00000200691.5,ENST00000566451.1,ENST00000570176.1,ENST00000566576.1
chr16_11319_plus	CTR___Astro	2942	12	-0.0912812	TRUE	0.316734	0.0537748	-0.26296	ENST00000561640.5,ENST00000565838.5,ENST00000200691.5,ENST00000566451.1,ENST00000570176.1,ENST00000566576.1
chr16_11319_plus	CTR___OPC	1597	12	-0.0700139	TRUE	0.316734	0.0537748	-0.26296	ENST00000561640.5,ENST00000565838.5,ENST00000200691.5,ENST00000566451.1,ENST00000570176.1,ENST00000566576.1
chr16_11319_plus	ADH___Astro	1131	12	-0.0101493	TRUE	0.316734	0.0537748	-0.26296	ENST00000561640.5,ENST00000565838.5,ENST00000200691.5,ENST00000566451.1,ENST00000570176.1,ENST00000566576.1
chr16_11319_plus	ADH___OPC	1387	11	0.0537748	TRUE	0.316734	0.0537748	-0.26296	ENST00000561640.5,ENST00000565838.5,ENST00000200691.5,ENST00000566451.1,ENST00000570176.1,ENST00000566576.1
chr14_20173_plus	ADH___OPC	563	11	-0.228788	TRUE	0.314126	0.085338	-0.228788	ENST00000648123.1,ENST00000649161.1,ENST00000523671.7,ENST00000662362.1,ENST00000524131.5,ENST00000650041.1,ENST00000522618.1,ENST00000521404.5,ENST00000398518.6,ENST00000648802.1,ENST00000650513.1,ENST00000649261.1,ENST00000556736.5,ENST00000649036.1,ENST00000648609.1,ENST00000398460.3,ENST00000398474.7,ENST00000398461.5,ENST00000524035.5,ENST00000521256.1,ENST00000429159.6,ENST00000648456.1,ENS…
chr14_20173_plus	ADM___OPC	499	14	-0.193589	TRUE	0.314126	0.085338	-0.228788	ENST00000648123.1,ENST00000649161.1,ENST00000523671.7,ENST00000662362.1,ENST00000524131.5,ENST00000650041.1,ENST00000522618.1,ENST00000521404.5,ENST00000398518.6,ENST00000648802.1,ENST00000650513.1,ENST00000649261.1,ENST00000556736.5,ENST00000649036.1,ENST00000648609.1,ENST00000398460.3,ENST00000398474.7,ENST00000398461.5,ENST00000524035.5,ENST00000521256.1,ENST00000429159.6,ENST00000648456.1,ENS…
chr14_20173_plus	ADH___IN	2894	11	-0.152248	TRUE	0.314126	0.085338	-0.228788	ENST00000648123.1,ENST00000649161.1,ENST00000523671.7,ENST00000662362.1,ENST00000524131.5,ENST00000650041.1,ENST00000522618.1,ENST00000521404.5,ENST00000398518.6,ENST00000648802.1,ENST00000650513.1,ENST00000649261.1,ENST00000556736.5,ENST00000649036.1,ENST00000648609.1,ENST00000398460.3,ENST00000398474.7,ENST00000398461.5,ENST00000524035.5,ENST00000521256.1,ENST00000429159.6,ENST00000648456.1,ENS…
chr14_20173_plus	CTR___OPC	2373	11	-0.149603	TRUE	0.314126	0.085338	-0.228788	ENST00000648123.1,ENST00000649161.1,ENST00000523671.7,ENST00000662362.1,ENST00000524131.5,ENST00000650041.1,ENST00000522618.1,ENST00000521404.5,ENST00000398518.6,ENST00000648802.1,ENST00000650513.1,ENST00000649261.1,ENST00000556736.5,ENST00000649036.1,ENST00000648609.1,ENST00000398460.3,ENST00000398474.7,ENST00000398461.5,ENST00000524035.5,ENST00000521256.1,ENST00000429159.6,ENST00000648456.1,ENS…
chr14_20173_plus	CTR___IN	9972	12	-0.131276	TRUE	0.314126	0.085338	-0.228788	ENST00000648123.1,ENST00000649161.1,ENST00000523671.7,ENST00000662362.1,ENST00000524131.5,ENST00000650041.1,ENST00000522618.1,ENST00000521404.5,ENST00000398518.6,ENST00000648802.1,ENST00000650513.1,ENST00000649261.1,ENST00000556736.5,ENST00000649036.1,ENST00000648609.1,ENST00000398460.3,ENST00000398474.7,ENST00000398461.5,ENST00000524035.5,ENST00000521256.1,ENST00000429159.6,ENST00000648456.1,ENS…
chr14_20173_plus	CTR___EN	43396	13	-0.101821	TRUE	0.314126	0.085338	-0.228788	ENST00000648123.1,ENST00000649161.1,ENST00000523671.7,ENST00000662362.1,ENST00000524131.5,ENST00000650041.1,ENST00000522618.1,ENST00000521404.5,ENST00000398518.6,ENST00000648802.1,ENST00000650513.1,ENST00000649261.1,ENST00000556736.5,ENST00000649036.1,ENST00000648609.1,ENST00000398460.3,ENST00000398474.7,ENST00000398461.5,ENST00000524035.5,ENST00000521256.1,ENST00000429159.6,ENST00000648456.1,ENS…
chr14_20173_plus	ADH___EN	9067	12	-0.0753049	TRUE	0.314126	0.085338	-0.228788	ENST00000648123.1,ENST00000649161.1,ENST00000523671.7,ENST00000662362.1,ENST00000524131.5,ENST00000650041.1,ENST00000522618.1,ENST00000521404.5,ENST00000398518.6,ENST00000648802.1,ENST00000650513.1,ENST00000649261.1,ENST00000556736.5,ENST00000649036.1,ENST00000648609.1,ENST00000398460.3,ENST00000398474.7,ENST00000398461.5,ENST00000524035.5,ENST00000521256.1,ENST00000429159.6,ENST00000648456.1,ENS…
chr14_20173_plus	ADM___IN	581	10	0.0597859	TRUE	0.314126	0.085338	-0.228788	ENST00000648123.1,ENST00000649161.1,ENST00000523671.7,ENST00000662362.1,ENST00000524131.5,ENST00000650041.1,ENST00000522618.1,ENST00000521404.5,ENST00000398518.6,ENST00000648802.1,ENST00000650513.1,ENST00000649261.1,ENST00000556736.5,ENST00000649036.1,ENST00000648609.1,ENST00000398460.3,ENST00000398474.7,ENST00000398461.5,ENST00000524035.5,ENST00000521256.1,ENST00000429159.6,ENST00000648456.1,ENS…
chr14_20173_plus	ADM___EN	4742	11	0.085338	TRUE	0.314126	0.085338	-0.228788	ENST00000648123.1,ENST00000649161.1,ENST00000523671.7,ENST00000662362.1,ENST00000524131.5,ENST00000650041.1,ENST00000522618.1,ENST00000521404.5,ENST00000398518.6,ENST00000648802.1,ENST00000650513.1,ENST00000649261.1,ENST00000556736.5,ENST00000649036.1,ENST00000648609.1,ENST00000398460.3,ENST00000398474.7,ENST00000398461.5,ENST00000524035.5,ENST00000521256.1,ENST00000429159.6,ENST00000648456.1,ENS…
chr2_16982_plus	CTR___Micro	503	12	-0.171222	TRUE	0.308323	0.137101	-0.171222	ENST00000233143.6
chr2_16982_plus	ADH___Micro	493	16	-0.160188	TRUE	0.308323	0.137101	-0.171222	ENST00000233143.6
chr2_16982_plus	CTR___Endo	958	14	-0.125736	TRUE	0.308323	0.137101	-0.171222	ENST00000233143.6
chr2_16982_plus	ADH___EN	798	12	-0.0613778	TRUE	0.308323	0.137101	-0.171222	ENST00000233143.6
chr2_16982_plus	ADH___Endo	4379	18	0.00944368	TRUE	0.308323	0.137101	-0.171222	ENST00000233143.6
chr2_16982_plus	ADM___Endo	518	16	0.0111413	TRUE	0.308323	0.137101	-0.171222	ENST00000233143.6
chr2_16982_plus	CTR___EN	3209	12	0.0243728	TRUE	0.308323	0.137101	-0.171222	ENST00000233143.6
chr2_16982_plus	ADM___EN	331	12	0.137101	TRUE	0.308323	0.137101	-0.171222	ENST00000233143.6
chr17_8982_minus	ADH___Astro	1108	12	-0.167576	TRUE	0.287888	0.120312	-0.167576	ENST00000639243.1,ENST00000640859.1,ENST00000640545.1,ENST00000638921.1,ENST00000435360.8,ENST00000591327.2,ENST00000638281.1,ENST00000639921.1,ENST00000588735.3,ENST00000639277.1,ENST00000638304.1,ENST00000441312.2,ENST00000638488.1,ENST00000639369.1,ENST00000592065.2,ENST00000638400.1,ENST00000639042.1,ENST00000253408.11,ENST00000586125.2,ENST00000638618.1,ENST00000589701.2,ENST00000592706.5,EN…
chr17_8982_minus	CTR___Astro	1478	11	0.120312	TRUE	0.287888	0.120312	-0.167576	ENST00000639243.1,ENST00000640859.1,ENST00000640545.1,ENST00000638921.1,ENST00000435360.8,ENST00000591327.2,ENST00000638281.1,ENST00000639921.1,ENST00000588735.3,ENST00000639277.1,ENST00000638304.1,ENST00000441312.2,ENST00000638488.1,ENST00000639369.1,ENST00000592065.2,ENST00000638400.1,ENST00000639042.1,ENST00000253408.11,ENST00000586125.2,ENST00000638618.1,ENST00000589701.2,ENST00000592706.5,EN…
chr8_4444_minus	ADH___EN	532	11	-0.0434405	TRUE	0.277605	0.234164	-0.0434405	ENST00000454243.7,ENST00000321613.7
chr8_4444_minus	ADM___EN	740	11	0.102577	TRUE	0.277605	0.234164	-0.0434405	ENST00000454243.7,ENST00000321613.7
chr8_4444_minus	CTR___EN	3555	11	0.234164	TRUE	0.277605	0.234164	-0.0434405	ENST00000454243.7,ENST00000321613.7
chr2_6584_plus	ADH___Endo	24553	23	-0.163886	TRUE	0.261908	0.0980221	-0.163886	ENST00000435075.1,ENST00000414054.5
chr2_6584_plus	ADH___Oligo	150760	18	-0.150878	TRUE	0.261908	0.0980221	-0.163886	ENST00000435075.1,ENST00000414054.5
chr2_6584_plus	ADM___Micro	12800	42	-0.150048	TRUE	0.261908	0.0980221	-0.163886	ENST00000435075.1,ENST00000414054.5
chr2_6584_plus	ADH___Micro	33429	18	-0.14799	TRUE	0.261908	0.0980221	-0.163886	ENST00000435075.1,ENST00000414054.5
chr2_6584_plus	ADH___EN	297487	26	-0.130081	TRUE	0.261908	0.0980221	-0.163886	ENST00000435075.1,ENST00000414054.5
chr2_6584_plus	ADM___Endo	3398	19	-0.12724	TRUE	0.261908	0.0980221	-0.163886	ENST00000435075.1,ENST00000414054.5
chr2_6584_plus	ADH___IN	103340	22	-0.126429	TRUE	0.261908	0.0980221	-0.163886	ENST00000435075.1,ENST00000414054.5
chr2_6584_plus	ADH___OPC	94930	26	-0.120336	TRUE	0.261908	0.0980221	-0.163886	ENST00000435075.1,ENST00000414054.5
chr2_6584_plus	ADH___Astro	69854	18	-0.119055	TRUE	0.261908	0.0980221	-0.163886	ENST00000435075.1,ENST00000414054.5
chr2_6584_plus	ADM___Astro	42099	21	-0.0671924	TRUE	0.261908	0.0980221	-0.163886	ENST00000435075.1,ENST00000414054.5
chr2_6584_plus	ADM___OPC	29236	19	-0.0445852	TRUE	0.261908	0.0980221	-0.163886	ENST00000435075.1,ENST00000414054.5
chr2_6584_plus	ADM___Oligo	43022	14	-0.0239185	TRUE	0.261908	0.0980221	-0.163886	ENST00000435075.1,ENST00000414054.5
chr2_6584_plus	CTR___EN	531091	27	0.000344223	TRUE	0.261908	0.0980221	-0.163886	ENST00000435075.1,ENST00000414054.5
chr2_6584_plus	CTR___IN	175265	27	0.0085013	TRUE	0.261908	0.0980221	-0.163886	ENST00000435075.1,ENST00000414054.5
chr2_6584_plus	CTR___Oligo	155822	16	0.0210638	TRUE	0.261908	0.0980221	-0.163886	ENST00000435075.1,ENST00000414054.5
chr2_6584_plus	CTR___Endo	3141	16	0.0372155	TRUE	0.261908	0.0980221	-0.163886	ENST00000435075.1,ENST00000414054.5
chr2_6584_plus	CTR___OPC	105340	25	0.0410159	TRUE	0.261908	0.0980221	-0.163886	ENST00000435075.1,ENST00000414054.5
chr2_6584_plus	CTR___Astro	94704	23	0.050992	TRUE	0.261908	0.0980221	-0.163886	ENST00000435075.1,ENST00000414054.5
chr2_6584_plus	CTR___Micro	26279	16	0.0510938	TRUE	0.261908	0.0980221	-0.163886	ENST00000435075.1,ENST00000414054.5
chr2_6584_plus	ADM___IN	37313	19	0.062797	TRUE	0.261908	0.0980221	-0.163886	ENST00000435075.1,ENST00000414054.5
chr2_6584_plus	ADM___EN	171196	22	0.0980221	TRUE	0.261908	0.0980221	-0.163886	ENST00000435075.1,ENST00000414054.5
chr22_3905_minus	ADH___Endo	4315	17	-0.00234794	TRUE	0.254609	0.252261	-0.00234794	ENST00000661478.1,ENST00000618236.2,ENST00000403084.1,ENST00000413119.2,ENST00000406028.1
chr22_3905_minus	CTR___Endo	441	17	0.168272	TRUE	0.254609	0.252261	-0.00234794	ENST00000661478.1,ENST00000618236.2,ENST00000403084.1,ENST00000413119.2,ENST00000406028.1
chr22_3905_minus	ADM___Endo	512	16	0.252261	TRUE	0.254609	0.252261	-0.00234794	ENST00000661478.1,ENST00000618236.2,ENST00000403084.1,ENST00000413119.2,ENST00000406028.1
chrM_3_plus	ADH___Oligo	54313	15	-0.174693	TRUE	0.241313	0.0666202	-0.174693	ENST00000387429.1,ENST00000361227.2,ENST00000387439.1,ENST00000361335.1,ENST00000361381.2,ENST00000387441.1,ENST00000387449.1,ENST00000387456.1,ENST00000361567.2,ENST00000361789.2
chrM_3_plus	CTR___Astro	18993	13	-0.123021	TRUE	0.241313	0.0666202	-0.174693	ENST00000387429.1,ENST00000361227.2,ENST00000387439.1,ENST00000361335.1,ENST00000361381.2,ENST00000387441.1,ENST00000387449.1,ENST00000387456.1,ENST00000361567.2,ENST00000361789.2
chrM_3_plus	ADH___Astro	44967	18	-0.116125	TRUE	0.241313	0.0666202	-0.174693	ENST00000387429.1,ENST00000361227.2,ENST00000387439.1,ENST00000361335.1,ENST00000361381.2,ENST00000387441.1,ENST00000387449.1,ENST00000387456.1,ENST00000361567.2,ENST00000361789.2
chrM_3_plus	ADM___Oligo	18832	17	-0.0993764	TRUE	0.241313	0.0666202	-0.174693	ENST00000387429.1,ENST00000361227.2,ENST00000387439.1,ENST00000361335.1,ENST00000361381.2,ENST00000387441.1,ENST00000387449.1,ENST00000387456.1,ENST00000361567.2,ENST00000361789.2
chrM_3_plus	ADM___Micro	5482	19	-0.0793133	TRUE	0.241313	0.0666202	-0.174693	ENST00000387429.1,ENST00000361227.2,ENST00000387439.1,ENST00000361335.1,ENST00000361381.2,ENST00000387441.1,ENST00000387449.1,ENST00000387456.1,ENST00000361567.2,ENST00000361789.2
chrM_3_plus	ADM___Astro	21469	24	-0.0770466	TRUE	0.241313	0.0666202	-0.174693	ENST00000387429.1,ENST00000361227.2,ENST00000387439.1,ENST00000361335.1,ENST00000361381.2,ENST00000387441.1,ENST00000387449.1,ENST00000387456.1,ENST00000361567.2,ENST00000361789.2
chrM_3_plus	CTR___Oligo	13565	13	-0.0689224	TRUE	0.241313	0.0666202	-0.174693	ENST00000387429.1,ENST00000361227.2,ENST00000387439.1,ENST00000361335.1,ENST00000361381.2,ENST00000387441.1,ENST00000387449.1,ENST00000387456.1,ENST00000361567.2,ENST00000361789.2
chrM_3_plus	CTR___OPC	6904	13	-0.056758	TRUE	0.241313	0.0666202	-0.174693	ENST00000387429.1,ENST00000361227.2,ENST00000387439.1,ENST00000361335.1,ENST00000361381.2,ENST00000387441.1,ENST00000387449.1,ENST00000387456.1,ENST00000361567.2,ENST00000361789.2
chrM_3_plus	ADH___Micro	16157	16	-0.0458563	TRUE	0.241313	0.0666202	-0.174693	ENST00000387429.1,ENST00000361227.2,ENST00000387439.1,ENST00000361335.1,ENST00000361381.2,ENST00000387441.1,ENST00000387449.1,ENST00000387456.1,ENST00000361567.2,ENST00000361789.2
chrM_3_plus	CTR___EN	451641	24	-0.0433946	TRUE	0.241313	0.0666202	-0.174693	ENST00000387429.1,ENST00000361227.2,ENST00000387439.1,ENST00000361335.1,ENST00000361381.2,ENST00000387441.1,ENST00000387449.1,ENST00000387456.1,ENST00000361567.2,ENST00000361789.2
chrM_3_plus	ADH___EN	484898	40	-0.0316023	TRUE	0.241313	0.0666202	-0.174693	ENST00000387429.1,ENST00000361227.2,ENST00000387439.1,ENST00000361335.1,ENST00000361381.2,ENST00000387441.1,ENST00000387449.1,ENST00000387456.1,ENST00000361567.2,ENST00000361789.2
chrM_3_plus	ADH___IN	107589	22	-0.0302677	TRUE	0.241313	0.0666202	-0.174693	ENST00000387429.1,ENST00000361227.2,ENST00000387439.1,ENST00000361335.1,ENST00000361381.2,ENST00000387441.1,ENST00000387449.1,ENST00000387456.1,ENST00000361567.2,ENST00000361789.2
chrM_3_plus	CTR___Micro	4792	14	-0.0202549	TRUE	0.241313	0.0666202	-0.174693	ENST00000387429.1,ENST00000361227.2,ENST00000387439.1,ENST00000361335.1,ENST00000361381.2,ENST00000387441.1,ENST00000387449.1,ENST00000387456.1,ENST00000361567.2,ENST00000361789.2
chrM_3_plus	ADM___Endo	3896	23	-0.0196345	TRUE	0.241313	0.0666202	-0.174693	ENST00000387429.1,ENST00000361227.2,ENST00000387439.1,ENST00000361335.1,ENST00000361381.2,ENST00000387441.1,ENST00000387449.1,ENST00000387456.1,ENST00000361567.2,ENST00000361789.2
chrM_3_plus	ADH___Endo	29318	23	-0.00325641	TRUE	0.241313	0.0666202	-0.174693	ENST00000387429.1,ENST00000361227.2,ENST00000387439.1,ENST00000361335.1,ENST00000361381.2,ENST00000387441.1,ENST00000387449.1,ENST00000387456.1,ENST00000361567.2,ENST00000361789.2
chrM_3_plus	CTR___Endo	1728	15	0.00892676	TRUE	0.241313	0.0666202	-0.174693	ENST00000387429.1,ENST00000361227.2,ENST00000387439.1,ENST00000361335.1,ENST00000361381.2,ENST00000387441.1,ENST00000387449.1,ENST00000387456.1,ENST00000361567.2,ENST00000361789.2
chrM_3_plus	CTR___IN	142482	19	0.0128402	TRUE	0.241313	0.0666202	-0.174693	ENST00000387429.1,ENST00000361227.2,ENST00000387439.1,ENST00000361335.1,ENST00000361381.2,ENST00000387441.1,ENST00000387449.1,ENST00000387456.1,ENST00000361567.2,ENST00000361789.2
chrM_3_plus	ADH___OPC	18304	14	0.0137533	TRUE	0.241313	0.0666202	-0.174693	ENST00000387429.1,ENST00000361227.2,ENST00000387439.1,ENST00000361335.1,ENST00000361381.2,ENST00000387441.1,ENST00000387449.1,ENST00000387456.1,ENST00000361567.2,ENST00000361789.2
chrM_3_plus	ADM___EN	253263	28	0.0273445	TRUE	0.241313	0.0666202	-0.174693	ENST00000387429.1,ENST00000361227.2,ENST00000387439.1,ENST00000361335.1,ENST00000361381.2,ENST00000387441.1,ENST00000387449.1,ENST00000387456.1,ENST00000361567.2,ENST00000361789.2
chrM_3_plus	ADM___OPC	7731	16	0.0494857	TRUE	0.241313	0.0666202	-0.174693	ENST00000387429.1,ENST00000361227.2,ENST00000387439.1,ENST00000361335.1,ENST00000361381.2,ENST00000387441.1,ENST00000387449.1,ENST00000387456.1,ENST00000361567.2,ENST00000361789.2
chrM_3_plus	ADM___IN	72390	23	0.0666202	TRUE	0.241313	0.0666202	-0.174693	ENST00000387429.1,ENST00000361227.2,ENST00000387439.1,ENST00000361335.1,ENST00000361381.2,ENST00000387441.1,ENST00000387449.1,ENST00000387456.1,ENST00000361567.2,ENST00000361789.2
chr9_27397_plus	CTR___Oligo	6783	11	-0.156597	TRUE	0.239178	0.0825807	-0.156597	ENST00000457950.5,ENST00000462514.1,ENST00000492068.2,ENST00000446677.2,ENST00000371625.8,ENST00000444903.2,ENST00000471521.5,ENST00000482657.1,ENST00000408973.3,ENST00000460177.1,ENST00000432827.1
chr9_27397_plus	ADM___Oligo	843	12	-0.140034	TRUE	0.239178	0.0825807	-0.156597	ENST00000457950.5,ENST00000462514.1,ENST00000492068.2,ENST00000446677.2,ENST00000371625.8,ENST00000444903.2,ENST00000471521.5,ENST00000482657.1,ENST00000408973.3,ENST00000460177.1,ENST00000432827.1
chr9_27397_plus	ADM___Astro	3442	14	-0.128716	TRUE	0.239178	0.0825807	-0.156597	ENST00000457950.5,ENST00000462514.1,ENST00000492068.2,ENST00000446677.2,ENST00000371625.8,ENST00000444903.2,ENST00000471521.5,ENST00000482657.1,ENST00000408973.3,ENST00000460177.1,ENST00000432827.1
chr9_27397_plus	CTR___Astro	15821	13	-0.0582322	TRUE	0.239178	0.0825807	-0.156597	ENST00000457950.5,ENST00000462514.1,ENST00000492068.2,ENST00000446677.2,ENST00000371625.8,ENST00000444903.2,ENST00000471521.5,ENST00000482657.1,ENST00000408973.3,ENST00000460177.1,ENST00000432827.1
chr9_27397_plus	ADH___Oligo	1418	11	0.0087573	TRUE	0.239178	0.0825807	-0.156597	ENST00000457950.5,ENST00000462514.1,ENST00000492068.2,ENST00000446677.2,ENST00000371625.8,ENST00000444903.2,ENST00000471521.5,ENST00000482657.1,ENST00000408973.3,ENST00000460177.1,ENST00000432827.1
chr9_27397_plus	ADH___Astro	1138	11	0.0825807	TRUE	0.239178	0.0825807	-0.156597	ENST00000457950.5,ENST00000462514.1,ENST00000492068.2,ENST00000446677.2,ENST00000371625.8,ENST00000444903.2,ENST00000471521.5,ENST00000482657.1,ENST00000408973.3,ENST00000460177.1,ENST00000432827.1
chr19_9794_plus	CTR___Micro	6342	17	-0.129929	TRUE	0.235083	0.105154	-0.129929	ENST00000599784.1,ENST00000594305.1,ENST00000331825.11
chr19_9794_plus	ADH___Oligo	728	11	-0.128864	TRUE	0.235083	0.105154	-0.129929	ENST00000599784.1,ENST00000594305.1,ENST00000331825.11
chr19_9794_plus	CTR___Astro	1200	11	-0.0469375	TRUE	0.235083	0.105154	-0.129929	ENST00000599784.1,ENST00000594305.1,ENST00000331825.11
chr19_9794_plus	CTR___Oligo	344	11	-0.0307222	TRUE	0.235083	0.105154	-0.129929	ENST00000599784.1,ENST00000594305.1,ENST00000331825.11
chr19_9794_plus	ADH___Micro	1114	12	-0.0156434	TRUE	0.235083	0.105154	-0.129929	ENST00000599784.1,ENST00000594305.1,ENST00000331825.11
chr19_9794_plus	ADM___Astro	1481	14	-0.0124467	TRUE	0.235083	0.105154	-0.129929	ENST00000599784.1,ENST00000594305.1,ENST00000331825.11
chr19_9794_plus	ADM___Micro	1641	15	-0.00302864	TRUE	0.235083	0.105154	-0.129929	ENST00000599784.1,ENST00000594305.1,ENST00000331825.11
chr19_9794_plus	ADH___Endo	875	14	0.100701	TRUE	0.235083	0.105154	-0.129929	ENST00000599784.1,ENST00000594305.1,ENST00000331825.11
chr19_9794_plus	ADH___Astro	1495	12	0.105154	TRUE	0.235083	0.105154	-0.129929	ENST00000599784.1,ENST00000594305.1,ENST00000331825.11
chr4_17495_minus	CTR___EN	590	11	-0.0948617	TRUE	0.232332	0.137471	-0.0948617	ENST00000282470.11,ENST00000418378.5,ENST00000503414.5
chr4_17495_minus	CTR___IN	1417	13	0.0355537	TRUE	0.232332	0.137471	-0.0948617	ENST00000282470.11,ENST00000418378.5,ENST00000503414.5
chr4_17495_minus	CTR___Astro	282	12	0.137471	TRUE	0.232332	0.137471	-0.0948617	ENST00000282470.11,ENST00000418378.5,ENST00000503414.5
chr19_8982_plus	CTR___Micro	1662	12	-0.193266	TRUE	0.230215	0.036949	-0.193266	ENST00000485628.2,ENST00000623895.1,ENST00000446996.5,ENST00000252486.9,ENST00000434152.5,ENST00000425718.1
chr19_8982_plus	ADM___Astro	2766	15	-0.109771	TRUE	0.230215	0.036949	-0.193266	ENST00000485628.2,ENST00000623895.1,ENST00000446996.5,ENST00000252486.9,ENST00000434152.5,ENST00000425718.1
chr19_8982_plus	ADM___Micro	1056	12	-0.0707874	TRUE	0.230215	0.036949	-0.193266	ENST00000485628.2,ENST00000623895.1,ENST00000446996.5,ENST00000252486.9,ENST00000434152.5,ENST00000425718.1
chr19_8982_plus	CTR___Astro	17457	15	-0.0413793	TRUE	0.230215	0.036949	-0.193266	ENST00000485628.2,ENST00000623895.1,ENST00000446996.5,ENST00000252486.9,ENST00000434152.5,ENST00000425718.1
chr19_8982_plus	ADH___Astro	1411	12	0.00394609	TRUE	0.230215	0.036949	-0.193266	ENST00000485628.2,ENST00000623895.1,ENST00000446996.5,ENST00000252486.9,ENST00000434152.5,ENST00000425718.1
chr19_8982_plus	ADH___Micro	1018	12	0.036949	TRUE	0.230215	0.036949	-0.193266	ENST00000485628.2,ENST00000623895.1,ENST00000446996.5,ENST00000252486.9,ENST00000434152.5,ENST00000425718.1
chr9_27434_plus	CTR___IN	3478	11	-0.144175	TRUE	0.22157	0.0773948	-0.144175	ENST00000675885.1,ENST00000462584.1,ENST00000675295.1,ENST00000350902.9,ENST00000471122.5,ENST00000473811.1,ENST00000371546.8,ENST00000371550.8,ENST00000371553.7,ENST00000371555.8,ENST00000371559.8,ENST00000371560.4,ENST00000371561.8
chr9_27434_plus	CTR___EN	22218	12	-0.107407	TRUE	0.22157	0.0773948	-0.144175	ENST00000675885.1,ENST00000462584.1,ENST00000675295.1,ENST00000350902.9,ENST00000471122.5,ENST00000473811.1,ENST00000371546.8,ENST00000371550.8,ENST00000371553.7,ENST00000371555.8,ENST00000371559.8,ENST00000371560.4,ENST00000371561.8
chr9_27434_plus	ADH___IN	527	11	0.0236315	TRUE	0.22157	0.0773948	-0.144175	ENST00000675885.1,ENST00000462584.1,ENST00000675295.1,ENST00000350902.9,ENST00000471122.5,ENST00000473811.1,ENST00000371546.8,ENST00000371550.8,ENST00000371553.7,ENST00000371555.8,ENST00000371559.8,ENST00000371560.4,ENST00000371561.8
chr9_27434_plus	ADH___EN	5491	11	0.0309181	TRUE	0.22157	0.0773948	-0.144175	ENST00000675885.1,ENST00000462584.1,ENST00000675295.1,ENST00000350902.9,ENST00000471122.5,ENST00000473811.1,ENST00000371546.8,ENST00000371550.8,ENST00000371553.7,ENST00000371555.8,ENST00000371559.8,ENST00000371560.4,ENST00000371561.8
chr9_27434_plus	ADM___IN	745	11	0.070502	TRUE	0.22157	0.0773948	-0.144175	ENST00000675885.1,ENST00000462584.1,ENST00000675295.1,ENST00000350902.9,ENST00000471122.5,ENST00000473811.1,ENST00000371546.8,ENST00000371550.8,ENST00000371553.7,ENST00000371555.8,ENST00000371559.8,ENST00000371560.4,ENST00000371561.8
chr9_27434_plus	ADM___EN	6012	11	0.0773948	TRUE	0.22157	0.0773948	-0.144175	ENST00000675885.1,ENST00000462584.1,ENST00000675295.1,ENST00000350902.9,ENST00000471122.5,ENST00000473811.1,ENST00000371546.8,ENST00000371550.8,ENST00000371553.7,ENST00000371555.8,ENST00000371559.8,ENST00000371560.4,ENST00000371561.8
chr9_25679_minus	ADM___Oligo	666	11	-0.206736	TRUE	0.211984	0.00524861	-0.206736	ENST00000385220.1,ENST00000608502.2
chr9_25679_minus	CTR___OPC	583	17	-0.12422	TRUE	0.211984	0.00524861	-0.206736	ENST00000385220.1,ENST00000608502.2
chr9_25679_minus	ADH___Oligo	4444	12	-0.0524671	TRUE	0.211984	0.00524861	-0.206736	ENST00000385220.1,ENST00000608502.2
chr9_25679_minus	CTR___Oligo	5858	12	0.00524861	TRUE	0.211984	0.00524861	-0.206736	ENST00000385220.1,ENST00000608502.2
chr21_6615_plus	ADM___OPC	321	12	-0.0779422	TRUE	0.210349	0.132406	-0.0779422	ENST00000382348.2,ENST00000426947.5,ENST00000498799.1
chr21_6615_plus	CTR___OPC	1277	11	-0.0694048	TRUE	0.210349	0.132406	-0.0779422	ENST00000382348.2,ENST00000426947.5,ENST00000498799.1
chr21_6615_plus	ADH___OPC	501	11	0.132406	TRUE	0.210349	0.132406	-0.0779422	ENST00000382348.2,ENST00000426947.5,ENST00000498799.1
chr16_11322_plus	CTR___Astro	2747	12	-0.114661	TRUE	0.194066	0.0794049	-0.114661	ENST00000563985.1,ENST00000245185.6,ENST00000562017.1,ENST00000561491.1,ENST00000567300.1
chr16_11322_plus	ADM___Astro	834	13	-0.0921631	TRUE	0.194066	0.0794049	-0.114661	ENST00000563985.1,ENST00000245185.6,ENST00000562017.1,ENST00000561491.1,ENST00000567300.1
chr16_11322_plus	ADH___Micro	461	21	-0.0579828	TRUE	0.194066	0.0794049	-0.114661	ENST00000563985.1,ENST00000245185.6,ENST00000562017.1,ENST00000561491.1,ENST00000567300.1
chr16_11322_plus	ADH___Astro	4900	13	-0.00346751	TRUE	0.194066	0.0794049	-0.114661	ENST00000563985.1,ENST00000245185.6,ENST00000562017.1,ENST00000561491.1,ENST00000567300.1
chr16_11322_plus	CTR___Endo	1319	21	0.0235572	TRUE	0.194066	0.0794049	-0.114661	ENST00000563985.1,ENST00000245185.6,ENST00000562017.1,ENST00000561491.1,ENST00000567300.1
chr16_11322_plus	ADM___Endo	510	22	0.0509692	TRUE	0.194066	0.0794049	-0.114661	ENST00000563985.1,ENST00000245185.6,ENST00000562017.1,ENST00000561491.1,ENST00000567300.1
chr16_11322_plus	ADH___Endo	5950	20	0.0794049	TRUE	0.194066	0.0794049	-0.114661	ENST00000563985.1,ENST00000245185.6,ENST00000562017.1,ENST00000561491.1,ENST00000567300.1
chr11_12393_minus	ADH___EN	324	13	-0.0133615	TRUE	0.193627	0.180265	-0.0133615	ENST00000532829.5,ENST00000620041.4,ENST00000534180.1,ENST00000526640.5,ENST00000532601.1,ENST00000534719.1,ENST00000533138.1,ENST00000529548.1,ENST00000529191.5,ENST00000529631.5,ENST00000530019.5,ENST00000273550.12
chr11_12393_minus	ADH___Oligo	2075	11	0.0392021	TRUE	0.193627	0.180265	-0.0133615	ENST00000532829.5,ENST00000620041.4,ENST00000534180.1,ENST00000526640.5,ENST00000532601.1,ENST00000534719.1,ENST00000533138.1,ENST00000529548.1,ENST00000529191.5,ENST00000529631.5,ENST00000530019.5,ENST00000273550.12
chr11_12393_minus	ADH___Micro	613	11	0.0503609	TRUE	0.193627	0.180265	-0.0133615	ENST00000532829.5,ENST00000620041.4,ENST00000534180.1,ENST00000526640.5,ENST00000532601.1,ENST00000534719.1,ENST00000533138.1,ENST00000529548.1,ENST00000529191.5,ENST00000529631.5,ENST00000530019.5,ENST00000273550.12
chr11_12393_minus	ADH___Endo	291	12	0.0782578	TRUE	0.193627	0.180265	-0.0133615	ENST00000532829.5,ENST00000620041.4,ENST00000534180.1,ENST00000526640.5,ENST00000532601.1,ENST00000534719.1,ENST00000533138.1,ENST00000529548.1,ENST00000529191.5,ENST00000529631.5,ENST00000530019.5,ENST00000273550.12
chr11_12393_minus	ADM___Micro	481	16	0.079726	TRUE	0.193627	0.180265	-0.0133615	ENST00000532829.5,ENST00000620041.4,ENST00000534180.1,ENST00000526640.5,ENST00000532601.1,ENST00000534719.1,ENST00000533138.1,ENST00000529548.1,ENST00000529191.5,ENST00000529631.5,ENST00000530019.5,ENST00000273550.12
chr11_12393_minus	ADM___Oligo	637	12	0.104686	TRUE	0.193627	0.180265	-0.0133615	ENST00000532829.5,ENST00000620041.4,ENST00000534180.1,ENST00000526640.5,ENST00000532601.1,ENST00000534719.1,ENST00000533138.1,ENST00000529548.1,ENST00000529191.5,ENST00000529631.5,ENST00000530019.5,ENST00000273550.12
chr11_12393_minus	CTR___Oligo	9870	12	0.112891	TRUE	0.193627	0.180265	-0.0133615	ENST00000532829.5,ENST00000620041.4,ENST00000534180.1,ENST00000526640.5,ENST00000532601.1,ENST00000534719.1,ENST00000533138.1,ENST00000529548.1,ENST00000529191.5,ENST00000529631.5,ENST00000530019.5,ENST00000273550.12
chr11_12393_minus	CTR___EN	554	12	0.116001	TRUE	0.193627	0.180265	-0.0133615	ENST00000532829.5,ENST00000620041.4,ENST00000534180.1,ENST00000526640.5,ENST00000532601.1,ENST00000534719.1,ENST00000533138.1,ENST00000529548.1,ENST00000529191.5,ENST00000529631.5,ENST00000530019.5,ENST00000273550.12
chr11_12393_minus	CTR___Astro	1892	12	0.14959	TRUE	0.193627	0.180265	-0.0133615	ENST00000532829.5,ENST00000620041.4,ENST00000534180.1,ENST00000526640.5,ENST00000532601.1,ENST00000534719.1,ENST00000533138.1,ENST00000529548.1,ENST00000529191.5,ENST00000529631.5,ENST00000530019.5,ENST00000273550.12
chr11_12393_minus	CTR___Micro	2221	14.5	0.180265	TRUE	0.193627	0.180265	-0.0133615	ENST00000532829.5,ENST00000620041.4,ENST00000534180.1,ENST00000526640.5,ENST00000532601.1,ENST00000534719.1,ENST00000533138.1,ENST00000529548.1,ENST00000529191.5,ENST00000529631.5,ENST00000530019.5,ENST00000273550.12
chr12_15891_plus	ADH___EN	1714	12	-0.129274	TRUE	0.183643	0.0543698	-0.129274	ENST00000393240.7,ENST00000261205.9,ENST00000457153.6,ENST00000552744.5
chr12_15891_plus	ADH___IN	804	12	-0.0145936	TRUE	0.183643	0.0543698	-0.129274	ENST00000393240.7,ENST00000261205.9,ENST00000457153.6,ENST00000552744.5
chr12_15891_plus	CTR___IN	6404	13	-0.0126393	TRUE	0.183643	0.0543698	-0.129274	ENST00000393240.7,ENST00000261205.9,ENST00000457153.6,ENST00000552744.5
chr12_15891_plus	ADM___EN	1466	11	0.0489003	TRUE	0.183643	0.0543698	-0.129274	ENST00000393240.7,ENST00000261205.9,ENST00000457153.6,ENST00000552744.5
chr12_15891_plus	CTR___EN	14356	13	0.0543698	TRUE	0.183643	0.0543698	-0.129274	ENST00000393240.7,ENST00000261205.9,ENST00000457153.6,ENST00000552744.5
chr11_13101_plus	ADM___EN	201698	24	-0.0385747	TRUE	0.182014	0.143439	-0.0385747	ENST00000544868.2,ENST00000610481.1,ENST00000618249.1,ENST00000620465.4,ENST00000612781.1,ENST00000618132.1,ENST00000613376.1,ENST00000610851.1,ENST00000618227.1,ENST00000619449.2,ENST00000534336.1,ENST00000508832.2,ENST00000616527.4,ENST00000618925.1
chr11_13101_plus	ADM___IN	46697	20	-0.0340096	TRUE	0.182014	0.143439	-0.0385747	ENST00000544868.2,ENST00000610481.1,ENST00000618249.1,ENST00000620465.4,ENST00000612781.1,ENST00000618132.1,ENST00000613376.1,ENST00000610851.1,ENST00000618227.1,ENST00000619449.2,ENST00000534336.1,ENST00000508832.2,ENST00000616527.4,ENST00000618925.1
chr11_13101_plus	CTR___IN	224177	29	-0.0145288	TRUE	0.182014	0.143439	-0.0385747	ENST00000544868.2,ENST00000610481.1,ENST00000618249.1,ENST00000620465.4,ENST00000612781.1,ENST00000618132.1,ENST00000613376.1,ENST00000610851.1,ENST00000618227.1,ENST00000619449.2,ENST00000534336.1,ENST00000508832.2,ENST00000616527.4,ENST00000618925.1
chr11_13101_plus	ADH___EN	248702	26	-0.0130416	TRUE	0.182014	0.143439	-0.0385747	ENST00000544868.2,ENST00000610481.1,ENST00000618249.1,ENST00000620465.4,ENST00000612781.1,ENST00000618132.1,ENST00000613376.1,ENST00000610851.1,ENST00000618227.1,ENST00000619449.2,ENST00000534336.1,ENST00000508832.2,ENST00000616527.4,ENST00000618925.1
chr11_13101_plus	CTR___EN	731988	37	-0.00785383	TRUE	0.182014	0.143439	-0.0385747	ENST00000544868.2,ENST00000610481.1,ENST00000618249.1,ENST00000620465.4,ENST00000612781.1,ENST00000618132.1,ENST00000613376.1,ENST00000610851.1,ENST00000618227.1,ENST00000619449.2,ENST00000534336.1,ENST00000508832.2,ENST00000616527.4,ENST00000618925.1
chr11_13101_plus	ADH___Astro	141400	29	-0.00400464	TRUE	0.182014	0.143439	-0.0385747	ENST00000544868.2,ENST00000610481.1,ENST00000618249.1,ENST00000620465.4,ENST00000612781.1,ENST00000618132.1,ENST00000613376.1,ENST00000610851.1,ENST00000618227.1,ENST00000619449.2,ENST00000534336.1,ENST00000508832.2,ENST00000616527.4,ENST00000618925.1
chr11_13101_plus	ADH___IN	111843	26	-0.00384783	TRUE	0.182014	0.143439	-0.0385747	ENST00000544868.2,ENST00000610481.1,ENST00000618249.1,ENST00000620465.4,ENST00000612781.1,ENST00000618132.1,ENST00000613376.1,ENST00000610851.1,ENST00000618227.1,ENST00000619449.2,ENST00000534336.1,ENST00000508832.2,ENST00000616527.4,ENST00000618925.1
chr11_13101_plus	ADM___Oligo	38102	14	-0.000658601	TRUE	0.182014	0.143439	-0.0385747	ENST00000544868.2,ENST00000610481.1,ENST00000618249.1,ENST00000620465.4,ENST00000612781.1,ENST00000618132.1,ENST00000613376.1,ENST00000610851.1,ENST00000618227.1,ENST00000619449.2,ENST00000534336.1,ENST00000508832.2,ENST00000616527.4,ENST00000618925.1
chr11_13101_plus	ADM___OPC	11398	16	0.0192199	TRUE	0.182014	0.143439	-0.0385747	ENST00000544868.2,ENST00000610481.1,ENST00000618249.1,ENST00000620465.4,ENST00000612781.1,ENST00000618132.1,ENST00000613376.1,ENST00000610851.1,ENST00000618227.1,ENST00000619449.2,ENST00000534336.1,ENST00000508832.2,ENST00000616527.4,ENST00000618925.1
chr11_13101_plus	ADM___Astro	42647	23	0.0226078	TRUE	0.182014	0.143439	-0.0385747	ENST00000544868.2,ENST00000610481.1,ENST00000618249.1,ENST00000620465.4,ENST00000612781.1,ENST00000618132.1,ENST00000613376.1,ENST00000610851.1,ENST00000618227.1,ENST00000619449.2,ENST00000534336.1,ENST00000508832.2,ENST00000616527.4,ENST00000618925.1
chr11_13101_plus	ADM___Micro	4026	15	0.025321	TRUE	0.182014	0.143439	-0.0385747	ENST00000544868.2,ENST00000610481.1,ENST00000618249.1,ENST00000620465.4,ENST00000612781.1,ENST00000618132.1,ENST00000613376.1,ENST00000610851.1,ENST00000618227.1,ENST00000619449.2,ENST00000534336.1,ENST00000508832.2,ENST00000616527.4,ENST00000618925.1
chr11_13101_plus	CTR___Endo	5036	21	0.0255594	TRUE	0.182014	0.143439	-0.0385747	ENST00000544868.2,ENST00000610481.1,ENST00000618249.1,ENST00000620465.4,ENST00000612781.1,ENST00000618132.1,ENST00000613376.1,ENST00000610851.1,ENST00000618227.1,ENST00000619449.2,ENST00000534336.1,ENST00000508832.2,ENST00000616527.4,ENST00000618925.1
chr11_13101_plus	CTR___Astro	164036	30	0.0281946	TRUE	0.182014	0.143439	-0.0385747	ENST00000544868.2,ENST00000610481.1,ENST00000618249.1,ENST00000620465.4,ENST00000612781.1,ENST00000618132.1,ENST00000613376.1,ENST00000610851.1,ENST00000618227.1,ENST00000619449.2,ENST00000534336.1,ENST00000508832.2,ENST00000616527.4,ENST00000618925.1
chr11_13101_plus	CTR___OPC	57856	18	0.043432	TRUE	0.182014	0.143439	-0.0385747	ENST00000544868.2,ENST00000610481.1,ENST00000618249.1,ENST00000620465.4,ENST00000612781.1,ENST00000618132.1,ENST00000613376.1,ENST00000610851.1,ENST00000618227.1,ENST00000619449.2,ENST00000534336.1,ENST00000508832.2,ENST00000616527.4,ENST00000618925.1
chr11_13101_plus	ADH___Oligo	130641	16	0.0517711	TRUE	0.182014	0.143439	-0.0385747	ENST00000544868.2,ENST00000610481.1,ENST00000618249.1,ENST00000620465.4,ENST00000612781.1,ENST00000618132.1,ENST00000613376.1,ENST00000610851.1,ENST00000618227.1,ENST00000619449.2,ENST00000534336.1,ENST00000508832.2,ENST00000616527.4,ENST00000618925.1
chr11_13101_plus	CTR___Oligo	168608	16	0.0583049	TRUE	0.182014	0.143439	-0.0385747	ENST00000544868.2,ENST00000610481.1,ENST00000618249.1,ENST00000620465.4,ENST00000612781.1,ENST00000618132.1,ENST00000613376.1,ENST00000610851.1,ENST00000618227.1,ENST00000619449.2,ENST00000534336.1,ENST00000508832.2,ENST00000616527.4,ENST00000618925.1
chr11_13101_plus	ADH___Micro	15568	14	0.0595748	TRUE	0.182014	0.143439	-0.0385747	ENST00000544868.2,ENST00000610481.1,ENST00000618249.1,ENST00000620465.4,ENST00000612781.1,ENST00000618132.1,ENST00000613376.1,ENST00000610851.1,ENST00000618227.1,ENST00000619449.2,ENST00000534336.1,ENST00000508832.2,ENST00000616527.4,ENST00000618925.1
chr11_13101_plus	CTR___Micro	20268	14	0.0641173	TRUE	0.182014	0.143439	-0.0385747	ENST00000544868.2,ENST00000610481.1,ENST00000618249.1,ENST00000620465.4,ENST00000612781.1,ENST00000618132.1,ENST00000613376.1,ENST00000610851.1,ENST00000618227.1,ENST00000619449.2,ENST00000534336.1,ENST00000508832.2,ENST00000616527.4,ENST00000618925.1
chr11_13101_plus	ADH___OPC	32079	16	0.0819363	TRUE	0.182014	0.143439	-0.0385747	ENST00000544868.2,ENST00000610481.1,ENST00000618249.1,ENST00000620465.4,ENST00000612781.1,ENST00000618132.1,ENST00000613376.1,ENST00000610851.1,ENST00000618227.1,ENST00000619449.2,ENST00000534336.1,ENST00000508832.2,ENST00000616527.4,ENST00000618925.1
chr11_13101_plus	ADH___Endo	11307	19	0.101099	TRUE	0.182014	0.143439	-0.0385747	ENST00000544868.2,ENST00000610481.1,ENST00000618249.1,ENST00000620465.4,ENST00000612781.1,ENST00000618132.1,ENST00000613376.1,ENST00000610851.1,ENST00000618227.1,ENST00000619449.2,ENST00000534336.1,ENST00000508832.2,ENST00000616527.4,ENST00000618925.1
chr11_13101_plus	ADM___Endo	2268	17	0.143439	TRUE	0.182014	0.143439	-0.0385747	ENST00000544868.2,ENST00000610481.1,ENST00000618249.1,ENST00000620465.4,ENST00000612781.1,ENST00000618132.1,ENST00000613376.1,ENST00000610851.1,ENST00000618227.1,ENST00000619449.2,ENST00000534336.1,ENST00000508832.2,ENST00000616527.4,ENST00000618925.1
chrX_14765_minus	CTR___EN	11462	11	-0.021766	TRUE	0.140661	0.118895	-0.021766	ENST00000417942.5,ENST00000619444.1,ENST00000669898.1,ENST00000434839.3,ENST00000650627.1,ENST00000416330.2,ENST00000421322.3,ENST00000666954.1,ENST00000648829.1,ENST00000429829.6,ENST00000647696.1,ENST00000647913.2,ENST00000650366.1,ENST00000648607.1,ENST00000650548.1,ENST00000650186.1,ENST00000635841.2,ENST00000650637.1,ENST00000648970.1,ENST00000649757.1,ENST00000648991.1,ENST00000648091.1
chrX_14765_minus	CTR___IN	638	10.5	-0.0197269	TRUE	0.140661	0.118895	-0.021766	ENST00000417942.5,ENST00000619444.1,ENST00000669898.1,ENST00000434839.3,ENST00000650627.1,ENST00000416330.2,ENST00000421322.3,ENST00000666954.1,ENST00000648829.1,ENST00000429829.6,ENST00000647696.1,ENST00000647913.2,ENST00000650366.1,ENST00000648607.1,ENST00000650548.1,ENST00000650186.1,ENST00000635841.2,ENST00000650637.1,ENST00000648970.1,ENST00000649757.1,ENST00000648991.1,ENST00000648091.1
chrX_14765_minus	ADH___EN	1318	11	0.103777	TRUE	0.140661	0.118895	-0.021766	ENST00000417942.5,ENST00000619444.1,ENST00000669898.1,ENST00000434839.3,ENST00000650627.1,ENST00000416330.2,ENST00000421322.3,ENST00000666954.1,ENST00000648829.1,ENST00000429829.6,ENST00000647696.1,ENST00000647913.2,ENST00000650366.1,ENST00000648607.1,ENST00000650548.1,ENST00000650186.1,ENST00000635841.2,ENST00000650637.1,ENST00000648970.1,ENST00000649757.1,ENST00000648991.1,ENST00000648091.1
chrX_14765_minus	ADM___EN	757	11	0.118895	TRUE	0.140661	0.118895	-0.021766	ENST00000417942.5,ENST00000619444.1,ENST00000669898.1,ENST00000434839.3,ENST00000650627.1,ENST00000416330.2,ENST00000421322.3,ENST00000666954.1,ENST00000648829.1,ENST00000429829.6,ENST00000647696.1,ENST00000647913.2,ENST00000650366.1,ENST00000648607.1,ENST00000650548.1,ENST00000650186.1,ENST00000635841.2,ENST00000650637.1,ENST00000648970.1,ENST00000649757.1,ENST00000648991.1,ENST00000648091.1
chr12_1308_plus	CTR___IN	2031	13	-0.0345809	TRUE	0.120092	0.0855115	-0.0345809	ENST00000496049.1,ENST00000229239.10,ENST00000396856.5,ENST00000492719.5,ENST00000396861.5,ENST00000474249.5,ENST00000466588.5,ENST00000396859.5,ENST00000466525.1,ENST00000396858.5,ENST00000619601.1
chr12_1308_plus	CTR___Astro	851	11.5	-0.0244001	TRUE	0.120092	0.0855115	-0.0345809	ENST00000496049.1,ENST00000229239.10,ENST00000396856.5,ENST00000492719.5,ENST00000396861.5,ENST00000474249.5,ENST00000466588.5,ENST00000396859.5,ENST00000466525.1,ENST00000396858.5,ENST00000619601.1
chr12_1308_plus	ADH___EN	1032	13	0.0217874	TRUE	0.120092	0.0855115	-0.0345809	ENST00000496049.1,ENST00000229239.10,ENST00000396856.5,ENST00000492719.5,ENST00000396861.5,ENST00000474249.5,ENST00000466588.5,ENST00000396859.5,ENST00000466525.1,ENST00000396858.5,ENST00000619601.1
chr12_1308_plus	CTR___EN	2718	12	0.0855115	TRUE	0.120092	0.0855115	-0.0345809	ENST00000496049.1,ENST00000229239.10,ENST00000396856.5,ENST00000492719.5,ENST00000396861.5,ENST00000474249.5,ENST00000466588.5,ENST00000396859.5,ENST00000466525.1,ENST00000396858.5,ENST00000619601.1
chr11_24950_plus	CTR___EN	15330	13	-0.00327158	TRUE	0.0778737	0.0746021	-0.00327158	ENST00000284292.11,ENST00000412681.2
chr11_24950_plus	ADH___EN	3000	12	0.0289983	TRUE	0.0778737	0.0746021	-0.00327158	ENST00000284292.11,ENST00000412681.2
chr11_24950_plus	ADM___EN	1880	12	0.0746021	TRUE	0.0778737	0.0746021	-0.00327158	ENST00000284292.11,ENST00000412681.2

## Sheet: Astro_spliz
gene	num_onts	z_col	max_abs_median	Tn1	grouping_level_1	pval_adj	perm_pval	perm_pval_inv	perm_pval2	perm_pval2_adj
PTGDS	3	svd_z0	3.09171	1321.76	Astro_1	0	1	0	0	0
PTGDS	3	svd_z1	0.810797	638.379	Astro_1	0	1	0	0	0
MT1G	3	scZ	0.930086	113.487	Astro_2	0	1	0	0	0
MT1G	3	svd_z0	0.759412	98.38	Astro_2	0	1	0	0	0
PTGDS	3	svd_z0	3.35461	414.317	Astro_2	0	1	0	0	0
CLU	3	scZ	1.03247	55.7194	Astro_5	7.95586e-13	1	0	0	0
MT1G	3	scZ	0.930086	51.6057	Astro_1	6.22258e-12	1	0	0	0
MT1G	3	svd_z0	0.759412	43.4959	Astro_1	3.58917e-10	1	0	0	0
MT1E	3	svd_z1	0.271065	43.4528	Astro_2	3.66724e-10	1	0	0	0
PTGDS	3	svd_z1	0.383534	37.2046	Astro_2	8.33922e-09	1	0	0	0
CLU	3	scZ	0.129227	31.6316	Astro_1	1.35293e-07	1	0	0	0
PTGDS	3	svd_z1	1.45917	31.5754	Astro_4	1.39154e-07	0.96	0.04	0.08	0.106667
CLU	3	svd_z2	0.54994	25.6793	Astro_5	2.65341e-06	1	0	0	0
PTGDS	3	svd_z1	1.40293	21.0908	Astro_3	2.63137e-05	0.37	0.63	0.74	0.783529
MT1G	3	scZ	0.930086	20.3194	Astro_6	3.86993e-05	0.96	0.04	0.08	0.106667
CLU	3	scZ	0.196812	20.0251	Astro_3	4.48347e-05	1	0	0	0
CLU	3	scZ	0.117269	19.3682	Astro_2	6.22654e-05	1	0	0	0
MT1G	3	svd_z0	0.759412	18.6314	Astro_6	9.00012e-05	0.97	0.03	0.06	0.09
MT1E	3	scZ	0.311002	17.4999	Astro_2	0.000158472	1	0	0	0
CLU	3	svd_z0	1.4311	16.996	Astro_5	0.000203876	1	0	0	0
CLU	3	svd_z0	2.49078	16.4502	Astro_4	0.000267851	0.58	0.42	0.84	0.864
FTL	3	scZ	0.0968295	15.4467	Astro_2	0.000442386	1	0	0	0
CLU	3	svd_z0	2.49078	15.1716	Astro_3	0.000507607	0.89	0.11	0.22	0.264
MT1E	3	svd_z1	0.271065	14.9432	Astro_1	0.00056901	0.96	0.04	0.08	0.106667
MT1G	3	scZ	0.615632	12.8951	Astro_4	0.00158441	0.83	0.17	0.34	0.3825
MT1G	3	scZ	0.930086	12.2886	Astro_3	0.00214563	0.98	0.02	0.04	0.0685714
MT1G	3	svd_z0	0.502661	11.7204	Astro_4	0.00285064	0.82	0.18	0.36	0.392727
MT1E	3	scZ	0.311002	10.8077	Astro_1	0.00449923	0.98	0.02	0.04	0.0685714
MT1G	3	svd_z0	0.759412	10.7249	Astro_3	0.00468948	0.97	0.03	0.06	0.09
CKB	3	svd_z0	0.570669	9.29452	Astro_1	0.00958786	0.91	0.09	0.18	0.223448
MT1E	2	svd_z1	0.405062	6.51385	Astro_5	0.0107037	0.88	0.12	0.24	0.27871
CLU	3	svd_z1	1.09235	8.61339	Astro_5	0.013478	0.92	0.08	0.16	0.205714
PTGDS	3	scZ	0.104803	7.69667	Astro_4	0.0213152	1	0	0	0
unknown_chr17_29500000	2	scZ	0.35164	4.87935	Astro_2	0.0271799	0.98	0.02	0.04	0.0685714
FTL	3	scZ	0.336606	6.36799	Astro_3	0.0414199	0.97	0.03	0.06	0.09
CLU	3	svd_z1	0.259455	6.07822	Astro_4	0.0478774	0.56	0.44	0.88	0.88
unknown_chr17_29500000	2	svd_z2	0.378497	3.76166	Astro_2	0.0524404
MT1E	3	svd_z1	0.574094	5.85666	Astro_4	0.0534864
PTGDS	3	scZ	0.0254476	5.43242	Astro_1	0.0661249
CKB	3	scZ	0.428299	5.21004	Astro_1	0.0739017
unknown_chr17_29500000	2	svd_z0	0.51717	2.56142	Astro_2	0.1095
FTL	3	scZ	0.146979	4.13384	Astro_6	0.126575
CLU	3	scZ	0.135137	4.13087	Astro_6	0.126763
PTGDS	3	scZ	0.0786605	4.12189	Astro_6	0.127333
PTGDS	3	scZ	0.0777712	3.61482	Astro_3	0.164078
unknown_chr17_29500000	2	svd_z0	0.534399	1.7941	Astro_1	0.180428
unknown_chr17_29500000	2	svd_z2	0.377792	1.75867	Astro_1	0.18479
MT1E	2	scZ	0.311002	1.44646	Astro_5	0.229097
CLU	3	scZ	0.165593	2.51196	Astro_4	0.284796
MT3	2	scZ	0.116947	1.06025	Astro_5	0.303159
MT2A	3	scZ	0.0600673	2.1697	Astro_3	0.337953
PTGDS	3	scZ	0.0876569	2.15461	Astro_5	0.340512
unknown_chr17_29500000	2	scZ	0.394194	0.73861	Astro_1	0.390106
MT3	3	scZ	0.0618382	1.78625	Astro_2	0.409374
SNHG25	2	scZ	0.20259	0.556476	Astro_2	0.455683
MT2A	3	scZ	0.0476964	1.56758	Astro_1	0.456672
MT3	3	scZ	0.0749841	1.48636	Astro_6	0.4756
SNHG25	2	svd_z0	0.165414	0.499307	Astro_2	0.479805
SPARCL1	3	scZ	0.0781158	1.34236	Astro_1	0.511106
MT3	3	scZ	0.0422922	1.05576	Astro_1	0.589855
SPARCL1	3	scZ	0.158915	1.04922	Astro_3	0.591786
MT3	3	scZ	0.131878	0.887698	Astro_4	0.641562
MT2A	3	scZ	0.0334802	0.849632	Astro_2	0.65389
MT1X	3	svd_z1	0.430795	0.827347	Astro_6	0.661217
SPARCL1	3	scZ	0.0781158	0.820542	Astro_6	0.66347
MT1X	3	scZ	0.406583	0.771772	Astro_6	0.679848
MT1E	2	svd_z0	0.361813	0.144065	Astro_5	0.704272
MT1E	3	scZ	0.311002	0.617132	Astro_4	0.7345
unknown_chr17_29500000	2	svd_z1	0.362239	0.0854539	Astro_1	0.770038
PTGDS	3	svd_z2	0.0625655	0.487896	Astro_4	0.783528
MT2A	3	scZ	0.0509287	0.414231	Astro_6	0.812926
PTGDS	3	svd_z2	0.138116	0.399207	Astro_1	0.819056
SPARCL1	3	scZ	0.262417	0.383961	Astro_4	0.825323
MT1X	3	svd_z0	0.203904	0.372437	Astro_6	0.830092
PTGDS	3	svd_z0	3.28016	0.357292	Astro_6	0.836402
CKB	3	svd_z1	0.0759314	0.327289	Astro_1	0.849044
PTGDS	3	scZ	0.0191956	0.299432	Astro_2	0.860952
MT1E	2	svd_z2	0.11067	0.0286471	Astro_5	0.865596
unknown_chr17_29500000	2	svd_z1	0.295499	0.0261506	Astro_2	0.871533
SNHG25	2	scZ	0.186102	0.0253159	Astro_1	0.873582
SNHG25	2	svd_z0	0.151951	0.0213156	Astro_1	0.883923
PTGDS	3	svd_z2	0.138116	0.24561	Astro_2	0.884436
MT1E	3	svd_z2	0.11067	0.242127	Astro_2	0.885978
PTGDS	3	svd_z1	1.45917	0.214509	Astro_5	0.898297
MT1M	3	scZ	0.0586884	0.16781	Astro_1	0.919519
MT1M	3	scZ	0.0948538	0.0942272	Astro_2	0.953979
MT2A	3	scZ	0.0796828	0.0936596	Astro_5	0.95425
PTGDS	3	svd_z1	0.383534	0.0790241	Astro_6	0.961258
MT2A	3	scZ	0.0810735	0.0433795	Astro_4	0.978544
MT1E	3	svd_z2	0.11067	0.0256936	Astro_4	0.987235
PTGDS	3	svd_z2	0.138116	0.0164956	Astro_6	0.991786
MT1E	3	svd_z0	0.336119	0.0159782	Astro_4	0.992043
MT3	3	scZ	0.0920868	0.0134581	Astro_3	0.993294
PTGDS	3	svd_z2	0.0405406	0.00304906	Astro_3	0.998477
MT3	2	svd_z0	1.60936	9.63931e-30	Astro_5	1
COPE	2	scZ	0.25785	4.62223e-31	Astro_2	1
CKB	3	svd_z2	4.54498e-16	3.60679e-29	Astro_1	1
CLU	3	svd_z0	2.49078	4.00752e-28	Astro_1	1
CLU	3	svd_z1	0.0954081	0	Astro_1	1
CLU	3	svd_z2	0.0151068	0	Astro_1	1
COPE	2	scZ	0.25785	0	Astro_1	1
COPE	2	svd_z0	0.0642139	8.46726e-33	Astro_1	1
COPE	2	svd_z1	0.231381	3.52621e-32	Astro_1	1
COPE	2	svd_z2	0.0997403	3.03463e-32	Astro_1	1
CST3	3	scZ	0.0111601	8.72687e-34	Astro_1	1
CST3	3	svd_z0	0.00962757	0	Astro_1	1
CST3	3	svd_z1	0.00084927	0	Astro_1	1
CST3	3	svd_z2	9.97466e-18	0	Astro_1	1
FTL	3	scZ	0.0464549	6.43538e-32	Astro_1	1
FTL	3	svd_z0	1.70909	0	Astro_1	1
FTL	3	svd_z1	0.00383493	0	Astro_1	1
FTL	3	svd_z2	3.04617e-15	0	Astro_1	1
MT1E	3	svd_z0	0.271884	0	Astro_1	1
MT1E	3	svd_z2	0.11067	0	Astro_1	1
MT1F	2	scZ	0.142134	2.6793e-32	Astro_1	1
MT1F	2	svd_z0	0.123091	5.66735e-32	Astro_1	1
MT1F	2	svd_z1	2.77556e-17	0	Astro_1	1
MT1F	2	svd_z2	0	0	Astro_1	1
MT1G	3	svd_z1	1.66533e-16	7.21134e-30	Astro_1	1
MT1G	3	svd_z2	2.77556e-17	1.86262e-31	Astro_1	1
MT1M	3	svd_z0	0.115619	1.12875e-31	Astro_1	1
MT1M	3	svd_z1	1.29795	2.74838e-29	Astro_1	1
MT1M	3	svd_z2	0.00655481	0	Astro_1	1
MT1X	3	scZ	0.0331326	1.0838e-32	Astro_1	1
MT1X	3	svd_z0	0.0226276	7.64745e-33	Astro_1	1
MT1X	3	svd_z1	0.0950365	4.07677e-31	Astro_1	1
MT1X	3	svd_z2	0	0	Astro_1	1
MT2A	3	svd_z0	1.42406	3.26537e-28	Astro_1	1
MT2A	3	svd_z1	0.0201989	8.58326e-32	Astro_1	1
MT2A	3	svd_z2	0.000636927	0	Astro_1	1
MT3	3	svd_z0	1.60936	0	Astro_1	1
MT3	3	svd_z1	0.0521238	0	Astro_1	1
MT3	3	svd_z2	0.00305237	0	Astro_1	1
SNHG25	2	svd_z1	1.04083e-17	3.43916e-34	Astro_1	1
SNHG25	2	svd_z2	1.73472e-17	3.09524e-33	Astro_1	1
SPARCL1	3	svd_z0	2.04549	0	Astro_1	1
SPARCL1	3	svd_z1	0.0981236	0	Astro_1	1
SPARCL1	3	svd_z2	0.00113321	0	Astro_1	1
CKB	3	scZ	0.228789	2.25497e-30	Astro_2	1
CKB	3	svd_z0	0.194563	2.71166e-30	Astro_2	1
CKB	3	svd_z1	0.0759314	0	Astro_2	1
CKB	3	svd_z2	1.64799e-16	0	Astro_2	1
CLU	3	svd_z0	2.49078	0	Astro_2	1
CLU	3	svd_z1	0.0954081	0	Astro_2	1
CLU	3	svd_z2	0.0151068	3.4026e-32	Astro_2	1
COPE	2	svd_z0	0.0642139	0	Astro_2	1
COPE	2	svd_z1	0.231381	1.15533e-31	Astro_2	1
COPE	2	svd_z2	0.0997403	2.8569e-32	Astro_2	1
CST3	3	scZ	0.0111601	1.20657e-32	Astro_2	1
CST3	3	svd_z0	0.00962757	0	Astro_2	1
CST3	3	svd_z1	0.00084927	5.98338e-35	Astro_2	1
CST3	3	svd_z2	9.97466e-18	0	Astro_2	1
FTL	3	svd_z0	1.70909	4.65479e-28	Astro_2	1
FTL	3	svd_z1	0.00383493	0	Astro_2	1
FTL	3	svd_z2	3.04617e-15	0	Astro_2	1
MT1E	3	svd_z0	0.271884	2.62399e-30	Astro_2	1
MT1F	2	scZ	0.142134	2.31112e-32	Astro_2	1
MT1F	2	svd_z0	0.123091	0	Astro_2	1
MT1F	2	svd_z1	2.77556e-17	0	Astro_2	1
MT1F	2	svd_z2	0	0	Astro_2	1
MT1G	3	svd_z1	1.66533e-16	2.24176e-29	Astro_2	1
MT1G	3	svd_z2	2.77556e-17	2.64468e-31	Astro_2	1
MT1M	3	svd_z0	0.115619	1.98894e-32	Astro_2	1
MT1M	3	svd_z1	1.29795	0	Astro_2	1
MT1M	3	svd_z2	0.00655481	4.66746e-34	Astro_2	1
MT1X	3	scZ	0.0331326	5.97409e-33	Astro_2	1
MT1X	3	svd_z0	0.0226276	4.81594e-33	Astro_2	1
MT1X	3	svd_z1	0.0950365	0	Astro_2	1
MT1X	3	svd_z2	0	0	Astro_2	1
MT2A	3	svd_z0	1.42406	4.04302e-28	Astro_2	1
MT2A	3	svd_z1	0.0201989	4.23099e-32	Astro_2	1
MT2A	3	svd_z2	0.000636927	0	Astro_2	1
MT3	3	svd_z0	1.60936	0	Astro_2	1
MT3	3	svd_z1	0.0521238	1.18651e-31	Astro_2	1
MT3	3	svd_z2	0.00305237	8.96775e-34	Astro_2	1
SNHG25	2	svd_z1	1.38778e-17	1.1183e-32	Astro_2	1
SNHG25	2	svd_z2	2.77556e-17	3.58103e-32	Astro_2	1
SPARCL1	3	scZ	0.0781158	3.6781e-31	Astro_2	1
SPARCL1	3	svd_z0	2.04549	0	Astro_2	1
SPARCL1	3	svd_z1	0.0981236	0	Astro_2	1
SPARCL1	3	svd_z2	0.00113321	2.12305e-34	Astro_2	1
CLU	3	svd_z1	0.0954081	8.20148e-32	Astro_3	1
CLU	3	svd_z2	0.0151068	3.22206e-33	Astro_3	1
FTL	3	svd_z0	1.70909	9.68127e-30	Astro_3	1
FTL	3	svd_z1	0.00383493	0	Astro_3	1
FTL	3	svd_z2	3.04617e-15	0	Astro_3	1
MT1E	3	scZ	0.311002	2.77739e-31	Astro_3	1
MT1E	3	svd_z0	0.271884	6.14631e-31	Astro_3	1
MT1E	3	svd_z1	0.271065	0	Astro_3	1
MT1E	3	svd_z2	0.11067	0	Astro_3	1
MT1F	2	scZ	0.142134	2.31112e-32	Astro_3	1
MT1F	2	svd_z0	0.123091	1.34815e-32	Astro_3	1
MT1F	2	svd_z1	2.77556e-17	0	Astro_3	1
MT1F	2	svd_z2	0	0	Astro_3	1
MT1G	3	svd_z1	1.66533e-16	1.44445e-30	Astro_3	1
MT1G	3	svd_z2	2.77556e-17	3.9948e-32	Astro_3	1
MT1X	3	scZ	0.0331326	0	Astro_3	1
MT1X	3	svd_z0	0.0226276	1.44445e-33	Astro_3	1
MT1X	3	svd_z1	0.0950365	2.11852e-32	Astro_3	1
MT1X	3	svd_z2	0	0	Astro_3	1
MT2A	3	svd_z0	1.42406	8.42271e-29	Astro_3	1
MT2A	3	svd_z1	0.0201989	1.08346e-32	Astro_3	1
MT2A	3	svd_z2	0.000636927	0	Astro_3	1
MT3	3	svd_z0	1.60936	1.34758e-28	Astro_3	1
MT3	3	svd_z1	0.0521238	0	Astro_3	1
MT3	3	svd_z2	0.00305237	0	Astro_3	1
PTGDS	3	svd_z0	1.38166	0	Astro_3	1
SPARCL1	3	svd_z0	2.04549	6.21937e-29	Astro_3	1
SPARCL1	3	svd_z1	0.0981236	5.1998e-32	Astro_3	1
SPARCL1	3	svd_z2	0.00113321	0	Astro_3	1
CLU	3	svd_z2	0.0151068	0	Astro_4	1
MT1G	3	svd_z1	1.94289e-16	4.74549e-30	Astro_4	1
MT1G	3	svd_z2	2.08167e-17	6.45624e-32	Astro_4	1
MT1X	3	scZ	0.0331326	3.4161e-33	Astro_4	1
MT1X	3	svd_z0	0.0226276	0	Astro_4	1
MT1X	3	svd_z1	0.0950365	0	Astro_4	1
MT1X	3	svd_z2	0	0	Astro_4	1
MT2A	3	svd_z0	1.42406	0	Astro_4	1
MT2A	3	svd_z1	0.0201989	9.91583e-33	Astro_4	1
MT2A	3	svd_z2	0.000636927	0	Astro_4	1
MT3	3	svd_z0	1.60936	0	Astro_4	1
MT3	3	svd_z1	0.0521238	1.86508e-32	Astro_4	1
MT3	3	svd_z2	0.00305237	0	Astro_4	1
PTGDS	3	svd_z0	1.38166	0	Astro_4	1
SPARCL1	3	svd_z0	2.04549	0	Astro_4	1
SPARCL1	3	svd_z1	0.0981236	1.54074e-32	Astro_4	1
SPARCL1	3	svd_z2	0.00113321	6.08646e-32	Astro_4	1
MT2A	3	svd_z0	1.42406	0	Astro_5	1
MT2A	3	svd_z1	0.0201989	7.91892e-33	Astro_5	1
MT2A	3	svd_z2	0.000636927	6.91776e-36	Astro_5	1
MT3	2	svd_z1	0.0521238	1.89055e-32	Astro_5	1
MT3	2	svd_z2	0.00305237	1.73693e-31	Astro_5	1
PTGDS	3	svd_z0	1.38166	0	Astro_5	1
PTGDS	3	svd_z2	0.0380281	4.80613e-31	Astro_5	1
CKB	3	scZ	0.228789	2.31112e-31	Astro_6	1
CKB	3	svd_z0	0.194563	2.54213e-31	Astro_6	1
CKB	3	svd_z1	0.0759314	0	Astro_6	1
CKB	3	svd_z2	1.64799e-16	0	Astro_6	1
CLU	3	svd_z0	2.49078	1.09506e-28	Astro_6	1
CLU	3	svd_z1	0.0954081	1.89361e-31	Astro_6	1
CLU	3	svd_z2	0.0151068	7.12026e-33	Astro_6	1
COPE	2	scZ	0.25785	0	Astro_6	1
COPE	2	svd_z0	0.0642139	0	Astro_6	1
COPE	2	svd_z1	0.231381	0	Astro_6	1
COPE	2	svd_z2	0.0997403	0	Astro_6	1
CST3	3	scZ	0.0111601	0	Astro_6	1
CST3	3	svd_z0	0.00962757	0	Astro_6	1
CST3	3	svd_z1	0.00084927	0	Astro_6	1
CST3	3	svd_z2	9.97466e-18	0	Astro_6	1
FTL	3	svd_z0	1.70909	0	Astro_6	1
FTL	3	svd_z1	0.00383493	0	Astro_6	1
FTL	3	svd_z2	3.04617e-15	0	Astro_6	1
MT1E	3	scZ	0.311002	4.23053e-31	Astro_6	1
MT1E	3	svd_z0	0.271884	0	Astro_6	1
MT1E	3	svd_z1	0.271065	4.99173e-31	Astro_6	1
MT1E	3	svd_z2	0.11067	9.43553e-32	Astro_6	1
MT1F	2	scZ	0.142134	0	Astro_6	1
MT1F	2	svd_z0	0.123091	9.62965e-33	Astro_6	1
MT1F	2	svd_z1	2.77556e-17	0	Astro_6	1
MT1F	2	svd_z2	0	0	Astro_6	1
MT1G	3	svd_z1	1.66533e-16	5.5734e-30	Astro_6	1
MT1G	3	svd_z2	2.77556e-17	1.64667e-31	Astro_6	1
MT1X	3	svd_z2	2.77556e-17	1.40677e-32	Astro_6	1
MT2A	3	svd_z0	1.42406	6.62133e-29	Astro_6	1
MT2A	3	svd_z1	0.0201989	0	Astro_6	1
MT2A	3	svd_z2	0.000636927	1.77768e-35	Astro_6	1
MT3	3	svd_z0	1.60936	3.52314e-29	Astro_6	1
MT3	3	svd_z1	0.0521238	0	Astro_6	1
MT3	3	svd_z2	0.00305237	0	Astro_6	1
SPARCL1	3	svd_z0	2.04549	0	Astro_6	1
SPARCL1	3	svd_z1	0.0981236	0	Astro_6	1
SPARCL1	3	svd_z2	0.00113321	3.48977e-35	Astro_6	1
CKB	2	scZ	0.228789		Astro_3
CKB	2	svd_z0	0.194563		Astro_3
CKB	2	svd_z1	0.0759314		Astro_3
CKB	2	svd_z2	1.64799e-16		Astro_3
CST3	3	scZ	0.0111601		Astro_3
CST3	3	svd_z0	0.00962757		Astro_3
CST3	3	svd_z1	0.00084927		Astro_3
CST3	3	svd_z2	9.97466e-18		Astro_3
MT1M	2	scZ	0.106639		Astro_3
MT1M	2	svd_z0	0.115619		Astro_3
MT1M	2	svd_z1	1.29795		Astro_3
MT1M	2	svd_z2	0.00655481		Astro_3
CST3	3	scZ	0.0111601		Astro_4
CST3	3	svd_z0	0.00962757		Astro_4
CST3	3	svd_z1	0.00084927		Astro_4
CST3	3	svd_z2	9.97466e-18		Astro_4
FTL	3	scZ	0.153918		Astro_4
FTL	3	svd_z0	1.70909		Astro_4
FTL	3	svd_z1	0.00383493		Astro_4
FTL	3	svd_z2	3.04617e-15		Astro_4
MT1M	2	scZ	0.116553		Astro_4
MT1M	2	svd_z0	0.115619		Astro_4
MT1M	2	svd_z1	1.29795		Astro_4
MT1M	2	svd_z2	0.00655481		Astro_4
SNHG25	2	scZ	0.307568		Astro_4
SNHG25	2	svd_z0	0.251128		Astro_4
SNHG25	2	svd_z1	1.38778e-17		Astro_4
SNHG25	2	svd_z2	2.77556e-17		Astro_4
CST3	2	scZ	0.0111601		Astro_5
CST3	2	svd_z0	0.00962757		Astro_5
CST3	2	svd_z1	0.00084927		Astro_5
CST3	2	svd_z2	9.97466e-18		Astro_5
FTL	3	scZ	0.279292		Astro_5
FTL	3	svd_z0	1.70909		Astro_5
FTL	3	svd_z1	0.00383493		Astro_5
FTL	3	svd_z2	3.04617e-15		Astro_5
MT1G	2	scZ	0.529035		Astro_5
MT1G	2	svd_z0	0.431955		Astro_5
MT1G	2	svd_z1	1.38778e-16		Astro_5
MT1G	2	svd_z2	1.38778e-17		Astro_5
MT1M	2	scZ	0.106639		Astro_5
MT1M	2	svd_z0	0.115619		Astro_5
MT1M	2	svd_z1	1.29795		Astro_5
MT1M	2	svd_z2	0.00655481		Astro_5
MT1M	3	scZ	0.106639		Astro_6
MT1M	3	svd_z0	0.115619		Astro_6
MT1M	3	svd_z1	1.29795		Astro_6
MT1M	3	svd_z2	0.00655481		Astro_6
