# Supplementary material for: Analyzing alternative splicing in Alzheimer’s disease postmortem brain: a cell-level perspective
Source: Front Mol Neurosci. 2023 Sep 20;16:1237874. doi: 10.3389/fnmol.2023.1237874 (PMC10548223; doi:10.3389/fnmol.2023.1237874)
Supplement: Supplementary file 1 [file Data_Sheet_1.ZIP › suptables/tableS4.xlsx]

## Sheet: Astro_DGE
gene	baseMean	log2FoldChange	lfcSE	pvalue	padj
AGAP7P	52.208	-5.87155	0.877647	1.82965e-12	5.40369e-08
CACNA1H	27.7507	3.20031	0.745359	7.61378e-07	0.00562163
CAMSAP3	50.9183	1.93407	0.521928	7.78148e-06	0.038303
DGKA	421.839	1.56169	0.430273	1.0208e-05	0.0430689
FIGNL2	7.95711	6.94975	2.77431	6.05641e-06	0.035774
FLVCR2	203.895	4.69055	0.830131	6.45948e-10	9.53872e-06
GRIN2B	2311.88	4.35994	0.807699	2.62865e-09	2.58782e-05

## Sheet: Endo_DGE
gene	baseMean	log2FoldChange	lfcSE	pvalue	padj
ENSG00000176868	88.6401	-11.2385	3.31027	3.13657e-11	2.51483e-07
LARS2-AS1	14.5871	-5.99851	1.68289	5.31614e-06	0.00247093
ENSG00000239791	12.4202	-5.6327	1.80446	3.56558e-05	0.00828637
ENSG00000220739	11.9194	-5.60355	1.71458	1.79206e-05	0.00592507
ENSG00000269737	652.243	-5.16902	1.34236	3.34293e-06	0.00176067
TFGP1	14.8327	-4.97835	1.40998	9.74292e-06	0.00367606
ENSG00000271751	7.73914	-4.75421	1.84988	0.000244009	0.0287707
DDX18P5	17.2901	-4.48454	1.33824	4.08702e-05	0.00910243
IGHG2	103.411	-4.46167	1.19718	4.78771e-06	0.00229174
PSMA2P1	51.1087	-4.32509	1.01231	7.32574e-07	0.000691011
STC2	244.081	-4.28625	0.960009	3.29728e-07	0.000406719
ENSG00000255201	14.8173	-4.26416	1.70606	0.000104295	0.017153
GLUD2	30.4648	-4.10803	1.46012	0.000166315	0.0232549
MBLAC1	17.1671	-4.09691	1.47384	0.000144289	0.0212523
LINC02475	347.102	-4.08525	0.656026	2.23052e-11	2.3845e-07
SRD5A2P1	19.4683	-4.01514	1.34347	0.000117756	0.0185126
ENSG00000276934	25.1639	-4.00594	1.42953	0.000187474	0.0248449
TREML1	27.575	-3.95722	1.21905	3.22077e-05	0.00806978
ENSG00000234624	28.9974	-3.92178	1.1907	2.8428e-05	0.0078559
ZAP70	43.9114	-3.71433	1.30588	7.83436e-05	0.0144196
ADAMTS1	1893.04	-3.65962	0.953479	4.16618e-06	0.00202445
VCL	3546.74	-3.57004	1.21913	8.96192e-05	0.0155349
ENSG00000228386	16.7852	-3.42145	1.49862	0.000710136	0.048978
ENSG00000236498	16.7883	-3.3737	1.48336	0.000697762	0.0486152
ENSG00000228292	23.5927	-3.36528	1.25964	0.000279017	0.0302125
EPB41L4A-AS1	170.164	-3.32332	0.703492	1.0917e-07	0.000233412
ZNF467	45.9841	-3.22034	0.817078	3.50321e-06	0.00176067
ENSG00000260517	40.7999	-3.21753	1.14761	0.00014319	0.0212523
ENSG00000273350	38.7857	-3.2116	0.761866	1.51609e-06	0.00121556
MAPRE1P1	25.308	-3.08808	1.33072	0.000552487	0.0429027
EGR1	701.693	-3.07943	1.04431	9.61817e-05	0.01615
ENSG00000228625	45.2421	-3.07607	0.977064	6.23418e-05	0.012266
CD93	694.225	-3.01576	0.553353	2.30064e-09	1.22973e-05
KCNT1	941.816	-2.97437	1.20348	0.000346012	0.0336271
ENSG00000256947	27.5172	-2.94274	1.05371	0.000189972	0.0250579
ADAMTS9	6609.5	-2.89472	1.08932	0.000216858	0.0272881
ENSG00000248350	14.0443	-2.86345	1.19157	0.000647256	0.0472736
ENSG00000274944	164.867	-2.84082	1.13708	0.000357419	0.0340906
CACYBP	206.535	-2.8329	0.887652	4.90306e-05	0.0103451
ENSG00000236723	32.8226	-2.79761	0.890504	6.95956e-05	0.0132857
PABPC1P1	28.5238	-2.77506	1.0465	0.000247954	0.0290224
SINHCAF	285.104	-2.76913	0.512031	2.90448e-09	1.33071e-05
MPZL2	127.019	-2.76678	1.01368	0.000194082	0.0251189
ENSG00000270149	71.8275	-2.74937	1.11849	0.00038211	0.0350241
TCF4-AS2	34.9141	-2.68078	1.18089	0.000724563	0.0494414
ENSG00000273133	32.5799	-2.63391	0.729621	1.14754e-05	0.0042302
PLOD2	361.947	-2.61862	0.843637	7.32123e-05	0.0138117
SMAD1	354.453	-2.5904	0.582186	4.05059e-07	0.00044086
TRMT10C	38.4863	-2.57282	0.936017	0.000213214	0.0271348
ENSG00000249028	20.7938	-2.57177	1.09466	0.000664045	0.0477516
NDUFV2-AS1	26.9036	-2.5511	1.05145	0.000466625	0.0384707
CLMAT3	350.617	-2.54653	0.666334	5.58148e-06	0.00248911
GNG11	160.417	-2.52668	1.02045	0.000409443	0.0353942
ENSG00000261468	35.7031	-2.48423	0.905079	0.000253431	0.0292366
ITPRIP	416.215	-2.48145	0.517288	7.92707e-08	0.000211858
CHORDC1	782.709	-2.48051	0.568164	6.08051e-07	0.000601897
EMP1	583.842	-2.46674	1.00994	0.000445481	0.0374987
FOSL1	153.221	-2.44985	0.853208	0.000152591	0.0219451
ENSG00000204802	41.8054	-2.43722	0.759247	6.1792e-05	0.0122329
FABP5P8	29.5482	-2.42671	0.961759	0.000465473	0.0384707
PDLIM1P4	151.358	-2.42483	0.680278	1.63373e-05	0.00551531
SUSD6	1086.56	-2.40822	0.547121	5.20106e-07	0.000538075
SOX4	87.4621	-2.40315	1.04825	0.000657382	0.0476989
MOSMO	560.288	-2.37683	0.871273	0.000225765	0.0279556
ATF3	58.3396	-2.37489	1.01942	0.000625339	0.0466401
MAFB	49.8286	-2.36223	0.796885	0.000109567	0.0176579
ENSG00000229728	108.394	-2.35702	0.837333	0.000178007	0.0243968
IZUMO1	343.745	-2.35406	0.680601	2.24528e-05	0.00703089
RACGAP1	94.6087	-2.35312	0.696321	2.83916e-05	0.0078559
SLC35D1	172.619	-2.33661	0.544994	8.9803e-07	0.00080002
ENSG00000280206	60.0727	-2.31734	0.992435	0.000660616	0.0477516
GSPT2	54.9829	-2.31385	0.780752	0.000130113	0.0197766
CCNA2	106.813	-2.30729	0.845369	0.000233888	0.0283752
MCTP1	306.488	-2.30035	0.752992	9.00965e-05	0.0155349
CCNG1	82.0826	-2.29369	0.724855	6.32869e-05	0.0123761
CDC23	118.431	-2.27717	0.823581	0.000216971	0.0272881
YTHDF2	313.35	-2.26752	0.860806	0.000302018	0.0313527
LHX4	489.456	-2.25968	0.897657	0.00040058	0.0350241
HBEGF	215.486	-2.24159	0.896363	0.000426566	0.0364713
ENSG00000259366	213.937	-2.2388	0.580717	5.5881e-06	0.00248911
DPH3	70.4571	-2.22042	0.634522	2.25806e-05	0.00703089
HOMER1	434.738	-2.21792	0.972375	0.000698813	0.0486152
ZXDB	150.554	-2.21587	0.538917	1.95805e-06	0.0014272
EBLN2	145.43	-2.21133	0.744651	0.000125024	0.0192139
ENSG00000287351	40.6774	-2.21046	0.933028	0.000642295	0.0472736
GEN1	240.031	-2.18979	0.814188	0.000269976	0.0301686
ENSG00000234017	43.848	-2.18485	0.801798	0.000275891	0.0302125
PPP2R2B-IT1	32.2716	-2.1766	0.848533	0.000399155	0.0350241
RDH10	207.755	-2.17635	0.747389	0.000144461	0.0212523
ENSG00000289472	43.587	-2.17373	0.650078	4.27095e-05	0.00925497
ENSG00000250863	512.762	-2.17335	0.52125	1.57012e-06	0.00122278
APAF1	608.745	-2.14968	0.837736	0.000377069	0.0350176
ABHD5	275.293	-2.14355	0.574106	9.15311e-06	0.00349464
LCN10	66.9188	-2.14047	0.806213	0.000324855	0.0328976
PLA2R1	232.27	-2.13098	0.792401	0.000279444	0.0302125
UBE2D3	1341.13	-2.081	0.541821	6.13794e-06	0.00252372
ELK1	125.909	-2.05633	0.598295	2.92892e-05	0.0078559
PGK 1.00	652.032	-2.04199	0.651987	7.79354e-05	0.0144196
ENSG00000235978	74.379	-2.03636	0.63487	6.14098e-05	0.0122328
PRKX	862.208	-2.0324	0.462838	6.19332e-07	0.000601897
TRIB1	264.538	-2.02926	0.57204	1.92352e-05	0.00629482
PRKCZ-AS1	50.4877	-2.02405	0.799926	0.000486745	0.03952
ZFP36	2198.35	-2.00351	0.787155	0.000421734	0.0361643
CDK4	163.477	-1.98994	0.839752	0.000669997	0.04794
H2AX	157.242	-1.9871	0.753916	0.000337219	0.0332044
WDR77	167.298	-1.98297	0.805146	0.000533634	0.0418439
DENND3-AS1	215.844	-1.95977	0.600764	5.2656e-05	0.0108252
PCDH12	398.297	-1.95873	0.527166	1.03997e-05	0.00387824
CRY1	206.579	-1.95858	0.742896	0.000350724	0.0338601
ASNS	210.713	-1.93623	0.708544	0.000269574	0.0301686
BCL3	345.16	-1.91357	0.637675	0.000125213	0.0192139
ARPC2	875.658	-1.90962	0.626036	0.00010771	0.0174463
ENSG00000261490	168.16	-1.90751	0.803822	0.000673828	0.04794
SOAT1	336.687	-1.88604	0.471558	3.56844e-06	0.00176067
TNFRSF10D	408.735	-1.88464	0.461468	2.47706e-06	0.00152773
TPST1	110.389	-1.88308	0.796938	0.000718868	0.0492624
ENSG00000260788	220.604	-1.88238	0.802352	0.000738431	0.0497525
LCOR	2534.75	-1.8755	0.796797	0.000708273	0.0489548
TMED9	242.997	-1.83172	0.730858	0.000517562	0.0411879
YOD1	101.016	-1.83024	0.65576	0.000251754	0.0291481
STXBP2	66.8706	-1.83014	0.777874	0.00067567	0.04794
ENSG00000255389	88.3166	-1.82137	0.671819	0.000301724	0.0313527
RN7SL328P	73.9499	-1.8199	0.761653	0.000729595	0.0495225
PLAC4	1020.24	-1.80805	0.665372	0.000295254	0.0311484
TM4SF18	382.068	-1.78746	0.561098	7.48857e-05	0.0140448
SLC2A3	1196.23	-1.77649	0.510282	2.63573e-05	0.00761536
DNAJA1	581.926	-1.75312	0.500134	2.54543e-05	0.00755875
ENSG00000279236	73.1879	-1.7512	0.691643	0.000523604	0.041463
ST3GAL6	268.473	-1.74894	0.43438	3.43768e-06	0.00176067
FES	469.583	-1.74148	0.681445	0.000473963	0.0389756
TCP1	459.721	-1.73963	0.504642	3.16489e-05	0.00806978
TMEM243	108.25	-1.72164	0.631256	0.00029482	0.0311484
YWHAG	669.13	-1.69404	0.509066	4.88692e-05	0.0103451
STARD13-AS	380.252	-1.68383	0.558524	0.000136412	0.0203482
CRACDL	83.7163	-1.6733	0.478243	2.85085e-05	0.0078559
RAP1A	309.714	-1.66929	0.616324	0.000332238	0.0330684
NDRG1	1770.79	-1.63641	0.604511	0.000339893	0.0333355
TPST2	784.414	-1.62355	0.460061	2.51699e-05	0.00754415
FKBP1A	1631.28	-1.61788	0.458291	2.50838e-05	0.00754415
CTC-338M12.4	78.2889	-1.61768	0.568663	0.000236191	0.0283752
MON1B	634.06	-1.577	0.567285	0.00029122	0.0311324
HSPE1	92.4645	-1.57671	0.588935	0.000388495	0.0350241
LHX6	159.739	-1.57648	0.633358	0.000647998	0.0472736
CREB1	535.891	-1.57645	0.4499	2.87374e-05	0.0078559
BCL6B	626.845	-1.57576	0.603909	0.000463157	0.0384707
ENSG00000258926	267.24	-1.54491	0.523131	0.000183944	0.024827
ANKH	942.263	-1.53842	0.371248	2.32476e-06	0.00149115
TXNDC11	247.696	-1.5286	0.564371	0.00037779	0.0350176
NECTIN2	443.814	-1.52439	0.503067	0.000146536	0.0213775
YWHAH	797.485	-1.52192	0.543684	0.000289206	0.0311246
TTC28	1249.58	-1.51978	0.475881	8.68454e-05	0.0155072
SAMD8	395.685	-1.50314	0.439953	4.19816e-05	0.00922186
HSPA8	1883.57	-1.50142	0.588085	0.000571411	0.0441584
ENSG00000279289	662.45	-1.47794	0.522972	0.000278615	0.0302125
GPAT4	453.854	-1.45916	0.453655	8.37036e-05	0.0151664
ZNF731P	469.823	-1.43625	0.557843	0.000578332	0.0442665
KRT19P2	56.4749	-1.42795	0.495687	0.000259308	0.0295952
DCAF10	462.503	-1.39595	0.413617	5.20781e-05	0.0107755
STK24	580.142	-1.37728	0.491871	0.000328689	0.0330451
CSDE1	771.381	-1.37679	0.53745	0.000628371	0.0467575
ENDOD1	247.024	-1.37221	0.528325	0.00058053	0.044329
WDR13	1168.49	-1.36454	0.48228	0.000304789	0.0314306
ENSG00000278730	812.074	-1.33798	0.43039	0.000134384	0.0202878
EFNB2	304.616	-1.3344	0.432454	0.000146957	0.0213775
BACE2	392.464	-1.32615	0.509123	0.000590699	0.0448917
DENND3	3074	-1.32327	0.519442	0.000685404	0.048217
EXOC8	172.363	-1.26713	0.474574	0.000531598	0.0418439
FZD4	1019.72	-1.25994	0.477123	0.00057738	0.0442665
DNAJB6	841.715	-1.24436	0.426807	0.000272139	0.0302125
DELE1	804.737	-1.2296	0.4408	0.000398089	0.0350241
FGR	630.948	-1.22485	0.397123	0.000165171	0.0232333
MAST2	573.205	-1.22427	0.442975	0.000427589	0.0364713
ZDHHC14	379.943	-1.21523	0.434768	0.000399278	0.0350241
KDM1A	1253.9	-1.17492	0.447895	0.00067622	0.04794
SAMMSON	180.845	1.25289	0.449518	0.000402978	0.0350241
TRG-AS1	85.7256	1.41194	0.509705	0.000364084	0.0341991
QRICH2	90.5223	1.49376	0.52465	0.000264489	0.0299024
DCHS2	145.098	1.50613	0.515932	0.000223205	0.0278053
APOBEC3A	102.866	1.66539	0.569203	0.000193024	0.0251189
SUGP1	186.202	1.70594	0.706021	0.000703975	0.0488684
OR2AG1	63.9152	1.74467	0.613191	0.00023648	0.0283752
FUT6	85.3667	1.75313	0.646346	0.0003316	0.0330684
C1S	105.925	1.75495	0.644397	0.000323248	0.0328976
IGFN1	186.091	1.77756	0.562328	8.79172e-05	0.0155349
GABRB3	456.396	1.81827	0.724495	0.000536803	0.0419898
ENSG00000237807	129.906	1.82562	0.679506	0.000344438	0.0336271
ENSG00000255057	35.2217	1.82801	0.764699	0.000730384	0.0495225
KNOP1P4	23.5854	1.85718	0.726064	0.000502793	0.0403936
EXTL1	44.6484	1.9851	0.609227	5.16605e-05	0.0107585
ENSG00000255087	68.4416	2.05513	0.801066	0.000443432	0.0374245
CFAP299	95.1782	2.0715	0.797974	0.000368145	0.0344221
ENSG00000235726	60.1719	2.15285	0.880496	0.000547943	0.0426531
LINC01811	45.5864	2.17465	0.638844	3.65369e-05	0.00836982
TSGA10	341.221	2.18234	0.822575	0.000316463	0.0323225
FHAD1	85.1963	2.20332	0.761378	0.000159119	0.0225801
STK11	263.079	2.20822	0.791272	0.000207048	0.0264551
ENSG00000224819	86.4916	2.21167	0.548637	3.0305e-06	0.0017229
ADTRP	40.1702	2.21247	0.598731	1.18239e-05	0.00430915
BAGE2	24.3329	2.24454	0.90739	0.000503803	0.0403936
RXFP1	22.4453	2.35586	0.854177	0.000239839	0.0284885
ENSG00000286281	54.22	2.38206	1.00993	0.000574996	0.0442665
ENSG00000267650	43.7053	2.40518	0.894073	0.000272441	0.0302125
ENSG00000287589	20.3669	2.43849	0.89641	0.000230158	0.0281733
TOMM40	379.24	2.46302	0.751517	4.26068e-05	0.00925497
ENSG00000286951	61.2678	2.46496	0.914679	0.000251084	0.0291481
FZD10-AS1	188.015	2.61464	0.983062	0.00026536	0.0299024
GRK7	105.746	2.64753	0.662055	2.81329e-06	0.00167083
TNC	288.914	2.68023	0.839712	5.66731e-05	0.0115768
OR2M2	24.174	2.68689	0.932764	0.000171061	0.023647
F7	20.6297	2.70423	1.17598	0.000592743	0.0449405
ENSG00000256029	65.9715	2.72963	0.883644	7.90783e-05	0.0144196
ST8SIA2	53.8877	2.77866	1.26373	0.000645047	0.0472736
PSG11	19.0906	2.78994	0.952856	0.000147312	0.0213775
ENSG00000250237	11.0065	2.89806	1.23243	0.000664064	0.0477516
LINC01346	19.1468	2.91545	1.15218	0.00031415	0.0322565
ENSG00000240103	25.7487	2.922	1.20831	0.000401879	0.0350241
Metazoa_SRP_14	17.5919	2.94523	1.12676	0.000389654	0.0350241
LHX1-DT	14.0973	2.95915	0.956914	9.14167e-05	0.0156782
LINC01539	17.2408	2.96025	1.36369	0.000646947	0.0472736
RN7SL516P	13.0544	3.00994	1.20528	0.000484205	0.0394135
PSENEN	29.2959	3.09855	1.14292	0.000186401	0.024827
ENSG00000279810	23.562	3.11703	0.937714	4.69562e-05	0.0100395
MTCO3P35	37.963	3.12396	1.34844	0.000596721	0.0450719
ENSG00000237747	23.2321	3.13563	1.4859	0.000713791	0.0490704
ENSG00000258084	38.2398	3.13828	1.32941	0.0004006	0.0350241
ENSG00000232153	15.96	3.21537	0.971257	3.94223e-05	0.00884135
ENSG00000288523	11.6944	3.2528	1.37576	0.000714536	0.0490704
OR6U2P	51.0167	3.29292	0.86819	6.05067e-06	0.00252372
ZNF831	19.7105	3.31345	1.59543	0.000678643	0.04794
KCNQ5-DT	31.2306	3.32454	1.1243	8.94942e-05	0.0155349
MTND5P24	32.206	3.34184	0.969405	2.76541e-05	0.00784863
ENSG00000253205	31.0021	3.34398	1.21729	0.000191425	0.0250579
OR4G1P	22.6139	3.3441	0.958874	2.07422e-05	0.00665223
PIWIL1	55.0809	3.35522	1.19029	0.000149392	0.0215818
SLC18A1	17.1341	3.36002	1.43026	0.000520243	0.0412988
LINC01837	16.1127	3.37589	1.01078	4.56088e-05	0.00981692
EDNRA	20.0886	3.38736	1.11303	0.000119018	0.0185292
ENSG00000287781	18.2171	3.38805	1.54766	0.000696424	0.0486152
OR12D3	10.5988	3.39309	1.22302	0.000302079	0.0313527
ASB15	37.362	3.41955	1.29335	0.000232714	0.0283752
HAL	49.5983	3.43343	1.46426	0.000439244	0.0371688
PSKH2	15.3911	3.4362	1.49723	0.000528622	0.0417572
PSORS1C1	74.4753	3.44198	1.05131	3.29733e-05	0.00819758
PHACTR2-AS1	38.858	3.44651	1.33874	0.000273438	0.0302125
MTCO2P31	15.5936	3.45759	1.15041	0.000105034	0.0171865
SMYD1	44.0107	3.47715	0.831416	1.11379e-06	0.000965414
LINC02209	12.4912	3.48546	1.45679	0.000647196	0.0472736
ENSG00000286653	17.682	3.50163	1.33626	0.000352607	0.0338601
CELSR1	24.7603	3.52386	0.964345	8.91209e-06	0.0034856
MTRNR2L8	16643	3.5266	1.26084	0.000156451	0.0223997
OR6C69P	8.19925	3.53038	1.52337	0.000475518	0.0390034
GSDMC	106.335	3.53478	0.902209	3.56725e-06	0.00176067
ENSG00000234241	14.983	3.54587	1.24163	0.00021662	0.0272881
PTPRT	290.618	3.55843	0.514005	1.94226e-13	3.11451e-09
TCERG1L	14.988	3.58614	1.38323	0.000393727	0.0350241
LINC01019	7.60736	3.59197	1.7299	0.000494617	0.0399568
MTIF2P1	34.7197	3.59739	0.950204	6.12336e-06	0.00252372
GJA10	13.2734	3.60259	1.56433	0.000618691	0.0462519
MTCO3P7	26.1133	3.62163	1.21518	0.000114534	0.0180946
ENSG00000286732	30.0014	3.64201	1.17329	5.96854e-05	0.0120388
NLRP14	22.0327	3.66824	1.31175	0.000191202	0.0250579
ENSG00000267193	30.4788	3.75318	1.22049	5.92907e-05	0.0120349
DNAI1	81.8808	3.75794	1.39301	0.000186565	0.024827
UPF3AP1	48.5684	3.77868	1.43538	0.000184401	0.024827
VN1R7P	14.6626	3.78058	1.52843	0.00039759	0.0350241
ENSG00000270490	23.6491	3.79675	1.59523	0.000352632	0.0338601
ICE2P2	15.2719	3.82009	1.57871	0.000448965	0.0375947
ENSG00000253510	14.3867	3.8303	1.39802	0.000277351	0.0302125
ENSG00000259397	10.089	3.87193	1.53837	0.000333995	0.0330684
SMOC2	7.34443	3.87549	1.61519	0.000686923	0.048217
ENSG00000236841	30.2451	3.90034	1.69257	0.000538527	0.0420221
BTBD16	11.7428	3.90386	1.31957	0.000111277	0.017755
CACNA1C-IT3	29.5356	3.90817	1.70905	0.000437818	0.0371462
LINC02915	21.6963	3.91049	1.56009	0.000239437	0.0284885
LINC01132	9.69498	3.91509	1.46351	0.000362655	0.0341991
ADAMTSL1	112.637	3.92174	1.3379	8.45228e-05	0.0152288
MTCYBP24	22.9504	3.93784	0.95102	2.08467e-06	0.00145099
SLC17A8	8.22702	3.94424	1.72249	0.00039929	0.0350241
LOXL1	8.09261	3.95352	1.68302	0.000345262	0.0336271
ENSG00000287446	34.9457	4.04292	1.53383	0.000259116	0.0295952
FAM230G	19.8531	4.05946	1.24358	4.99044e-05	0.0104607
DSG4	10.2044	4.10606	1.40288	0.000256913	0.0295321
FMO10P	12.1955	4.11789	1.8973	0.000333165	0.0330684
HNRNPA3P5	21.4619	4.15135	1.57881	0.000290754	0.0311324
XRCC6P4	15.9327	4.16429	1.15182	1.66836e-05	0.00557353
SPECC1P1	10.2265	4.17784	1.81352	0.000364394	0.0341991
ENSG00000268189	12.5162	4.18696	1.32323	6.76824e-05	0.0130762
ENSG00000235785	12.016	4.19054	1.23286	3.19914e-05	0.00806978
ENSG00000287835	18.2707	4.20599	1.73026	0.000466207	0.0384707
KLK13	12.6736	4.22017	1.39715	0.000194241	0.0251189
LINC02092	37.894	4.25621	1.29701	2.61451e-05	0.00761536
LRRC52-AS1	21.9073	4.25673	1.28295	3.60142e-05	0.00830943
OR51E1	6.96688	4.29933	2.10542	0.000393609	0.0350241
SLC7A3	7.4533	4.32824	2.11188	0.000337521	0.0332044
RPL7P27	16.2455	4.342	1.49692	7.18293e-05	0.013631
ENSG00000275443	11.1984	4.34375	1.8196	0.000296317	0.031158
ENSG00000253100	18.1893	4.35722	1.00732	1.60135e-06	0.00122278
NEFHP1	27.3878	4.37985	1.05878	2.15881e-06	0.00145099
FRG2LP	8.10046	4.40787	2.20707	0.000406012	0.0351924
SCN10A	15.4728	4.4895	1.23788	2.61075e-05	0.00761536
ENSG00000224247	7.12469	4.49944	1.66277	0.000279789	0.0302125
SH2D1B	14.8636	4.50184	1.5244	0.000185192	0.024827
LINC01854	18.3354	4.51186	1.15017	5.99493e-06	0.00252372
LINC01657	7.4645	4.54457	2.20917	0.000633955	0.0470638
KRT6A	60.4366	4.57185	1.15229	2.17167e-06	0.00145099
SLC28A3	22.5226	4.57901	1.32567	3.07577e-05	0.00801976
AGGF1P5	19.8548	4.59312	1.24646	1.52069e-05	0.0052441
PAX1	47.6031	4.64925	1.14235	2.72581e-06	0.00164942
C7orf61	141.468	4.68888	0.987385	6.88162e-08	0.000200637
ENSG00000257493	13.8139	4.69566	2.12509	0.000401933	0.0350241
ENSG00000278657	20.9751	4.70477	1.99913	0.000576779	0.0442665
ENSG00000249186	11.7656	4.71018	1.5143	8.89973e-05	0.0155349
OR7E85BP	19.3565	4.80247	1.99361	0.000184864	0.024827
LINC01633	9.21937	4.81456	1.81703	0.000293488	0.0311484
OR7E99P	50.3847	4.81623	1.05581	2.97884e-07	0.000394405
ENSG00000260759	21.152	4.84462	2.0708	0.000206304	0.0264551
OR6C3	20.5351	4.85735	1.31316	2.1807e-05	0.00692449
NETO1-DT	63.1823	4.86788	1.41521	2.49527e-05	0.00754415
ENSG00000288082	25.4278	4.89345	1.0413	1.04347e-07	0.000233412
ENSG00000229090	23.7884	4.94194	1.69019	7.8523e-05	0.0144196
RPL6P25	12.9701	4.96058	2.35266	0.000242769	0.02873
FAUP2	9.31158	4.97309	1.96387	9.37265e-05	0.0158205
ENSG00000266844	58.0499	4.98211	1.53574	3.44427e-05	0.00826454
ENSG00000287448	11.4184	4.98649	1.71557	0.000118576	0.0185292
SF3B4P1	33.7082	4.98998	1.49529	3.20686e-05	0.00806978
OR4D10	15.1569	5.02988	1.16313	1.86036e-06	0.00138752
ZBED9-AS1	14.2298	5.11391	2.38345	0.000236403	0.0283752
FBN3	53.4725	5.1311	1.76436	8.86244e-05	0.0155349
ENSG00000233887	9.69859	5.14755	1.53027	3.53043e-05	0.00826454
HMGCS2	27.9092	5.16618	2.18446	0.00018342	0.024827
LCN8	17.6461	5.19617	2.02414	0.000158438	0.0225801
Metazoa_SRP_90	17.645	5.26287	2.07952	0.000400107	0.0350241
OR10T1P	50.9605	5.27149	1.74863	9.21651e-05	0.0157059
AKAP4	13.8212	5.30338	1.51759	9.13348e-06	0.00349464
OR1P1	18.8365	5.33255	2.10992	0.000386249	0.0350241
TRIM53BP	9.08498	5.34236	1.79573	3.48372e-05	0.00826454
ENSG00000286057	31.4022	5.44832	1.25765	4.00297e-07	0.00044086
KLK3	25.0839	5.45198	1.35028	5.30127e-06	0.00247093
RNF183	27.0461	5.59887	2.03148	9.25576e-05	0.0157059
TARDBPP1	26.1078	5.72213	1.22621	3.07447e-07	0.000394405
MYH4	9.53023	5.74921	1.85096	3.34442e-05	0.00825068
ENSG00000230725	24.7326	5.8015	1.27137	1.68221e-07	0.000299723
OR7E89P	18.1148	5.85356	2.11005	3.50904e-05	0.00826454
RAD52P1	19.6914	5.85478	2.21342	0.00024595	0.0288933
RDH12	119.428	5.9752	1.76905	1.43418e-05	0.00499951
LINC02654	13.1683	6.03235	2.20831	0.000135321	0.0202878
OR11H12	12.6197	6.05199	1.68386	2.16508e-06	0.00145099
ATP4A	34.2767	6.08251	1.9366	2.67365e-05	0.00765595
ENSG00000259553	12.9772	6.12202	1.66549	1.41636e-06	0.00116472
ENSG00000266988	14.0627	6.16436	2.2075	0.000112818	0.0179119
ENSG00000266968	37.1161	6.18808	1.36881	1.92653e-07	0.000319891
KRT5	29.4	6.2518	1.86846	3.90946e-05	0.00882961
ERICH3-AS1	81.7122	6.33314	1.25346	1.01155e-08	4.05519e-05
F13A1	43.3971	6.38495	1.44957	7.70106e-07	0.000705659
LINC01756	23.0952	6.41519	1.80881	1.53728e-05	0.00524491
KRT17	26.1202	6.44885	2.12625	1.31854e-05	0.00469275
LINC00968	33.4275	6.53658	1.73432	2.40565e-06	0.00151278
ENSG00000288657	5.88516	6.57135	3.02599	0.000128608	0.0196408
LINC02555	6.73448	6.65531	3.1398	0.000176621	0.0243107
SERTM2	63.5838	6.67506	1.44493	1.64683e-07	0.000299723
COQ7-DT	90.4333	6.79903	1.13722	1.47057e-10	9.43252e-07
KRTAP15-1	7.40966	6.95552	3.06377	6.89065e-05	0.0132329
POM121L2	22.5761	7.04064	2.09079	1.23508e-05	0.0044506
LINC01007	7.82598	7.04316	3.11368	7.91324e-05	0.0144196
CCT7P2	7.48148	7.08527	2.99859	3.47763e-05	0.00826454
HNRNPA1P74	20.6501	7.146	1.64046	4.65891e-08	0.000149416
LINC01734	7.61385	7.17809	2.97544	2.36315e-05	0.00728737
SPAM1	7.63354	7.21036	2.96523	2.02047e-05	0.00654529
ASNSP6	8.50133	7.31884	3.0537	3.0467e-05	0.00800907
KRTAP4-12	9.39879	7.32907	3.17095	6.01188e-05	0.0120504
FMN2P1	9.35106	7.38728	3.11827	3.86488e-05	0.00879081
SOWAHB	8.43301	7.43794	2.92572	6.90727e-06	0.00280409
ENSG00000255099	9.84441	7.49793	3.12503	3.19276e-05	0.00806978
MTND3P9	10.5451	7.56444	3.16217	3.41209e-05	0.00826454
OR5H2	11.9776	7.60718	3.3754	0.000102292	0.0169979
OR4H12P	12.8579	7.6942	3.4037	9.79544e-05	0.0163619
KRTAP11-1	11.736	7.75686	3.20149	2.96394e-05	0.0078559
ENSG00000255281	10.4206	7.76712	3.00778	5.82077e-06	0.00252267
ENSG00000251127	10.5246	7.84537	2.98231	3.52e-06	0.00176067
ENSG00000266872	12.6962	7.89108	3.24139	2.95257e-05	0.0078559
MYH2	11.9928	7.92256	3.08619	7.68826e-06	0.00304408
LINC02417	13.2722	7.9528	3.26094	2.93844e-05	0.0078559
ENSG00000228714	13.3837	8.20172	3.07297	3.05485e-06	0.0017229
ENSG00000286309	12.8211	8.32941	2.89945	1.32926e-07	0.000266441
OR8H3	14.5587	8.47681	2.96763	2.34776e-07	0.000327369
ENSG00000251112	20.6119	8.51013	3.51702	4.19312e-05	0.00922186
HMGB1P4	18.1134	8.56414	3.26625	7.25061e-06	0.00290668
PRR23D1	18.5156	8.61993	3.25732	5.81275e-06	0.00252267
LINC02297	15.6934	8.63365	2.95841	9.40046e-08	0.000231909
OR51F5P	18.1999	8.65128	3.17649	2.26356e-06	0.00148152
BOD1L2	20.5449	8.65833	3.37642	1.33155e-05	0.00469275
MTCYBP29	19.6617	8.69731	3.27682	5.51382e-06	0.00248911
ENSG00000256810	19.0062	8.83816	3.0943	4.08912e-07	0.00044086
MRRFP1	19.122	8.91004	3.0693	2.15315e-07	0.000319891
PAICSP2	19.6459	8.91616	3.11089	4.12391e-07	0.00044086
ENSG00000205653	22.1974	8.93746	3.28413	3.13961e-06	0.00173604
LINC00545	25.4878	9.18672	3.28056	1.4095e-06	0.00116472
OR7E103P	25.1493	9.32024	3.17198	2.19438e-07	0.000319891
ENSG00000248769	28.1164	9.46881	3.21074	2.19368e-07	0.000319891
VN1R33P	31.4494	9.76867	3.14133	1.66694e-08	5.94006e-05

## Sheet: Micro_DGE
gene	baseMean	log2FoldChange	lfcSE	pvalue	padj
UTP14C	15.2291	-8.12097	2.79045	3.689e-09	9.93558e-05
PLXNC1	225.435	-2.41785	0.566491	7.71446e-07	0.0023086
CD44	95.8811	-2.39849	0.730568	3.48078e-05	0.0191322
CHSY3	26.8443	-2.35477	0.785405	8.26282e-05	0.0300733
HOTAIRM1	21.6869	-2.35461	0.83855	0.000146715	0.0424889
LINC02432	392.443	-2.29743	0.655319	1.52807e-05	0.0111231
FADS3	345.469	-2.2781	0.754058	7.69848e-05	0.0287977
DKK 3.00	66.5955	-2.2285	0.555762	2.47586e-06	0.00479348
RGPD5	724.135	-2.1996	0.625886	1.52318e-05	0.0111231
FBXL16	44.6552	-2.18711	0.57127	5.13858e-06	0.00602656
IGFBP5	54.5475	-2.18454	0.727286	8.9907e-05	0.0317491
TGFBI	405.246	-2.02361	0.573261	1.49961e-05	0.0111231
PYHIN1	50.4748	-1.97441	0.682661	0.000127214	0.0389348
ENSG00000270911	26.6157	-1.96824	0.703103	0.000179033	0.0468146
B3GALNT1	86.0833	-1.90974	0.641346	9.47144e-05	0.0318868
CDCP1	236.576	-1.89213	0.62186	7.69254e-05	0.0287977
PTPRG	119.757	-1.87206	0.581881	4.66024e-05	0.0220424
TMPO	188.535	-1.87016	0.466129	2.44159e-06	0.00479348
PGBD5	73.6844	-1.85621	0.568529	4.04871e-05	0.0208346
UBE2D2	127.839	-1.85063	0.579436	5.02157e-05	0.022541
ACTN1	178.338	-1.83484	0.561552	3.76687e-05	0.0202906
ARG2	47.7274	-1.82244	0.588865	6.94733e-05	0.0272624
CALHM2	77.9451	-1.74351	0.518901	3.01514e-05	0.0179814
CLEC7A	414.389	-1.68669	0.469406	1.25719e-05	0.0102606
CEACAM1	151.806	-1.67624	0.467761	1.32119e-05	0.0104658
GZF1	118.313	-1.64303	0.421688	4.13022e-06	0.00530294
SHC3	101.205	-1.63319	0.465233	1.66826e-05	0.0117785
COBLL1	60.616	-1.50211	0.515222	0.000133311	0.0398941
CAPN1	276.409	-1.43846	0.518568	0.00018892	0.048405
WEE1	59.289	-1.40963	0.509991	0.000200354	0.0499643
LBR	101.059	-1.36335	0.375181	1.19066e-05	0.0100213
CACUL1	480.486	-1.35681	0.490086	0.000190507	0.048405
NDFIP1	90.1646	-1.35458	0.435134	7.28704e-05	0.0280374
UBE2G1	94.3373	-1.32384	0.407639	4.83053e-05	0.022051
HNRNPH1	1205.45	-1.30412	0.462182	0.000169728	0.0468146
HLA-DRB1	812.117	-1.14414	0.399172	0.000161916	0.0454259
VENTX	162.26	-1.14268	0.37471	9.34855e-05	0.0318715
TLE4	550.911	1.16318	0.385568	0.000106363	0.0353664
SERPINF1	115.141	1.18941	0.418867	0.000178483	0.0468146
PRPF38B	14161.1	1.41668	0.379021	8.06543e-06	0.00775808
RAET1E	59.6598	1.47698	0.487861	9.32528e-05	0.0318715
LINC00877	62.5493	1.51414	0.382635	3.36713e-06	0.00511271
TRPV3	85.4281	1.5404	0.554332	0.000193552	0.0487191
ENSG00000289113	92.9854	1.6008	0.489664	4.16625e-05	0.0208346
YJEFN3	568.348	1.66676	0.587934	0.000154935	0.0439248
ASTN1	96.2521	1.6724	0.512676	4.17728e-05	0.0208346
SRRM5	68.6227	1.67663	0.544108	6.98438e-05	0.0272624
DUXAP9	132.751	1.68773	0.51349	3.87126e-05	0.0204441
LINC02700	46.2533	1.75133	0.62517	0.000176654	0.0468146
AQP7	33.4701	1.81395	0.65459	0.000176075	0.0468146
PDE4DIPP4	97.63	1.85975	0.598983	6.49927e-05	0.0265219
PLCD4	34.7258	1.93622	0.688656	0.000145331	0.0424889
DUXAP8	249.198	1.94387	0.470653	1.58128e-06	0.00387169
ENSG00000225813	189.327	1.94747	0.678434	0.000132397	0.0398941
OR51L1	29.2505	1.96421	0.680418	0.000111704	0.0366894
NUCKS1	1296.25	1.97594	0.516653	5.24727e-06	0.00602656
PPFIA4	133.683	2.11962	0.709503	9.07691e-05	0.0317491
CECR2	548.154	2.23976	0.475053	1.03403e-07	0.000928317
SULT1A4	38.3069	2.2832	0.632469	1.17848e-05	0.0100213
C7	45.3941	2.41632	0.645269	7.39563e-06	0.00737728
ARHGEF28	26.5025	2.51954	0.819554	6.8746e-05	0.0272624
HLA-DQB1-AS1	32.6414	2.5842	0.679363	5.84482e-06	0.00605455
H2BP1	105.117	2.58431	0.660142	3.51564e-06	0.00511271
UNC5C	197.031	2.63533	0.850776	6.24276e-05	0.0258671
MTCO1P48	25.0722	2.6744	0.770762	1.70556e-05	0.0117785
MSLN	88.3632	2.71322	0.824579	3.13789e-05	0.0179814
ABCG4	20.1272	2.73944	1.00041	0.000136444	0.0403828
MUC5B	22.8141	2.75568	0.846934	4.26355e-05	0.0208782
ZNF285	59.7968	2.7932	0.713521	3.60678e-06	0.00511271
FHAD1	316.262	2.92471	0.653849	3.00843e-07	0.00135043
SLC38A11	24.8502	2.98562	0.794136	5.56724e-06	0.00602656
NCAPGP1	9.83145	3.01539	1.00614	8.79088e-05	0.0315686
ENSG00000258732	33.7355	3.07053	0.756483	2.49169e-06	0.00479348
ENSG00000239828	56.6646	3.22218	1.04359	6.19407e-05	0.0258671
CCNB3	28.5531	3.28123	1.09599	8.17086e-05	0.0300733
HCG9	55.3754	3.35398	1.05948	4.6803e-05	0.0220424
FRY	261.249	3.62575	0.939252	4.13477e-06	0.00530294
MUC16	155.687	3.76533	0.85014	3.60696e-07	0.0013878
LINC02343	32.6961	3.78766	0.73894	1.44858e-08	0.000195073
F11-AS1	49.8842	3.81933	0.95096	1.31788e-06	0.00354944
ENSG00000268120	8.61994	4.11514	1.53197	0.000114644	0.0372013
ENSG00000274525	12.3208	4.20887	1.40192	0.000120132	0.038065
TKTL1	26.4917	4.27085	1.37803	5.71283e-05	0.0248167
ENSG00000260759	8.54832	4.51293	1.42714	5.37668e-05	0.0237394
MTCYBP18	326.595	4.54832	1.0025	1.83973e-07	0.00099099
TMEM272	31.9881	4.71252	1.01034	1.39379e-07	0.000938475
LINC01816	8.38085	4.71652	1.34251	2.87993e-05	0.0179814
ENSG00000289632	7.4368	5.04621	1.84486	0.000125602	0.0389179
OR2AT1P	10.4236	5.05999	1.4593	3.32646e-05	0.0186649
EIF3LP1	12.8997	5.1998	1.58642	4.74682e-05	0.0220424
REG1CP	7.9187	7.28246	2.88979	8.89806e-06	0.00826384
GOLGA8T	8.65715	7.33016	2.99084	2.08903e-05	0.0137229
PEDS1-UBE2V1	9.39095	7.45904	3.0176	1.87821e-05	0.0126465

## Sheet: Neuro_DGE
gene	baseMean	log2FoldChange	lfcSE	pvalue	padj
